# Supplementary material for: De novo DNA methyltransferase activity in colorectal cancer is directed towards H3K36me3 marked CpG islands
Source: Nat Commun. 2021 Jan 29;12:694. doi: 10.1038/s41467-020-20716-w (PMC7846778; doi:10.1038/s41467-020-20716-w)
Supplement: Supplementary file 4 — Source Data [file 41467_2020_20716_MOESM4_ESM.zip › source_data_for_figures/figure_s4/panel_c/source_data_other_cgi.txt]

day_3	day_6	day_13	day_16	day_22	day_40	day_40_con
-0.523370791645627	-0.486128113549646	-0.451576892997466	-0.406788195653455	-0.181192250772744	-0.0937295516595591	0.00954812304668706
-0.395862021686905	-0.373892292180992	-0.330052330691742	-0.306765383948887	-0.154113242879351	-0.0398447979847169	-0.0239396362501857
-0.389117893403848	-0.411508773769117	-0.355766762970926	-0.337427027294732	-0.147037361756721	-0.04383548320426	-0.00220789500716023
-0.281190107183842	-0.297493674373122	-0.246095021346708	-0.188645504702454	-0.0336750384522265	0.051209119151679	-0.0243184997127986
-0.297047062051419	-0.296965049272991	-0.259416186727168	-0.193182860305162	-0.0631724276997931	-0.0024667141488357	-0.0624605246270746
-0.340226960110041	-0.314994401970506	-0.282882637765719	-0.251205981089062	-0.107105247112295	-0.0627855696492491	0.0183234413172557
-0.356384202077765	-0.436696636696637	-0.32841085719424	-0.314841238875574	-0.0881108582139509	-0.0476968724159735	-0.0333154025461717
-0.433449594959496	-0.403791752801654	-0.377746781606567	-0.246875140002688	-0.0792504143118175	-0.0271723657988802	0.0251147065926105
-0.38452064888563	-0.420217056785906	-0.374608237987381	-0.336982400727421	-0.181742117508541	-0.0631169592241382	0.00204331155513837
-0.47907444668008	-0.520858484238766	-0.492932648746602	-0.340352064996615	-0.112936966694192	-0.0338561200136379	0.00993303571428572
-0.239501905807869	-0.12111502052442	-0.25811266418487	-0.1839728416594	-0.110255578295812	-0.0372475895943242	0.00805741673595145
-0.251090553129236	-0.303870130721316	-0.294406014788792	-0.24765866173485	-0.116959906863788	-0.0817717314290213	-0.0346977437398432
-0.326761956379214	-0.335311179665905	-0.315331427707306	-0.2553822280746	-0.104837389088267	-0.0448785692383922	0.0218274130784781
-0.443089756744047	-0.462401298283395	-0.438748011530923	-0.365062582345191	-0.165145719883597	-0.0616466043837585	0.00254407994558681
-0.336343950176561	-0.379701893320181	-0.335113374958922	-0.273830204446901	-0.0897963068980893	-0.0942446954713169	0.0377157566937389
-0.47956798190564	-0.493691305181115	-0.481484329766593	-0.353017152351903	-0.152811691927961	-0.0405226564461805	0.0108570417948485
-0.493678934071716	-0.499456390096435	-0.449925386843682	-0.368231885510722	-0.169767307168531	-0.055955975165178	0.00691282113722147
-0.187147994466217	-0.205549890589867	-0.184398421660284	-0.147994285892946	-0.0537383403258505	0.0248992775292004	-0.00309212066428594
-0.35898883817685	-0.298011988290037	-0.335306018128541	-0.223728235165521	-0.125671398818478	-0.0487240105438428	0.0754098360655738
-0.568260869565217	-0.70048309178744	-0.543075684380032	-0.0949275362318841	-0.240865911582024	-0.103260869565217	0.0436689549961861
-0.338260482076264	-0.39559397024343	-0.361240764181035	-0.310913649129	-0.138950360392888	-0.057132402050983	-0.0331795449108779
-0.364145658263305	-0.334299917149959	-0.411764705882353	-0.288108791903858	-0.0481283422459893	-0.0256887565152644	0.0310924369747899
-0.344103930712858	-0.372758820127241	-0.315297589768815	-0.236200256739409	-0.0847368421052631	0.065854290899663	0.0730050933786078
-0.452380952380952	-0.702380952380952	-0.549155145929339	-0.238095238095238	-0.197278911564626	-0.0238095238095237	-0.0380952380952381
-0.469071987792388	-0.476151089054315	-0.367831714403282	-0.224812400968639	-0.0755592138861685	-0.00831483174437342	0.0426079297047038
-0.423062160644074	-0.422048908218279	-0.342114272902452	-0.246304791029562	-0.128590765528651	-0.0219817284712051	-0.0214198469138484
-0.406267217630854	-0.514244679078066	-0.416869839920314	-0.254736605385956	-0.0601279207906226	0.0211272373155859	0.0151842734978738
-0.439621016365202	-0.260791826309068	-0.406797937177684	-0.353703703703704	-0.100459583671263	-0.0306042884990254	0.0320987654320987
-0.446464184130513	-0.272761062639383	-0.392130121738433	-0.371121718377088	-0.208653204523184	-0.0805079999655359	-0.00905275285984697
-0.410897435897436	-0.419767441860465	-0.356258692628651	-0.378057553956834	-0.216120218579235	-0.0521772939346812	-0.00619389587073604
-0.186756920940727	-0.26644370122631	-0.250977685760294	-0.150828777228152	-0.124835309617918	-0.0686415034241121	-0.0339262187088274
-0.192297519062148	-0.184025967630808	-0.207694779301765	-0.151913232686988	-0.124683670136755	-0.0777982317150794	-0.0281101684936096
-0.351968088704794	-0.315610088616224	-0.329472043654649	-0.321540481199159	-0.148173174610234	-0.0626533036781594	-0.00850770286215241
-0.382587411779573	-0.446053198323582	-0.360791792293023	-0.320788915513015	-0.217297936572158	-0.0881903076243841	0.00660498763222395
-0.348739666072297	-0.38249115950121	-0.377294636447544	-0.402371333793149	-0.230292085427136	-0.089214186876411	-0.0201517793046867
-0.10960960960961	-0.113042818098998	-0.12758346581876	-0.138764797855707	-0.0225725725725726	-0.0207207207207207	0.0932969393234294
-0.463883315326439	-0.44554860344334	-0.475059337678484	-0.443701762400519	-0.22488038277512	0.00299840510366822	0.0279106858054227
-0.523196472723287	-0.544597384079885	-0.412016756280412	-0.38072744644225	-0.194488773427352	-0.144792123466919	0.00224325271643877
-0.314937106918239	-0.377116594097726	-0.349001434403619	-0.348270440251572	-0.210832629306299	-0.118619277460875	0.0420926882400479
-0.418174191180326	-0.428508936382952	-0.391958256599141	-0.317052702249077	-0.213176007866273	-0.0709170709170709	-0.0127240143369176
-0.449206349206349	-0.399768146959158	-0.38974688974689	-0.404761904761905	-0.208429650177223	-0.0835813492063492	0.0436507936507937
-0.428939605215242	-0.427793234153573	-0.436773436290079	-0.370674735873873	-0.179913542134959	-0.0840797953493754	-0.0147392378591115
-0.461328355676226	-0.474100547339984	-0.430258310818879	-0.359883745105265	-0.18926183488105	-0.0880619244188143	0.00194338108818781
-0.34554053877252	-0.355964854256242	-0.346853516657853	-0.280903695869323	-0.195164836236186	-0.101302703791947	-0.011926947634718
-0.499093499093499	-0.519886363636364	-0.508879492600423	-0.485756750061927	-0.155138339920949	-0.0691323885240236	0.0701253371410439
-0.482476640019128	-0.51104746220763	-0.516284501129648	-0.365855064808174	-0.12510113886041	-0.00359168312228242	0.0351089751181108
-0.47023751023751	-0.5299022426682	-0.385579559492603	-0.254201742726333	-0.114165136009796	-0.00290613193838996	0.0268705429995753
-0.44355949860537	-0.386516541562413	-0.43877434940009	-0.418573957830356	-0.235338090383962	-0.115887170933042	-0.0156375387685167
-0.321749457229373	-0.336852829489673	-0.35718688699151	-0.231103870671934	-0.159106062168234	-0.0389528542672348	0.0693047581905151
-0.25036246803437	-0.335888949279956	-0.324697726539572	-0.255906779547315	-0.0974925862444226	-0.0766173801013593	0.0467510917481569
-0.517487875095767	-0.48996551627855	-0.53428801153377	-0.385847815793627	-0.173385535680498	-0.0755341963964247	0.0166906432214619
-0.353357617800467	-0.342920986590281	-0.321053112637145	-0.243005558509738	-0.168132110066495	-0.0396495309212364	0.00496825673908363
-0.368766104041469	-0.331457495405203	-0.317850117287405	-0.328982478355644	-0.130923651407471	0.0306154280366613	0.0824017600028618
-0.333237666860128	-0.347817757009346	-0.336150366748166	-0.298864461738003	-0.18712312633833	-0.0801190975865688	0.0628646723646723
-0.482834401943854	-0.492813667738424	-0.448422762825622	-0.346326952218337	-0.169572422743998	-0.0541106831170561	0.0143083427985609
-0.306435574902111	-0.296466739153859	-0.311586870256697	-0.257868582553949	-0.167694004732858	-0.0726091152962351	-0.0173427925972335
-0.411666648165211	-0.510625226009756	-0.436312972333026	-0.391878534900103	-0.206379282622335	-0.0495116738159204	-0.00846057637951192
-0.293831144175155	-0.337654556433706	-0.256023793615222	-0.292440977718962	-0.134368335433767	0.00198118397276981	0.0272919271122988
-0.466339182387306	-0.401425188925189	-0.379288766788767	-0.309735887497515	-0.164260370108994	-0.0965942255576402	-0.0229550177082078
-0.397032920360411	-0.387740143043356	-0.443265176734555	-0.349075645019502	-0.183365669756054	-0.105634129192552	-0.00436069716674037
-0.368649766534646	-0.412323992750592	-0.372803346664882	-0.286335924145074	-0.16125130623122	-0.0224250028516025	-0.00851071201423481
-0.448215731679018	-0.45173204663233	-0.391670297773645	-0.364504334430908	-0.14238852198843	-0.0757205806136714	0.00936910301988658
-0.395040455535294	-0.466025830778797	-0.410068918018417	-0.310034940774883	-0.159024986245551	-0.0802686139038866	-0.00568311211255512
-0.411560430371136	-0.387795119511585	-0.371139965167073	-0.308343654510717	-0.187484608433809	-0.0664192273347787	0.00787030996879656
-0.430831817591565	-0.434577049465735	-0.410181357712186	-0.318893296683011	-0.181794974092832	-0.0829582249604391	0.00109121805645984
-0.536985405339111	-0.510331928798693	-0.404118412520183	-0.493641415134363	-0.202534708006104	-0.109227459891498	0.0041243046230578
-0.304957682138229	-0.313939014261082	-0.296952048280134	-0.255138230273274	-0.149415125632914	-0.0563824391308607	0.0589031419785809
-0.496187617637922	-0.566007437457742	-0.536463187325256	-0.385656130268199	-0.156749597513947	-0.0428437097240852	0.0325526950421248
-0.375924164800442	-0.480728969605247	-0.430638488244407	-0.286555213482534	-0.133445107360754	-0.0470525378290523	0.00688487374630176
-0.453928852017244	-0.517353068158354	-0.348639744731989	-0.369010031884283	-0.133021575895827	-0.0261747062903371	0.025066715584149
-0.485664833477569	-0.474615824524508	-0.446367667901065	-0.194902752876563	-0.0440958308466195	0.0245783551504012	0.0413464295956409
-0.429631963666293	-0.451741554427026	-0.411112694814016	-0.389353863501599	-0.202265394993239	-0.0465166867021581	0.0201499799645085
-0.538055158484363	-0.560664414895891	-0.534437462163742	-0.313513841260786	-0.181701684929906	-0.0443323360327783	0.00901534004702165
-0.437660388976572	-0.469671875126913	-0.487810795960175	-0.479340132275155	-0.124233539597262	-0.0542105934770931	0.0299924348422322
-0.436310187966698	-0.397418814742337	-0.40452983020099	-0.373546968702244	-0.120368800239288	-0.064875305563479	-0.000596391738789004
-0.325446785502695	-0.44324015753082	-0.367160673665099	-0.287160949776144	-0.101543655158294	-0.00956763307748076	0.0087557078925492
-0.391620276055908	-0.471887834584337	-0.458128891271183	-0.39955581877406	-0.11656145464762	0.0149590780937782	0.0219253110621613
-0.326181330506374	-0.354907339233828	-0.333800771950076	-0.319492740677409	-0.139035737818848	-0.0495093394092183	0.0437481629618529
-0.207694599769232	-0.221275475450038	-0.236156669999124	-0.213592716007794	-0.109357022844045	-0.0596364737798833	-0.028735791896254
-0.337621366176105	-0.328732787618461	-0.340858852459491	-0.282936241854292	-0.175802178348815	-0.0795785821986464	0.0149308995566764
-0.444966638442555	-0.450122028095217	-0.389874175508353	-0.348080338907033	-0.167461944808829	-0.0469442500396372	0.0178032259042084
-0.454993222035874	-0.463881028077653	-0.461773373490074	-0.372987619862361	-0.194551736679396	-0.0628024305197509	-0.00514769362347611
-0.408199001515114	-0.375056885793553	-0.372015202842271	-0.311531481222951	-0.223782251124998	-0.0723083666032641	-0.00271392300830309
-0.259919948487307	-0.257516667014258	-0.271431246113464	-0.171214234735878	-0.142051030546411	-0.0938316238111427	-0.018339177836769
-0.370314854015295	-0.351437977064718	-0.328590699178935	-0.359341819043312	-0.181750058419775	-0.0503266263605606	-0.0328699200945898
-0.542275815629318	-0.515620145780742	-0.475777106534826	-0.371338457266502	-0.16949675289416	-0.048133735977552	0.00537643069871041
-0.501591900678874	-0.579498139866972	-0.497490897745226	-0.417335279568401	-0.17129663699966	-0.0365397488673741	0.0200961847273523
-0.353677621283255	-0.478174603174603	-0.373263888888889	-0.16926272066459	-0.0888888888888888	-0.0366161616161615	0.0161744022503517
-0.283867615022089	-0.248423286546456	-0.266353437976921	-0.229495114751848	-0.162530531279561	-0.0215210513169216	0.140663961554155
-0.341221405910836	-0.35257794369892	-0.214112954286438	-0.249569922308546	-0.149023030954139	-0.0457403204498492	0.141632083872377
-0.39710704276749	-0.402643884631356	-0.376484115044684	-0.316626292926321	-0.154378068385747	-0.0548860852300863	0.0140846712861248
-0.455820239054526	-0.431676578522829	-0.488635319992749	-0.384297742223094	-0.132308334292621	-0.0626970827123431	0.00157338691251074
-0.296062032937428	-0.273905264596967	-0.301083971782897	-0.242079570387191	-0.166196412883806	-0.0783267906923821	0.0303853579741045
-0.347255960058995	-0.385448604941983	-0.279059693515621	-0.319025066633799	-0.195498839203779	-0.0635337442374632	0.080428351360334
-0.295734366162313	-0.325275384171672	-0.304890846486452	-0.285678882286346	-0.174818381979514	-0.081396603479222	0.0187713307400074
-0.509711779448621	-0.50655211706849	-0.408868586194168	-0.360588972431078	-0.118267229771086	-0.00192073634565648	-0.0149047619047619
-0.0907198284019936	-0.0329352376262005	-0.101024253551068	-0.117183693357154	-0.0782394434244855	-0.048443922489724	0.0579838962668618
-0.268437812187812	-0.290950226244344	-0.267923546507939	-0.250855596016886	-0.142881888753448	0.013537163362032	0.041673951048951
-0.400124761753287	-0.411266018779917	-0.365703685504793	-0.321153052396719	-0.191940131492031	-0.0807739658319738	-0.0223737765208232
-0.0879360635119331	-0.0608756860400876	-0.0871683296960753	-0.0569554615760565	-0.0157659550896487	-0.0420773825641397	-0.00775446211406916
-0.512326376689387	-0.484766305075666	-0.560990824983685	-0.365410567839718	-0.174165251839276	-0.0890232337600759	-0.0132210589480001
-0.483724227395876	-0.493912031074361	-0.395253280177655	-0.396639925590048	-0.142139866378742	-0.010025616214877	0.0338901085234131
-0.379565517374174	-0.361598303296436	-0.392832502602746	-0.304686368817667	-0.16563740804886	-0.0562630054517745	0.0424896227640656
-0.428463011297491	-0.396938579494204	-0.413124897278427	-0.293454521647312	-0.167796393830279	-0.121600741656366	0.0151606433643341
-0.447113729989049	-0.455654915334893	-0.418048858566255	-0.346394091028257	-0.0925504661273693	0.0651302076462362	0.0434688467103942
-0.29291755374427	-0.298248449033766	-0.331864408782382	-0.236349640494348	-0.164354105939947	-0.0596277954796999	0.00567302486954369
-0.37274668705878	-0.385520623999455	-0.329764869295359	-0.325459508644222	-0.138745222929936	-0.0629307730120381	0.0678041841846883
-0.451922739596959	-0.441550251203019	-0.506747592069376	-0.300532573228819	-0.191806005678722	-0.00642106083962646	0.0505163778201321
-0.17712705024533	-0.209363112125543	-0.209705792465842	-0.193193909207135	-0.0855324633259071	-0.0310062083646989	0.00353800665510862
-0.244356566155874	-0.322040278562018	-0.305911838419578	-0.176527176527176	-0.106997322156246	-0.0645962732919255	0.00788595693054295
-0.368068688038557	-0.374696147072095	-0.343725453523095	-0.317516788150283	-0.161820844125515	-0.0368074267772962	0.0437908742734936
-0.491543353651965	-0.460616794098393	-0.472298731792601	-0.371243987329666	-0.151552993156237	-0.0197475919453236	0.0434752322474804
-0.516611295681063	-0.296209373444279	-0.294749823819591	-0.3536076326774	-0.169557219813428	-0.135658914728682	-0.0585444868679856
-0.353088852717082	-0.335503510580842	-0.305363357423783	-0.289351415863173	-0.177913526230294	-0.117826742904074	0.0324123342580802
-0.340063216702777	-0.400745727097459	-0.336554827317254	-0.292816089570807	-0.169522771742736	-0.047711892562995	0.018598876415588
-0.389476294045158	-0.380765658020018	-0.336336489293704	-0.282307618493912	-0.173018036912752	-0.0420733787166171	-0.0240259294042192
-0.491543844837566	-0.418457499272062	-0.444028615780012	-0.35528578674926	-0.187617740575999	-0.0700096412885205	0.0153282483384596
-0.378463783501659	-0.38193395985376	-0.32584225368016	-0.247985699169888	-0.17132021569746	-0.0385687614671507	0.0466935063749739
-0.246364678398508	-0.263405774685211	-0.260995266003084	-0.209306891193011	-0.130715541756435	-0.0653912627598922	-0.00190655760095693
-0.490325420119962	-0.532636986644994	-0.462656284815924	-0.36143285773684	-0.1659206582152	-0.0261798831984633	0.012252255335655
-0.417310541873988	-0.549386694681848	-0.521471376540978	-0.425662782184991	-0.12976221042844	-0.0721293979031312	-0.0141843510382997
-0.419262482821805	-0.366400797607178	-0.261604825164147	-0.36715883278001	-0.138181401740724	-0.089430764310841	-0.15742739933067
-0.236465178418853	-0.218283170028766	-0.190172600564814	-0.213801747565248	-0.118213477798757	0.00625732793387601	-0.0719325394676096
-0.378283225894092	-0.389984630592501	-0.35230683782386	-0.307460181738622	-0.178239501980224	-0.109684551911795	-0.0222873038183652
-0.398877583979328	-0.471875	-0.419905634573304	-0.301662234042553	-0.186464235127479	-0.0983738009592326	0.0166774372230428
-0.329624746990519	-0.381708080323852	-0.397653014635605	-0.233978155020397	-0.178748499876852	-0.101252613932624	0.00564958013163441
-0.476846407463117	-0.47415104457358	-0.490340737233861	-0.339793725976528	-0.183440126826831	-0.0419294200442629	-0.00329316229837462
-0.312568539866799	-0.275016059692642	-0.241266431384584	-0.212490222569864	-0.172432874404315	-0.0886701756445627	0.0283737708158324
-0.301976460137686	-0.329824561403509	-0.346236244296416	-0.148954996186117	-0.121741119421762	-0.0306677317239135	0.0426754385964913
-0.34022455818519	-0.325050522300971	-0.309832040924478	-0.241522965775458	-0.145998857558291	-0.0738109008785701	0.0314504180050398
-0.411781143041304	-0.464064856556107	-0.442296768741641	-0.311641210586413	-0.197801886721709	-0.054342487827527	0.0129326452745057
-0.380164847148095	-0.471643286573146	-0.389825104754965	-0.370246638528454	-0.116992123782449	-0.061095966162656	0.0163196763898166
-0.457354768937743	-0.514037458244192	-0.466644762461059	-0.449211432559906	-0.149433588218635	-0.0334321100220348	-0.0233869951200187
-0.540191744027605	-0.493727687920065	-0.547769994497869	-0.461647614511392	-0.162900337822938	-0.0964515360800191	0.0123008358364894
-0.472109078966244	-0.47815159324317	-0.447826717799345	-0.365018976606511	-0.179169862185968	-0.0540288902793542	0.017763064703454
-0.504785927126353	-0.493625400734592	-0.47424916791114	-0.366078830802757	-0.174328208913189	-0.0787546002203418	-0.00886458382125621
-0.442468093658929	-0.45449038315917	-0.527476887672103	-0.428168517539221	-0.17737260402057	-0.0564192252882497	-0.0164354560142627
-0.338680415725995	-0.25004834631136	-0.285524982860417	-0.269590390977415	-0.130968822194703	-0.0667763659913832	0.0245714886606611
-0.240270961498583	-0.293738879945777	-0.192664092664093	-0.213240763699479	-0.138272837481281	-0.116242456048281	-0.105419194704909
-0.370135960521393	-0.478857240570647	-0.41424044756024	-0.311321628419349	-0.150850401322609	-0.0155052587072565	0.0433221405717098
-0.50033676170278	-0.47881104703981	-0.499360525706733	-0.429392020169803	-0.176357165371211	-0.037657646862469	0.00610310631405941
-0.376139658625534	-0.377927484516632	-0.325375874691929	-0.290886296508787	-0.15901291118392	-0.0767646938189575	0.0885500484333452
-0.479108218306961	-0.473845060412225	-0.47634707816848	-0.238506714547563	-0.116005339157869	-0.00681209337925759	0.0224683036430749
-0.346875892590301	-0.348993486829283	-0.315533215803168	-0.24613304968311	-0.145598014039598	-0.0358747612581283	-0.0269262493767763
-0.472963958121004	-0.416908703158322	-0.272991316498653	-0.356301575393848	-0.193463050576398	-0.00644820295983095	0.0424755433190791
-0.497928949695609	-0.521315623023403	-0.492347980496438	-0.380333639132594	-0.11948652444015	-0.0364165448802944	0.0388890171719737
-0.386166099729122	-0.420009392849991	-0.371426960537431	-0.254047450986041	-0.179442215274735	-0.0449112049620124	0.011352320028175
-0.365725047080979	-0.475169491525424	-0.382099316086827	-0.313110667996012	-0.0945444915254238	-0.082391713747646	-0.0268361581920904
-0.461811843151856	-0.49159333752357	-0.452097573211262	-0.392914968951835	-0.172772483466125	-0.0410563234990716	0.00571243007070421
-0.408351001177856	-0.524155692939995	-0.517154419981275	-0.340358229423617	-0.1936215787131	-0.0841507022241941	0.0265609086177745
-0.435262446382214	-0.474722379283404	-0.450228984801855	-0.322315884354422	-0.0905354809826066	-0.00455392726727588	0.0276463982420678
-0.398572698694948	-0.414074802225221	-0.500028934766569	-0.316801022095685	-0.101510237346772	-0.0357526828898577	-0.00424791778480138
-0.415413050466088	-0.396092928853612	-0.482866551859573	-0.45906862745098	-0.180392156862745	-0.0439092710254834	0.0534575057809877
-0.376747805364395	-0.419195290325684	-0.359672954816395	-0.310509063174464	-0.153419915869692	-0.0371155885471898	0.0599363003939318
-0.395196842482055	-0.461881233453771	-0.320693486432373	-0.300895624897301	-0.201305479170501	-0.0404811806044488	0.0210422927590538
-0.343869731800766	-0.383312284516064	-0.323794767586233	-0.308044398319173	-0.125527584085956	-0.0461328859379834	-0.00129647617505801
-0.437599613441647	-0.479988569039497	-0.420857937795996	-0.36848779397799	-0.122901978826958	-0.0454877794669398	0.00128614962772933
-0.278324682298192	-0.41040236377857	-0.313555950454871	-0.336692624828218	-0.105966548293529	-0.0304736554736554	0.0927849000439739
-0.4422770119335	-0.449647462776043	-0.457047425439015	-0.319658566065525	-0.14948620122142	-0.104526579118693	-0.000332211737741672
-0.38660893044385	-0.436400668347097	-0.431264889674836	-0.352743469098872	-0.16908347798528	-0.0571679100159089	0.00959945962106201
-0.45988683501771	-0.491722735911467	-0.40137156362819	-0.363961661248791	-0.204807376582768	-0.0460702317300388	0.0178774464265048
-0.495333093841195	-0.548544108539904	-0.428156693543832	-0.356826546530681	-0.134380449823958	-0.0196347647274342	0.0138246988993257
-0.444736267574884	-0.451210353181509	-0.414513070236727	-0.332040140929762	-0.17436157754	-0.0752255869986299	0.0192000667960418
-0.178955738372925	-0.200114864793803	-0.198969732127951	-0.166365725774867	-0.138462307423171	-0.0560647284900666	-0.00927050834871229
-0.483835736129314	-0.508365508365508	-0.477255438916781	-0.524436090225564	-0.169772256728778	-0.156631247540338	-0.0754197632810349
-0.484126984126984	-0.365419769803656	-0.444653022499322	-0.43054264258895	-0.219175073218353	-0.107334869431644	-0.000123152709359586
-0.317576235353137	-0.392653276955603	-0.311242124695104	-0.293410852713178	-0.175096604835948	-0.0538928438403307	-0.0163269437143757
-0.12815103760337	-0.0744913639436966	-0.082908872361205	-0.0724821412823	0.0108123166389539	0.0311293594189622	0.0526397603836894
-0.323529411764706	-0.441176470588235	-0.573934160820291	-0.656862745098039	-0.387867647058823	-0.205882352941176	-0.0294117647058824
-0.345042786008797	-0.434124435201119	-0.382202292899408	-0.403233518618134	-0.261053887549614	-0.105854873871068	-0.0221719886992847
-0.397861839381242	-0.514810406771743	-0.378184248906174	-0.301955893589552	-0.167509979198291	-0.0579252497841372	0.0117373391542236
-0.287071695940109	-0.482417684917452	-0.300801673056814	-0.156064830951551	-0.346854304635762	0.019525005709066	0.111479028697572
-0.472401000610558	-0.488161279878267	-0.4712303749228	-0.367693654299194	-0.171258705224696	-0.0577075547120146	0.0117411156475732
-0.426121070210571	-0.415762736291469	-0.388346368096584	-0.330221310194155	-0.185326680429463	-0.0517458656572376	0.020285083267699
-0.469138114563187	-0.479144244243852	-0.461344852923108	-0.399089132100246	-0.178355240762344	-0.0673950122672974	0.0275500675077625
-0.451230517939518	-0.541265609985381	-0.518483746069693	-0.386946065449748	-0.211889057976846	-0.0704326442320768	-0.0142955113888475
-0.479269779858139	-0.496693565314714	-0.465119498959263	-0.35718680665157	-0.16344299681334	-0.0553706425201352	0.0173637385886302
-0.39728077217497	-0.41771073352894	-0.38864341454226	-0.333059849215568	-0.151341056515737	-0.0524236399397462	0.00248225161935567
-0.49737081089906	-0.574488884765693	-0.498062058808593	-0.423985643661011	-0.214107845439087	-0.0652809705991564	0.000914817912175847
-0.493643656124523	-0.531446627919964	-0.434890655198282	-0.373429369006602	-0.166886231568911	-0.0432266191594016	0.021681422481043
-0.539718500773654	-0.524372292938549	-0.354837893519355	-0.277263954800153	-0.0938661035782336	-0.00169023830067483	0.0222237962848187
-0.376878714051845	-0.417486636946348	-0.397060872520284	-0.331304597916745	-0.19847623089983	-0.0599867892623125	-0.00129629092035111
-0.414600315021325	-0.37050484317522	-0.339381244105541	-0.322364342167733	-0.167825984350686	-0.0691246856493875	0.0744969645478392
-0.463406106899238	-0.466315151760923	-0.438974450958807	-0.355737755812848	-0.151980530379322	-0.101274473151525	-0.00551588391467539
-0.504943031045297	-0.497046922726326	-0.467704252819648	-0.325362042548597	-0.179816019207205	-0.0584873583902239	0.022082518494156
-0.353220818033338	-0.410992876167659	-0.355328162413278	-0.226607092806621	-0.191485034150261	-0.0819428678545765	0.0951055231252806
-0.489225957479469	-0.54693491359992	-0.524005186669586	-0.375967261131942	-0.167432140166703	-0.0567466900372469	0.00569579184324154
-0.42921595076604	-0.427011405154537	-0.395572652004221	-0.337747792559335	-0.133175526177983	-0.0507266689399115	-0.033406236646773
-0.449387833799287	-0.480972412225782	-0.387815260031591	-0.299237097904065	-0.182744630570718	-0.0517104103278643	0.0110040152254843
-0.486307558103309	-0.486480561239404	-0.427062316250648	-0.413032054650552	-0.146257836990596	0.00217755984257051	0.0221445221445222
-0.50033027316007	-0.504014635202302	-0.495432497348852	-0.324716149867928	-0.158440671670991	-0.067310073770263	0.0117145528808816
-0.474416624635057	-0.418159436235803	-0.432448620483118	-0.388493580599144	-0.186632598872164	-0.063202878362973	-0.0221980222761885
-0.443434926498884	-0.40491033633495	-0.4222547405646	-0.387868661849697	-0.129940452084177	-0.0484751326386503	0.033814760710381
-0.45339119449182	-0.523245162577299	-0.432655191338622	-0.371277777777778	-0.143455197132617	-0.0483196104471005	0.0158443884690735
-0.541297110448019	-0.545970293883806	-0.498750497809638	-0.386669852648347	-0.205235547460918	-0.0656326162194554	-0.00553915356020129
-0.498945204254939	-0.555112927023039	-0.518355500708442	-0.438461258208779	-0.20816756522278	-0.124153451614592	0.0009129759129759
-0.492540842237037	-0.624596963761646	-0.493443980288363	-0.428753107531363	-0.21013666888099	-0.0226552161888305	-0.00429041735990654
-0.528266995420923	-0.596035805626599	-0.414902464841978	-0.384652406417112	-0.099161351287503	-0.00873279903220936	0.0343137254901961
-0.443206865984914	-0.513537085490545	-0.409298767813493	-0.388542398083516	-0.186519660350975	-0.0498937278293473	0.00629662315314072
-0.596670263142121	-0.551146165417684	-0.566405639845467	-0.420249462580613	-0.23213066168417	-0.112463009934475	0.00489685098543069
-0.381888309579316	-0.392656380317952	-0.392177238137684	-0.444246812392636	-0.143271395770961	-0.0961868476660049	0.0231431022688418
-0.520615364364454	-0.509904495852581	-0.475317092384956	-0.385098040052766	-0.192040639149723	-0.0638184621924193	-0.000379947651656831
-0.47476980158252	-0.46216864812682	-0.439403472175493	-0.360714488294526	-0.180959932496255	-0.0445812452221184	0.0176567205630919
-0.381600057770619	-0.512579469290166	-0.427943324418254	-0.38374743369506	-0.15121697314089	-0.0551348470379971	0.0319194324713226
-0.507627817482133	-0.639074431913194	-0.473369796091759	-0.473088478734081	-0.175084292191106	-0.106803109916703	0.00328788900664811
-0.514228521853984	-0.502669785093332	-0.490097699053118	-0.343102817100727	-0.168433959530119	-0.0175210969446264	0.0173693155909299
-0.380837871139552	-0.515426450276243	-0.504014266731939	-0.477658537259973	-0.235941130304372	-0.0804106837820645	-0.00276243093922646
-0.57032337290217	-0.606948304613674	-0.424001646768217	-0.431780538302277	-0.127210884353742	-0.0622153209109731	-0.0170230966638153
-0.548041491770446	-0.564256926898278	-0.522186716674327	-0.460383443907647	-0.243690642385124	-0.093139735452419	0.00711851161811017
-0.47268919400065	-0.507414698374833	-0.469350076090602	-0.373098185850666	-0.180616658267408	-0.0510982333950012	0.013038602185349
-0.545448504983389	-0.413393994540491	-0.563430695698354	-0.405563909774436	-0.214920634920635	-0.0295992456388495	0.00742368742368749
-0.479965600198763	-0.473628695643123	-0.442684387250226	-0.389550894948452	-0.168895141806081	-0.0345886713399404	0.00293685908145302
-0.552430046751797	-0.354498429205937	-0.370098039215686	-0.334662178124262	-0.163340736752367	-0.0406862745098039	-0.0452791763887184
-0.470721149790034	-0.503032661671637	-0.454717001253664	-0.37133504973432	-0.202680283497047	-0.0252590929768003	0.0253580079037946
-0.478793202351929	-0.422662183314975	-0.389498663187115	-0.259313884791974	-0.112432224148845	0.0170541287417628	0.0446773329607117
-0.459234103213161	-0.488868533380451	-0.484216908103941	-0.414386299744668	-0.164306809221321	-0.0720649792019316	-0.00484110556434925
-0.604477718360071	-0.45574695863747	-0.397714285714286	-0.383316526610644	-0.0959215686274509	-0.0248593996840443	0.00922699386503067
-0.46193502019211	-0.479578788372911	-0.428567403383412	-0.339526099629353	-0.148265383495743	-0.0330096221361736	0.00926688307116197
-0.364921386511261	-0.331856060733188	-0.305538079759533	-0.371897940044627	-0.171071229106929	-0.000119024340477614	0.0215231731637888
-0.484109259935505	-0.560718777441399	-0.521109416232288	-0.406840543662962	-0.226326266900216	-0.078556527605359	6.75066690484227e-05
-0.525244903237201	-0.572400316594071	-0.492786005751708	-0.424400078586197	-0.210699767000889	-0.115616064228441	0.0118801740664474
-0.480950001931945	-0.542381487275011	-0.455832916177588	-0.360123778562145	-0.122140099163141	-0.0577793651922249	-0.00110528324227266
-0.465521948829814	-0.448676003201663	-0.430643980341748	-0.360135222143589	-0.187953909177169	-0.0880937978391035	0.00615603028444434
-0.55321583178726	-0.462456627342124	-0.484848484848485	-0.435169683991954	-0.213774104683196	-0.143000658761528	-0.0435515565208399
-0.299104431879186	-0.373584778859332	-0.338058354971989	-0.28259158698304	-0.178309564096366	-0.0955302548698378	0.00719308140627939
-0.466615715875513	-0.481052520997653	-0.463605358015824	-0.385673538804737	-0.171039815625598	-0.064983035010746	0.0115743572210201
-0.465469098191773	-0.488506551826792	-0.431043106776418	-0.400987286028837	-0.189577656368257	-0.0454790591851055	0.00836948922234659
-0.27853242072305	-0.218923810679785	-0.262010297130219	-0.272733069981317	-0.0629513347862323	-0.0630254728386998	0.0148503996651185
-0.541438797529982	-0.538852780806979	-0.476963555937889	-0.381472940548158	-0.170866733557891	-0.0567401872501944	0.00352742166771136
-0.45831685837527	-0.555378248661356	-0.496272296544036	-0.394105104423401	-0.285523504273504	-0.0930964403380605	0.00473109022995211
-0.482178654322428	-0.526266694448091	-0.486676659459883	-0.401257037527777	-0.263541010830984	-0.0665399010819389	0.00929759905733918
-0.447230986797978	-0.47803175781383	-0.460818710662119	-0.369404840787643	-0.202537657477655	-0.0895781950274065	0.00123221969647025
-0.462725635027445	-0.45294801442809	-0.500500811718322	-0.455902818169676	-0.184321969027851	-0.0310761352770582	0.0257014595150926
-0.428583516669487	-0.465649586098379	-0.405891314961028	-0.4030949247233	-0.204690450671158	-0.00161543806864739	0.0347478887671814
-0.389326624943756	-0.356315270935961	-0.399337976707011	-0.292241720723797	-0.148804380144313	-0.0626773592660935	0.00958625035308436
-0.416117256508769	-0.457610536271528	-0.419362964354815	-0.396215824401273	-0.162210957365513	-0.0483981998348899	-0.00399982896054329
-0.467527994658715	-0.526529076335899	-0.460424845870665	-0.406655963527072	-0.183942211072932	-0.0473074712730681	0.0141417562418047
-0.400150967082928	-0.477593039363474	-0.415814177464964	-0.335414596994728	-0.157966882741394	-0.0713786652708839	9.69108797035378e-05
-0.435131187933273	-0.420762934660361	-0.403865499825763	-0.380394511446568	-0.189723565211804	-0.0816437523425887	0.013747857178227
-0.338331248564062	-0.308969863376228	-0.248513829640842	-0.282458303969932	-0.106947474854984	-0.0355659486827427	-0.000505695511566095
-0.367514082960084	-0.381825262230497	-0.335198910222101	-0.282894067331277	-0.177019186634582	-0.0610048546601686	0.0187918410342311
-0.445527438575842	-0.449292348518355	-0.38318079064895	-0.353953635546081	-0.177685617651796	-0.0760857636697851	-0.00588832175142973
-0.128059701492537	-0.147216494845361	-0.140763358778626	-0.0371014492753623	0.121963190184049	0.0487323943661972	0.150625
-0.410648487426701	-0.460950201447172	-0.369182048988516	-0.309339270745756	-0.182932359239199	-0.0660950956994218	0.0208195640653341
-0.406626013237153	-0.406761551323356	-0.323387312351394	-0.306194690265487	-0.0726172828414418	-0.00862440976891088	0.030501169242056
-0.547681086124981	-0.48846543372068	-0.503234353413199	-0.396672159785045	-0.182720920569774	-0.0658150621054547	0.00488840325296458
-0.4762423736768	-0.539079786703877	-0.532675835284103	-0.460761821016028	-0.136855542920895	-0.0761659600242278	0.00885384250826515
-0.38533934252386	-0.416961577350859	-0.3191647597254	-0.296467391304348	-0.161147623862487	-0.00271739130434778	0.0320048309178744
-0.419960606842095	-0.395983448513563	-0.399632093053146	-0.316616623772758	-0.191676497662904	-0.0658762927799882	0.0120474681687497
-0.49060428292078	-0.530966454776029	-0.501261695114041	-0.309295439854876	-0.258835986278141	-0.0428593332247277	0.017453965535063
-0.45374471543691	-0.498892922606846	-0.426924435687472	-0.372538837810691	-0.213940388444302	-0.088711273721043	0.025281944106382
-0.488485238485239	-0.520865693279486	-0.411268976486368	-0.302191079968858	-0.242980742980743	-0.080252666459563	-0.0154454796093021
-0.455072298271408	-0.434897114577605	-0.476122858963912	-0.392670300153044	-0.235421360973411	-0.129533780435753	0.0075221525867889
-0.506860091599998	-0.519687306751471	-0.460206634711353	-0.402405326056402	-0.179839292881155	-0.0566665208320861	0.0115270698094125
-0.512924657718482	-0.529485644991102	-0.406124262937773	-0.310411369603207	-0.0941357139671071	-0.00741893131418503	0.0115739912986471
-0.358047045140987	-0.465831825719885	-0.543560748109612	-0.385593612729447	-0.135203170749125	-0.025332121621646	0.0513542758016592
-0.547390417166753	-0.462065748696236	-0.466538060763735	-0.393818815219649	-0.222149448747208	-0.0738996749680283	0.0217052032455455
-0.486799027898713	-0.486522760359958	-0.490016465574271	-0.373810125890184	-0.18521932235652	-0.0942009450604047	0.0135658972070309
-0.547582728455672	-0.566544357189397	-0.453275724237695	-0.372935960746572	-0.223792368870955	-0.0745977491865429	0.00833099983877672
-0.537159794760877	-0.52329528081565	-0.499449758796013	-0.389257960136455	-0.21288065712873	-0.0750954881517246	0.0053653903909997
-0.501384929075586	-0.521250887328775	-0.433117855153016	-0.256143732809904	-0.0726513268385516	-0.0124432953124125	-0.00588912846216261
-0.507904476412172	-0.550216360235067	-0.431125225507298	-0.434747950649011	-0.204885220786281	-0.0657243816254417	0.00384083576586258
-0.484203016714228	-0.454614680522118	-0.402975685486896	-0.40317902212146	-0.197243255164302	-0.0480629272954496	0.024772418935573
-0.46351966200845	-0.535785986749649	-0.475490196078431	-0.379246064623032	-0.33648310387985	-0.140481820869051	0.0394523326572008
-0.172896657148626	-0.20859804496269	-0.229485937308096	-0.228094333035957	-0.0601888521331283	0.0666571224051539	0.0142095699576015
-0.307479459023053	-0.340165791819256	-0.334526403497525	-0.325388533009695	-0.158818297701458	-0.0706642871405544	0.0226622863910665
-0.355845504706264	-0.369647979139505	-0.409430654542476	-0.257266569908079	-0.130324283559578	-0.0488409897166464	-0.0340235539654145
-0.463664756548975	-0.450492527173913	-0.4858297968107	-0.452248181413302	-0.208885482594937	-0.0427653980024213	0.0193142361111112
-0.666711553999461	-0.505142405063291	-0.407118900789787	-0.325185508511567	-0.117274758004468	-0.0565536953858717	0.0027706850654643
-0.425442612942613	-0.516458719261923	-0.400244849712935	-0.367411076352682	-0.194131161236424	-0.0556822019587977	-0.0209513763311231
-0.349726177437021	-0.402873030583874	-0.344327480570747	-0.293561289693186	-0.14671275631775	-0.0715586756474719	0.0517815102775634
-0.386097403969081	-0.445662226993089	-0.347063486587826	-0.289113172764589	-0.184568765172917	-0.032710754693776	0.00925674040415225
-0.451858108108108	-0.559938551268031	-0.475924200062131	-0.433108108108108	-0.163139554648989	-0.0367851221509758	0.0221949221949221
-0.502509065960992	-0.365356056855951	-0.423171222920789	-0.41292161610769	-0.130152498867583	-0.0263687150837989	0.0116688632043014
-0.449194891044584	-0.410195802726531	-0.423081691725917	-0.328710223161024	-0.122840411468231	0.00078150260729748	0.0341038272072755
-0.303201117029529	-0.38139638759387	-0.389252310587194	-0.584718087706047	-0.116266319160264	-0.0193073752561652	0.00922242101793869
-0.495466288396604	-0.504804903987043	-0.491783158455703	-0.407781730467127	-0.197630729184358	-0.0756661190792608	0.00577158498347308
-0.343144101898966	-0.358688592731146	-0.308658491267187	-0.232042189488998	-0.1642859255316	-0.0904315686924382	0.0257281033143102
-0.382377771888569	-0.423141921473854	-0.405390716431214	-0.332261803365601	-0.147515214244795	-0.076282996742671	0.0103799882168354
-0.244263937607169	-0.260003860867058	-0.24495888129993	-0.265274383955701	-0.117693878095282	-0.0606297936149302	0.0697610920171388
-0.45211830991899	-0.500332455514979	-0.36660930211494	-0.304331477161059	-0.177902945315502	-0.0812623525574077	-0.00290144720590757
-0.118519238533894	-0.1378466131741	-0.131244192734835	-0.139691667983805	-0.093912014572554	-0.0124288016337731	0.0666621510951287
-0.224605582037331	-0.188175424837122	-0.215935414063214	-0.22806054201403	-0.108452808312337	-0.0547885115991428	-0.0526127242304462
-0.208449551297599	-0.262135324265721	-0.244520891924468	-0.170405412618768	-0.101117112401256	-0.0651315789473684	0.0326945080091533
-0.353951890034364	-0.565362057966271	-0.415725872648411	-0.366650302732777	-0.147602683685158	-0.0569782813137676	0.0119666828328491
-0.449199733226393	-0.441030744499882	-0.451454406725209	-0.403505546772756	-0.198240537585018	-0.0615882289196943	-0.00958853386416425
-0.340880072292747	-0.400116052263664	-0.339744085134461	-0.263979218528082	-0.17734142674361	-0.0657055824817711	-0.0110007014209735
-0.17855711302008	-0.202156106612376	-0.201995372964448	-0.181071982550629	-0.11904003390031	-0.0863363324503774	-0.0268924343772469
-0.15255866858884	-0.128304843106422	-0.120274186379445	-0.13587834916216	-0.0704773527700473	-0.0445981366620819	-0.00602651245798519
-0.312657185405172	-0.411790150616445	-0.354027192259582	-0.346534371979303	-0.120949081184242	-0.109488268348132	-0.0126417216015186
-0.462036459670616	-0.366569690558053	-0.408806532663317	-0.338771321395711	-0.183806532663317	-0.0435645971794456	0.0247631190779769
-0.257884385351491	-0.248826076856707	-0.264058317293865	-0.248174286443265	-0.107503973004	-0.0140278067042909	0.0454579376480905
-0.187121303852953	-0.181752857261718	-0.193320926559179	-0.184791951059204	-0.130675310821594	-0.075559014703717	-0.0613324759250879
-0.429630028735632	-0.449884217354574	-0.419232150751547	-0.342772187346135	-0.155999835958005	-0.0710332424047925	0.010689176986584
-0.277306624077123	-0.281181736461404	-0.252730696798493	-0.293841807909605	-0.132262860541183	-0.0247113731269958	0.0536661169867622
-0.387584781344874	-0.342212049981443	-0.303959373799462	-0.335233167460831	-0.10161978184204	-0.0265367488408391	0.0244815201019581
-0.235332285895422	-0.242309202238303	-0.288301404853129	-0.231899373310761	-0.108783524904215	-0.0978410794602699	0.00166168057523747
-0.338595775205303	-0.319515122442254	-0.266734968735823	-0.251276150385678	-0.0960536477698109	-0.0119859601941097	0.113473385792429
-0.373843780247291	-0.38965054547576	-0.373475682087782	-0.26129841811861	-0.241176831513069	-0.165985420540759	-0.109198952528033
-0.408387937743394	-0.43221149839479	-0.435069618361162	-0.344056779858073	-0.18502647883337	-0.0741083801628656	0.00504686512117247
-0.545561643618998	-0.563144061201416	-0.518304255660503	-0.3552710453284	-0.186505495089165	-0.0481482383108558	-0.00339826703092538
-0.350848681834597	-0.489611879421324	-0.46348271446863	-0.384826198570735	-0.158847281642071	0.00407709414381019	0.0531852201072545
-0.487603859555079	-0.511634426689094	-0.451268725762318	-0.393330683067137	-0.210470798441435	-0.0801039990095332	-0.00860962330131476
-0.502047440287522	-0.517984445941954	-0.493933968349173	-0.409224764789249	-0.181286473566344	-0.0477901324886336	-0.0034276680469042
-0.412267134988075	-0.457785079790234	-0.454035482988338	-0.362742751455149	-0.161716459685519	-0.0854598905424594	-0.032515390398017
-0.468286017294828	-0.56066411238825	-0.436111111111111	-0.386764936183541	-0.214766303889311	-0.213533739218671	-0.0561921296296296
-0.453829736947317	-0.476126665808911	-0.425001545256454	-0.39270886351821	-0.207427913327194	-0.0695539910114664	-0.0211095020087826
-0.346983939012656	-0.367811777196375	-0.33800429696825	-0.301765075144936	-0.214502770007131	-0.0980674798035799	0.0211119389085491
-0.341530054644809	-0.703463203463204	-0.346491228070175	-0.633333333333333	-0.174242424242424	-0.333333333333333	0.166666666666667
-0.31709674730225	-0.343470083904597	-0.296562856299841	-0.261439280892086	-0.165969656314717	-0.0776829665329321	-0.00556236711859825
-0.443930612769216	-0.490443863332861	-0.48653595406432	-0.400990693287426	-0.171715162012901	-0.0401681398258289	0.0314522825585312
-0.402296650717703	-0.454300892499252	-0.428290240461293	-0.343295588018447	-0.195834556854888	-0.0526341285152168	0.00112043470943224
-0.421294755877034	-0.370096276001408	-0.434336772683757	-0.297825839684113	-0.147592261089487	-0.0610120023611203	0.0204748293764219
-0.445834606583939	-0.47071108305637	-0.457628362877998	-0.321735861378298	-0.148933484450683	-0.061420811111859	0.0259028324572791
-0.485912634992691	-0.373640866983798	-0.411294446986622	-0.307026593760664	-0.18629035600315	-0.0395020456634375	0.0332012634884697
-0.461264170538834	-0.479420490765975	-0.492365755841255	-0.408261084230275	-0.174513785681341	-0.0846153846153845	0.0200993120752212
-0.426650231868568	-0.503831814415907	-0.363285595928512	-0.420276551514727	-0.111842001731057	0.00657456187506722	0.019940421751287
-0.464596515805488	-0.386727783716052	-0.393381131920883	-0.313649235949316	-0.22054689275148	-0.0809465672965373	0.0266714851491014
-0.314565522447056	-0.339575547363686	-0.312371887879485	-0.346067511778727	-0.169679050326876	-0.0620607021022691	-0.0170981229427988
-0.278485865701248	-0.324791858762271	-0.265315846717307	-0.237106744078859	-0.189234131794016	-0.0613967343336275	-0.0373594445456675
-0.362714143628078	-0.362655370878916	-0.383297611600505	-0.291470729297836	-0.125734917883965	-0.0814849585145514	0.0224227714212656
-0.436088172397335	-0.485896393538097	-0.39598083868389	-0.372099500978918	-0.178679325227202	-0.093502983164782	0.0101420057261085
-0.425938179412043	-0.501048846269104	-0.503031311226942	-0.297814033522401	-0.210036173324098	-0.0600637463927295	0.0145539906103287
-0.453570954867182	-0.479100770834798	-0.376030934639607	-0.365615278181706	-0.195270108633684	-0.0374740445238664	0.0109574305828711
-0.480082101689221	-0.526002488377384	-0.474179091880256	-0.436136926095513	-0.177066139422237	-0.0688240643688315	0.0108468117906217
-0.515493972376104	-0.489885667500392	-0.441539059728849	-0.369944927793579	-0.234304930338277	-0.0888116127430857	0.0171879001190423
-0.441982486488584	-0.427434989345592	-0.450983799835698	-0.336982030093772	-0.175837892352372	-0.062608470526377	-0.00468718863846551
-0.449882641976095	-0.484534144542322	-0.425365530237541	-0.384096672408435	-0.186511549568733	-0.0738449984863309	0.00230379917260293
-0.464667792792793	-0.476859358177261	-0.482102897457228	-0.369653411373157	-0.173462255358807	-0.016623174899037	0.0279721266151328
-0.412165700853674	-0.391070789164703	-0.377660475028155	-0.341768234599854	-0.121158745024774	-0.0498377988705995	0.0287790133468543
-0.393945752921845	-0.423536331553706	-0.351864796817875	-0.2812654697206	-0.0930055111162542	-0.0658518017255963	0.0401941731201335
-0.164331264228045	-0.189424326833798	-0.246892998512996	-0.210065352474823	-0.133730972569015	-0.108287413432733	-0.0428130311527345
-0.164231601731602	-0.33992946708464	-0.263636363636364	-0.280440999397953	0.0534554730983302	-0.0243506493506493	0.158279220779221
-0.536924908704143	-0.566257946266995	-0.48121296875575	-0.425795756921031	-0.219675395833668	-0.0329733280718905	0.0387063909361316
-0.426880464985325	-0.437046955106612	-0.461420429164222	-0.349861890760046	-0.210605894675856	-0.0427247240699484	0.0141473833615873
-0.471010719337102	-0.510256947625964	-0.464204628450992	-0.406625952327458	-0.179862017527503	-0.0617179569445686	0.0147829392742962
-0.45921350918138	-0.43422589139746	-0.442365892355404	-0.366212270766177	-0.143166087764488	-0.0241335071297318	0.0215057698550897
-0.465589775929461	-0.483767774417707	-0.438429577022843	-0.375863932167965	-0.169378598119735	-0.0589712918660287	0.020031208342033
-0.501601641232364	-0.553017598343685	-0.491431972008719	-0.378873728029602	-0.116680602006689	0.00141593560204378	0.0200474586650337
-0.423843044464162	-0.481650642389177	-0.548995788599561	-0.475560058953574	-0.146985355489794	0.00374620829120331	0.0347211372222579
-0.493289848553006	-0.441943768586104	-0.430756843800322	-0.293786777431637	-0.0814278909134214	-0.0327635327635327	0.0301218940459447
-0.473937757031348	-0.522162268196185	-0.515386002886003	-0.428747217942133	-0.213946901446901	-0.0737276612276612	0.0123762795742662
-0.555671356609345	-0.506784716933232	-0.425274442337851	-0.468471107465776	-0.0949784851902912	-0.11044411527767	0.0138920868831069
-0.599925320999253	-0.505106713663234	-0.40669099756691	-0.335307349768168	-0.118210605410047	-0.0494837903597029	0.00427391471379179
-0.429955933014022	-0.539506968343259	-0.411815641089209	-0.426215155943033	-0.194405652943756	-0.071891637501268	0.0231332416851163
-0.463741298792845	-0.451615735862311	-0.503613835828601	-0.433691448216588	-0.160380708857163	-0.0650522317188984	0.0464468864468864
-0.0254524886877828	-0.0247737556561086	-0.0252398634751576	-0.0310356152386513	-0.0058470940823882	-0.0271938575551359	-0.0182388210445315
-0.422020154306408	-0.52234993614304	-0.393282183181481	-0.255465404552626	-0.0833783952414625	-0.038786810974075	0.0236176290552949
-0.394259719947097	-0.423549828529373	-0.396690336667979	-0.329691805418444	-0.178650551627329	-0.0543907861630872	0.0110131115865733
-0.248786631526431	-0.239799603574548	-0.279549090566877	-0.264189847476987	-0.149628336658117	-0.105920277392952	-0.0209265111003079
-0.412142964039851	-0.394174930760297	-0.377095063091768	-0.341287089614227	-0.169784686857858	-0.0815638620055024	-0.0160423945503875
-0.431318350435997	-0.394863539101296	-0.416101285310229	-0.314471440750213	-0.132399908153467	-0.0280550284629981	0.00868983957219249
-0.340693470249177	-0.453386689007347	-0.378010033901266	-0.259212514566095	-0.107052796360753	0.0109959180724633	0.00993208828522918
-0.407347228603651	-0.415657604333868	-0.377861095805084	-0.354285256270129	-0.192650264339993	0.000278450193795687	0.0749290659403019
-0.484887879585747	-0.482362353964703	-0.396226627112549	-0.345726061427281	-0.173445767195767	-0.0413869957317913	0.0299312011214401
-0.491600451029793	-0.445907813166002	-0.502151481976075	-0.367164164169173	-0.158014279262064	-0.125917869298659	0.043546468401487
-0.396276709006592	-0.396473622716598	-0.327801626818986	-0.290038352365841	-0.189267094342597	-0.120190439680769	-0.0171502382010784
-0.187630783538712	-0.288714374869981	-0.197743303122817	-0.225172092197007	-0.109400311021836	-0.00509760313563146	0.00680482854395897
-0.476449275362319	-0.420893719806763	-0.455936454849498	-0.303246660983234	-0.163115942028986	0.00560200668896316	-0.00291565590595266
-0.38331043956044	-0.382091097308489	-0.401774242887733	-0.36018876018876	-0.143778801843318	0.0206148282097649	0.0538018433179724
-0.527712305430445	-0.457571553182646	-0.47503484590367	-0.58698925235349	-0.24956864543747	-0.0354454030884211	0.00797250818802109
-0.484394323784492	-0.505182150190296	-0.436917990593873	-0.352139079029247	-0.161718668246192	-0.0374943069112845	0.01127145145373
-0.486880424874809	-0.523973903263733	-0.483625445971454	-0.498136811405766	-0.15517012385248	-0.0344632437601233	0.0255512493117491
-0.58201581027668	-0.404556283502085	-0.690240918501788	-0.465183423913043	-0.305027173913043	-0.0438116831154974	0.0108695652173914
-0.440650648402852	-0.50064637170019	-0.408399422669321	-0.368846155512519	-0.209343786587791	-0.0976012781174583	-0.0362574664683367
-0.490554989502496	-0.476698075979095	-0.425677258522916	-0.342597591534833	-0.0904629311769717	-0.00373959581975647	-0.021649918957055
-0.451467889908257	-0.46	-0.37433734939759	-0.152135922330097	-0.0215068493150685	0.0707843137254902	0.069830866807611
-0.403269314540126	-0.633339478113343	-0.637712739171215	-0.281175361351694	-0.186356281643092	-0.194637855142057	0.0129379024337007
-0.557130476794396	-0.454945793879512	-0.418921665526242	-0.322833441068735	-0.165904268443129	-0.0768234091489906	0.017182277685071
-0.457176184448912	-0.534625020568268	-0.460264987537715	-0.444501440739685	-0.252886382430863	-0.0996077533980526	0.0129686889536123
-0.603334795963142	-0.905660377358491	-0.612977450529222	-0.52408142999007	-0.262182116488925	-0.2787947057167	-0.03941833914193
-0.449773627617431	-0.445500740341903	-0.440643112229963	-0.324145435668078	-0.212741505662891	-0.0467777509215058	-0.00501784121320248
-0.62630170551633	-0.495275381943422	-0.551146284496247	-0.374349072611316	-0.153917933354615	-0.157465522394432	-0.0233950883239983
-0.407928388746803	-0.49769820971867	-0.361029449687967	-0.344649593011713	-0.175590978631002	-0.0668310174809503	0.0192847124824684
-0.517258547276076	-0.537477746066703	-0.499391147300493	-0.378128747911735	-0.174301896257414	-0.0908111342007127	0.00621230342979795
-0.502326388125638	-0.524860438896657	-0.445636920075823	-0.374378486006681	-0.172734021906904	-0.0185629555275256	0.0200914963104883
-0.581171119559745	-0.564663854722421	-0.467442818874923	-0.520050695727457	-0.17715363167129	-0.125085695549793	0.0256921925667248
-0.471034516191584	-0.581761412575366	-0.435940647760731	-0.447612085769981	-0.222823013853548	-0.0623219373219374	0.0242165242165242
-0.501173077188479	-0.461829207037545	-0.51214540041216	-0.428141551714103	-0.251640357010992	-0.0160642570281125	0.0173441513802959
-0.520824940454735	-0.499189568688004	-0.474278012084231	-0.431948727902747	-0.200859576649559	-0.0580620617210346	0.0205422717985533
-0.375096599353701	-0.407699035687242	-0.301440628472609	-0.320886724231332	-0.0809001359369478	-0.0314475768087616	0.0158293400688375
-0.412760296579498	-0.416758714493579	-0.391096963907874	-0.327411870526482	-0.178498087204931	-0.0778778758309058	0.0165885981028029
-0.411210500154531	-0.471802804422005	-0.405143340867748	-0.358519678415761	-0.179685908624986	-0.0559471533194612	0.0206344583461701
-0.422949371488154	-0.349513606351977	-0.54282222725717	-0.36795170230938	-0.275207195631224	-0.0676108267323947	-0.00709231763511065
-0.502706546570511	-0.449316380352828	-0.54188468830155	-0.413139487250833	-0.141079940870663	-0.140226324168495	-0.00879395803353933
-0.458083245051362	-0.422191695943577	-0.419313493752862	-0.34287954726941	-0.179686264772658	-0.0712197621480867	0.0250208926370177
-0.391097666676916	-0.35641845230227	-0.3886771050078	-0.31688752249803	-0.186859220993604	-0.0720286155323934	0.013261677050489
-0.533091067383209	-0.433109139128036	-0.437631012985599	-0.374241516396561	-0.205673826441256	-0.0896158004084012	0.0138573874689593
-0.447731407304988	-0.484584718475668	-0.437993696678445	-0.348550846350667	-0.164941999976034	-0.0588423689368494	0.0158780308814839
-0.608187134502924	-0.480131953816164	-0.454970760233918	-0.396884327000073	-0.153334330143541	-0.0274288440133567	0.0165304959148775
-0.465338080279789	-0.511958211677715	-0.533319501781205	-0.393352343595508	-0.1386696296106	-0.0289381907255558	0.0105901118693804
-0.421996576408341	-0.456360657470535	-0.416167906011325	-0.362799924240159	-0.203231925681665	-0.060482888807697	-0.00443162339562686
-0.349548237913758	-0.546185456494551	-0.519448824810393	-0.334327356767436	-0.232009211283823	-0.0299890092636207	0.0745041986778631
-0.476425273811284	-0.448428317407329	-0.405619741755523	-0.393095882795435	-0.179393251912306	-0.0717272849168616	-0.00869071889529183
-0.469608516483517	-0.537885501595179	-0.439831129702611	-0.399496336996337	-0.226841961197976	-0.0195028401550141	0.0214293964293963
-0.42266102516807	-0.411010741255066	-0.405656858003446	-0.310769600476558	-0.130313217597394	-0.0618523924139226	0.018459299149125
-0.390410805394429	-0.409910281652615	-0.396295739814386	-0.318845558058142	-0.158928808475561	-0.069773477413923	-0.0165701804405184
-0.38856456043956	-0.295733678086619	-0.402023718855402	-0.243983864237029	-0.143772893772894	-0.171550671550672	0.0433340244660999
-0.461949092351287	-0.480715631661881	-0.42200713788712	-0.332733624332027	-0.196080422622995	-0.0767915243159857	-0.0094927399784781
-0.411605228434768	-0.468826669784117	-0.427221089735423	-0.382224515719276	-0.16611649090582	0.00357899683841745	0.0291795809932185
-0.422786287985427	-0.461076923076923	-0.438238213399504	-0.398903829675038	-0.197732249845052	-0.0564432597105865	0.00794348508634213
-0.170886699507389	-0.240853164966812	-0.199065543564096	-0.167672413793103	-0.0127673505019642	-0.0051724137931034	-0.0200372786579683
-0.401230368579097	-0.396878228305785	-0.291504353724546	-0.33765301683962	-0.116451632082764	-0.0214876033057851	0.0231484120198854
-0.443934963939803	-0.447473679378218	-0.398495087301227	-0.344578839292415	-0.192562955619288	-0.0491487521708293	0.0401193659651978
-0.393639358611704	-0.415528180894399	-0.380164468017257	-0.310404127877607	-0.153913795838852	-0.050558943745346	0.0306671711102999
-0.320516258799866	-0.490662139219015	-0.537890179995443	-0.218887945670628	-0.157894736842105	-0.0258771929824562	0.0193427731765964
-0.427724258065976	-0.428751932476846	-0.457302127310735	-0.378040088814187	-0.167142667941249	-0.0537133145065108	0.0360207474809113
-0.384476279526849	-0.393678745505569	-0.375772119854754	-0.315806661584211	-0.171309406262213	-0.0638044970820461	0.0311102010806836
-0.378505169239485	-0.431960717584715	-0.400637793903018	-0.3476303586555	-0.18700900555662	-0.0607634253573273	-0.036898435012613
-0.0292397660818713	-0.0106062257092005	-0.0292397660818713	-0.0238049834731757	-0.00206585303839308	-0.00221273905484431	-0.0257309941520468
-0.530231280133608	-0.512708106210388	-0.467839433843671	-0.377228301457934	-0.235702341137124	-0.0972210255888089	-0.00777218135332969
-0.502049736646523	-0.5098676813843	-0.455731490889997	-0.397552644391699	-0.197564652076617	-0.0592544589217907	0.006884199327164
-0.433287830581037	-0.464027232074381	-0.454113113559999	-0.400074821830516	-0.179289136533215	-0.064188513051295	0.0163153177520033
-0.491478710456961	-0.469238455077608	-0.475856536534005	-0.439521654914751	-0.170469497784052	-0.053939693070814	0.0441696659524775
-0.429925468638136	-0.479499185836772	-0.449015168222696	-0.397141067089631	-0.187801059926621	-0.084477032642219	0.0132235127681898
0.00255102040816327	0.00702576112412178	0	0.00595238095238095	0.00636942675159236	0.0105708245243129	0.00696864111498258
-0.456370525558851	-0.480944443887149	-0.432977068724718	-0.388896129815329	-0.221925221569334	-0.0980402898134454	0.0069555030719074
-0.41889737924052	-0.440539323819385	-0.444668322932765	-0.346720198213122	-0.203229829478211	-0.122719609352494	-0.00308084225609995
-0.423704944589669	-0.421929841980629	-0.395655755846839	-0.395520479799154	-0.25036383890471	-0.0983770210681039	-0.0250070717218911
-0.42206122846398	-0.467801962388221	-0.447574140853921	-0.364514308348413	-0.199938946411513	-0.0825695748591521	0.0195259247953031
-0.417888154956877	-0.454163955642055	-0.413432010174742	-0.341142657334319	-0.163703932917581	-0.0638666492881714	0.00392516663945541
-0.338933395556247	-0.319382323049164	-0.296076527493077	-0.270993646391313	-0.0752958926470323	-0.186305299507845	0.0569922227530923
-0.349934099039729	-0.291930046354825	-0.228077232502011	-0.226641825803447	-0.11716814159292	0.0407979601019949	0.0947906212936775
-0.530979376795204	-0.532999805396031	-0.496596834918065	-0.421907438020976	-0.236898180451935	-0.06289379560106	0.00512386133969212
-0.464071548930491	-0.46408133698104	-0.426699026470976	-0.34987700399678	-0.166418708890149	-0.0637477598369902	0.0187535707273684
-0.48302667367603	-0.509871217388208	-0.477892698319994	-0.232468966584665	-0.0651884818815985	0.00354887554416095	-0.000960405950694354
-0.338112670327435	-0.411544011544012	-0.353602247641983	-0.243371212121212	-0.135748346408245	-0.0484848484848485	-0.0421911421911422
-0.46328804899304	-0.420884134390882	-0.369466481246192	-0.298018316385235	-0.155287430207267	-0.022445124145376	0.0207122257511042
-0.42794184981685	-0.377495877017316	-0.461484227451381	-0.323610045399322	-0.153068944646198	-0.086145220215141	-0.0123314905693844
-0.447075446365779	-0.404036047036339	-0.402228668801993	-0.389400123984574	-0.11260053619303	-0.0524492658416633	-0.00935441200608933
-0.475638176514473	-0.501923968016682	-0.454700481711503	-0.40719192500869	-0.217463463545806	-0.107685461601901	0.00463319790911854
-0.233991188363812	-0.227888286116134	-0.20856997233144	-0.186692220747948	-0.159075224292616	-0.108030108030108	-0.0391351943076081
-0.412942000439946	-0.413464706369748	-0.342905214787855	-0.313373266749965	-0.190507122091255	-0.0707587719097053	0.0260387955354653
-0.510203674121406	-0.541127583851206	-0.37036938534279	-0.260005498183209	-0.0610854255398641	0.00198868638844862	0.0130743271350722
-0.472019276882947	-0.380020179119204	-0.429924709152602	-0.314480205784554	-0.106204136206042	-0.0134082618554668	0.00997866867432085
-0.517307692307692	-0.621474358974359	-0.374450549450549	-0.247863247863248	-0.0485576923076924	0.0326923076923077	0.0417582417582417
-0.521052373217186	-0.508459023914664	-0.414287612467256	-0.34798300516241	-0.117388956688938	-0.0402437117100385	0.0292117415787645
-0.411753812636166	-0.443829399347534	-0.408762785716923	-0.346030640430317	-0.147319888381532	-0.063814267132197	0.00878218367065953
-0.302649880629328	-0.312693151679056	-0.264326334208224	-0.260701579974397	-0.123990595403821	-0.0815131477664005	-0.0229278886513553
-0.235219968538717	-0.204677854786	-0.213976619714039	-0.173206608978025	-0.11054870202926	-0.105784410531731	-0.0142664708605761
-0.437516652140731	-0.411557947711091	-0.343872178916867	-0.272509352733554	-0.119835993198439	-0.0856619227549381	-0.0189813697307498
-0.389640353850696	-0.507508911353941	-0.450657194210898	-0.368115693503673	-0.178966739736408	-0.0428621903822022	-0.00478043500670045
-0.475645367652593	-0.500171670104878	-0.504361783704397	-0.388472594475979	-0.196401364188739	-0.051706106679545	-0.0358798979094231
-0.457569116308379	-0.432993228602544	-0.429868213916344	-0.361941676320422	-0.183139332208599	-0.0971962999733569	-0.00641022773204847
-0.396958086322841	-0.402283904646302	-0.36568645881097	-0.345052069542837	-0.182892569415538	-0.0898210062957352	-0.0180144670369857
-0.29736234116288	-0.366799272561946	-0.339675497325175	-0.240125710113846	-0.151620465883942	-0.125915649278579	0.0387071977638015
-0.476009356144109	-0.447265074542122	-0.399785689276384	-0.300212629184592	-0.0812390981899248	-0.00367695527010281	0.0343696993877201
-0.401653260597289	-0.441596303424702	-0.361120291021375	-0.336527748302207	-0.149677419354839	-0.0289756649688738	-0.0447651386530843
-0.285788692669792	-0.330004275853644	-0.229750778816199	-0.271869251319597	-0.166334863315453	-0.107615532670595	0.0169875123146151
-0.49289259254345	-0.503983989226395	-0.473093977309548	-0.377337307202772	-0.182268245281277	-0.0936941436855185	-0.00511953849463143
-0.406324745866903	-0.405262552620987	-0.418890550587485	-0.293530488747804	-0.176204930054236	-0.0982221541784822	-0.0203409916626925
-0.546608934125946	-0.547804870553514	-0.48442195389867	-0.397865139616431	-0.203701431021351	-0.077120183913689	0.00182184044447065
-0.478435864520589	-0.522198338951878	-0.4687721402667	-0.409063990672329	-0.131550618618949	-0.0957157174856136	0.00336980874328308
-0.51880934141189	-0.469594286235852	-0.451891463010363	-0.403629762954256	-0.231823526757393	-0.0916488038041737	0.0155561236990402
-0.440600151457781	-0.508965371945147	-0.432509427775045	-0.333208344695937	-0.149773472141893	-0.0572327126041069	0.031798245614035
-0.506075533661741	-0.536414565826331	-0.507983193277311	-0.222305764411028	-0.0710622710622711	-0.0292587137947963	-0.00283303194695605
-0.387591083133347	-0.498632489021926	-0.439904558439539	-0.322302992807981	-0.0909981859072327	0.0117011210423197	0.057657937549901
-0.400967827099159	-0.372866575873881	-0.373797652302143	-0.282401504398521	-0.170632749001607	-0.0581438292656096	-0.0241485589934393
-0.325745391562539	-0.259929851170727	-0.296726387967264	-0.453170345616041	-0.124221522801848	-0.134844410295813	0.0849279936871178
-0.40895048573977	-0.395830296306534	-0.314358883864402	-0.268891895760503	-0.130593474369757	-0.0489603464571372	0.0172974355901185
-0.532689517002383	-0.555821802413898	-0.493868624989852	-0.355393205546708	-0.14669301221265	-0.0289847152089657	0.0148495316906645
-0.461007048608571	-0.398131108403173	-0.42766953361087	-0.326038869709756	-0.230583005585484	-0.0851212186226131	0.0542802717744343
-0.497328677433435	-0.51328919257729	-0.456609069644609	-0.373083855799373	-0.151225759481104	-0.0463793103448276	-0.00223543400713433
-0.453410786370487	-0.487076536613823	-0.395182589408214	-0.369368003051174	-0.123396550643828	-0.0271038521077782	0.0328361867926046
-0.485119069596183	-0.529824296543459	-0.453600114535254	-0.377987244150756	-0.168443184676006	-0.0352953539169251	-0.00126927594504345
-0.538733623063664	-0.55300159665469	-0.496694789181487	-0.379070513963691	-0.167888301176208	-0.069271419577618	0.0121076778172758
-0.516564065196693	-0.5675225008326	-0.481447438529873	-0.384289781151126	-0.151893919078547	-0.0504694245050475	0.0108050374531307
-0.507689014921445	-0.49071380295503	-0.441665048425501	-0.371149925369344	-0.137186413726542	-0.0581701448584543	-0.00383382555543033
-0.250026419389281	-0.278885011877577	-0.237023200764206	-0.203406958936358	-0.0980525840479367	-0.0491184197586366	-0.068922724043786
-0.428489872428942	-0.440132830163789	-0.392761836200874	-0.300126572772983	-0.187057853207265	-0.0835128808218873	0.00701430978692696
-0.413666648504246	-0.469885204413021	-0.430898091755795	-0.354827789810593	-0.192664438833364	-0.0814905107896717	0.00490786647409014
-0.273962385857405	-0.29303209420879	-0.323932835283096	-0.271616541353383	-0.108971265961772	-0.0511670407984445	0.0335894083033671
-0.45304963053623	-0.527433511573432	-0.449663684936149	-0.421966265674264	-0.219034763085315	-0.0837450221011865	-0.00565762906717415
-0.297877724250573	-0.316025699197504	-0.273856080647845	-0.268717277588752	-0.141280822508302	-0.0775873324005217	-0.0453993757921132
-0.402612309519098	-0.444141747822729	-0.263742938711049	-0.373914804954277	-0.29214668406296	-0.108835321965122	-0.0421537986649689
-0.383042605371354	-0.485495027878709	-0.398418288568215	-0.360271787813244	-0.167625017723645	-0.0937277901516886	0.0124400134739878
-0.421018955780853	-0.459879946566476	-0.427223615607008	-0.356006535933825	-0.141251914170983	-0.0930476261270163	0.0239755821119781
-0.367812525168302	-0.415303895463058	-0.37905397189362	-0.256373221449187	-0.128856012906282	-0.0561356819346565	0.0287159681343849
-0.361646291137935	-0.451440179246302	-0.347041976065581	-0.381085116438945	-0.197383478984603	-0.0827930446506463	0.00981536269997818
-0.628352490421456	-0.3602501183865	-0.475750521363791	-0.390104627173593	-0.14794574438971	-0.134812438741869	-0.0345855527520793
-0.51420550796186	-0.389896014638283	-0.399543510000064	-0.303738693698353	-0.200138959307457	-0.0509091736646867	-0.0385081867798666
-0.520240578148872	-0.489292744325127	-0.451043486024191	-0.338194195813773	-0.177493647067684	-0.0638757425190611	0.0153414460048138
-0.129473528541852	-0.0901360544217687	-0.132853141256503	-0.0953339082111718	-0.133426097711812	-0.0298051423959414	-0.112189137950262
-0.471005704532183	-0.561123647965139	-0.498150769371262	-0.288303749853062	-0.264443567482242	0.036767794255436	0.0740920348464643
-0.474740528607307	-0.495374481670397	-0.423111640564087	-0.42951809345301	-0.140609122999185	-0.0654524705528333	0.00238364255831502
-0.462376559251559	-0.462058168571723	-0.430173768225239	-0.321119187770595	-0.195292559181222	-0.0601078230022405	-0.00303856957649096
-0.404936601859679	-0.396424751718869	-0.320781440781441	-0.289321175278622	-0.172546583850932	-0.0399378881987578	0.0274534161490683
-0.316117216117216	-0.337142857142857	-0.370757359547593	-0.297598697598698	-0.130935414545866	-0.0725051759834369	0.000562335486958609
-0.570248174333013	-0.568360062574603	-0.480676643509427	-0.36996544042869	-0.200020130669412	-0.0785474345873663	-0.00946274191728558
-0.478812581345935	-0.477916098721877	-0.425198893446532	-0.388503994142938	-0.159062305454071	-0.0771129606877026	-0.0486689369165759
-0.411570373526119	-0.449657160351909	-0.344248611999608	-0.330935180785553	-0.129608067281783	-0.0457153590945966	0.0128329521851124
-0.488233625238789	-0.465938593082005	-0.463785819186625	-0.320090651997056	-0.200336765056397	-0.0769914112315978	-0.0241021282460634
-0.40980920850541	-0.395362405274178	-0.42208019858236	-0.344871134531191	-0.115850155510212	-0.0940797780816361	0.0216648718353237
-0.460746296635919	-0.389755981493721	-0.383284186621926	-0.328567504127466	-0.166380486262613	-0.0751164678159095	0.00543064464609655
-0.367465340566606	-0.439449917898194	-0.313619484491044	-0.335577673692428	-0.189169570267131	-0.165459244195899	-0.0363361762615494
-0.494562991480996	-0.513224115334207	-0.455324929683243	-0.370316969920421	-0.177608012327693	-0.10068132294527	-0.0237343041540197
-0.518571428571429	-0.556843679880329	-0.469111969111969	-0.43968253968254	-0.192722371967655	-0.032967032967033	0.0141037306642402
-0.400809117549406	-0.431892868879395	-0.395912476722533	-0.362869663266875	-0.0689274579959408	-0.0702111028975145	0.0584814626714067
-0.559348972177919	-0.477047088976701	-0.389052765777344	-0.358162271378083	-0.178141059720007	-0.0437053043165098	0.0587552667285581
-0.352751258396641	-0.386131532153189	-0.313733438814847	-0.246965338165668	-0.159135122595185	-0.0747130866027974	0.00533188248095751
-0.494176257868128	-0.564649611776573	-0.477778946965639	-0.341914279108768	-0.125394767663867	-0.0249530247045916	0.0216444045949529
-0.404094834375886	-0.391085948394533	-0.348749965771242	-0.321156160257499	-0.169280095975938	-0.0910389380977616	-0.0158755394049511
-0.204919691483482	-0.226411655295546	-0.215628546922442	-0.178703177815397	-0.137985174560534	-0.077157923952262	-0.0273333625487532
-0.384836708192181	-0.409470603743838	-0.348061777134128	-0.305518242130817	-0.179093371664496	-0.0750146130740545	-0.00876354229046561
-0.416916782659939	-0.479789038782098	-0.3685274923	-0.357151077324613	-0.0983077494058335	-0.0566609320068816	0.0196592994857637
-0.421542668460977	-0.423707193156459	-0.388544240858761	-0.337585128392861	-0.158164407203355	-0.0751031665347737	0.0276925564879654
-0.21214765968451	-0.270029638955657	-0.174342990958111	-0.145825637768639	-0.0700809930178433	-0.0408741134109637	0.0222670985852101
-0.374078275666478	-0.420888055034397	-0.280056664203006	-0.334567743583195	-0.121859984185877	-0.0717526942711288	0.0375639867509786
-0.476320593378298	-0.525560209704645	-0.393978690397674	-0.3403672944204	-0.156001730598596	-0.0786477739400038	-0.016620939202354
-0.000985633144002673	-0.00148290996143104	-0.00140036603627087	-0.00342465753424658	-0.000275051235033977	-0.00123647372680675	-0.00183230084634849
-0.531302920791215	-0.439958787832958	-0.29120577446456	-0.285024420697	-0.0742124573700629	0.0109734439410731	0.0240747850649262
-0.473935728578346	-0.456922606530404	-0.477482059841277	-0.430144848070838	-0.15943743306469	-0.0539031139196113	0.0111474787190047
-0.471620824183317	-0.515600605143722	-0.465955977044548	-0.358140995115867	-0.167217181116932	-0.0464956248499202	0.0134131036373083
-0.354524886877828	-0.464859360952859	-0.404696098813746	-0.312491538105248	-0.207870011119061	-0.105974589565921	-0.0258584888117523
-0.462886921204701	-0.480141309467734	-0.375420416325789	-0.264614259830255	-0.167380631825167	-0.0816814818335948	-0.0090689088144954
-0.526873752577547	-0.542238759689923	-0.566229577480453	-0.404286879990674	-0.176547587940324	-0.043314621758888	0.0128857686119643
-0.293639882933409	-0.340314209975871	-0.27405261587576	-0.24819184830826	-0.179267643960975	-0.0627678552498873	-0.00745703206113157
-0.322378793851005	-0.406976744186047	-0.416574381690661	-0.267764857881137	-0.119967923015237	-0.0297226713095387	0.0174162483352115
-0.384278933206126	-0.386375521927167	-0.373885943697104	-0.331843575418994	-0.152866934707092	-0.0848578700119093	-0.0349204984959174
-0.406142790197174	-0.416246014829256	-0.411709177743377	-0.337338781961524	-0.174234072283539	-0.0672932498256973	-0.0019133300422326
-0.44974890079878	-0.461734781692441	-0.395302915529069	-0.317901927109341	-0.19113312935228	-0.0757811058595752	-0.00694564589114033
-0.513490175060595	-0.496951955391858	-0.378657835741539	-0.264076928243409	-0.0769680984988257	0.000127207599794565	0.0225093706118448
-0.409979917266921	-0.417038316160036	-0.335720925462798	-0.256510813893169	-0.152967792055094	-0.0623591176461035	0.0482517957248002
-0.47765984205999	-0.488502447926147	-0.390177807496243	-0.353117318435754	-0.200387710964574	-0.0971328675125278	0.00981690862750506
-0.465082737969112	-0.485933822925978	-0.507864711562326	-0.339379611391179	-0.147556382918518	-0.0477513893004909	0.0141169307663533
-0.458737981527445	-0.490539603496049	-0.444204176681521	-0.368591542497023	-0.166742098855311	-0.0497971883543548	0.00636758172556973
-0.515299617509562	-0.436498397435897	-0.445361505447342	-0.305957200694043	-0.230769230769231	-0.114490161001789	-0.0390759400344064
-0.519278988431531	-0.510762930845706	-0.471461340045162	-0.382908332060874	-0.194535053121558	-0.0639797778382026	0.0338107125651469
-0.220952186227953	-0.241166272846368	-0.230717980022784	-0.200326208751625	-0.0962581570569925	-0.0192905736329291	-0.0140781326983552
-0.418321450994047	-0.446621897530258	-0.433708632116446	-0.337199724347876	-0.173276588513763	-0.0797400739073657	0.00743241849740717
-0.351861402850713	-0.384747515407251	-0.368729422101925	-0.282272737944311	-0.137834683594329	-0.0463212251597981	-0.0800139557676738
-0.36130007558579	-0.380786460925834	-0.436828166381056	-0.294122707038558	-0.0822808631649381	-0.0564481111593573	-0.0138135560151402
-0.400700748526836	-0.353692201518289	-0.458850931677019	-0.228966685488425	-0.259301694506422	0.0143633540372671	0.00776015993407297
-0.472503647596501	-0.510137311986419	-0.447797731768076	-0.327247462850606	-0.121804100056716	-0.0597573750653434	0.0268484478110215
-0.457144472716992	-0.437139208173691	-0.385388747526152	-0.3108209240168	-0.215270655270655	-0.0853626249823969	0.0105571117335823
-0.390250774866159	-0.430666432654699	-0.374342537804076	-0.280271108068311	-0.142689099593641	-0.0534358602210562	0.0180757362540479
-0.466267394843804	-0.519687909951274	-0.42288494536002	-0.328024590927867	-0.168697831015288	-0.0364610200943042	0.0251226714090788
-0.394356114209606	-0.541371375977911	-0.375860832137733	-0.338249518955744	-0.137903757415953	-0.04571821170928	-0.00671068589138923
-0.496157198824682	-0.433375443628377	-0.469160899303567	-0.326917472797284	-0.0979431929480902	-0.0312065778903233	0.0266407695726095
-0.486126037741458	-0.524575207980609	-0.494902233244968	-0.412898769078685	-0.166835465945292	-0.0749066609210742	0.0100971651808074
-0.49765651155005	-0.504930218446602	-0.435242718446602	-0.440627333831217	-0.380798274002157	-0.179788172992056	-0.0752427184466019
-0.461020712625334	-0.48823710768914	-0.40074073837451	-0.305523488782786	-0.153216046034056	-0.0366922588851155	-0.002614103961876
-0.435671254505335	-0.452154488453421	-0.453966948084595	-0.308577418028839	-0.131145022070184	-0.0338779777350142	0.00150054799353394
-0.474823548828675	-0.484817003408132	-0.413270286713857	-0.336837225111944	-0.147074836819409	-0.0304075938341076	0.0254219044416978
-0.532674772036474	-0.572590738423029	-0.38902397838568	-0.42334850878008	-0.164925854287556	-0.0510549274459182	-0.0171985815602836
-0.551716523127622	-0.579034271676533	-0.39426523297491	-0.322018097947506	-0.151466879065445	-0.0511721398818172	-0.0127138702914722
-0.519225922592259	-0.583120629370629	-0.429656294488509	-0.288409090909091	-0.132352389878163	-0.036544450025113	0.00792868148800352
-0.515779145733008	-0.501750395117896	-0.467917829833718	-0.293311014630572	-0.0974046787248987	-0.0549479050216876	-0.00096180436213289
-0.391098328277022	-0.369942825055706	-0.373203956629614	-0.320179721797119	-0.128747876093095	-0.0268639552825409	0.0113596785418497
-0.494862614193764	-0.501656690321969	-0.466613164779666	-0.393979068599788	-0.151776040158459	-0.0466268491006299	0.0106036987775227
-0.499296079705436	-0.451940035273369	-0.402128957544926	-0.34904431133234	-0.145043022820801	-0.056426084203862	0.0016797085485124
-0.49974524609912	-0.528082897735144	-0.409470883119368	-0.393797197989467	-0.187181773698628	-0.0903156768325307	0.0257325606442781
-0.378713358253	-0.4463469390129	-0.376481900452489	-0.361101014025896	-0.194320883503336	-0.158325334795923	-0.0515181323365467
-0.43551619719844	-0.431046753598562	-0.380122564067581	-0.344386427717297	-0.1408901108837	-0.0419068362623466	-0.000583619227887522
-0.415489516702203	-0.400840939824206	-0.345052083333333	-0.369520963270963	-0.220732345900658	-0.140135819521179	-0.0036999089253188
-0.463596286340076	-0.495033727226242	-0.431426600486114	-0.349290973320338	-0.132002023065337	-0.0811323088443242	0.0278960857249778
-0.756606765327696	-0.485909090909091	-0.455270793036751	-0.45713716108453	-0.123051948051948	-0.0247326203208557	0.0191655359565807
-0.35437832239197	-0.425181013676589	-0.391532843664783	-0.289351090175432	-0.0907017674326368	-0.0817423627752514	0.0518142133186381
-0.39741935483871	-0.538181818181818	-0.329090909090909	-0.52	-0.0815384615384616	-0.0866666666666667	-0.0362790697674419
-0.26620896138757	-0.43452439383528	-0.467311279081182	-0.327511643379907	-0.0602443761126396	-0.216400532268796	0.000818239297801893
-0.312014046463127	-0.351948944711603	-0.316127042532199	-0.25041191954508	-0.126692642908834	-0.0725285873107272	0.0360450676178389
-0.329142937261691	-0.337755607640532	-0.3298331678989	-0.223754684878523	-0.129391301704011	-0.0678712580538217	-0.0967114775571156
-0.302861094897788	-0.356750366458754	-0.305842702998224	-0.254471597446929	-0.11582094413325	-0.0451081728469368	-0.0111970934235562
-0.339804652447021	-0.346846770646547	-0.332248974654038	-0.260788701960179	-0.144190755481078	-0.109761242538829	-0.0109152935465602
-0.415393039072996	-0.40444184579107	-0.314145281041951	-0.241398020901909	-0.136107779260353	-0.100701977636849	-0.0295334367788282
-0.228270955768636	-0.626593806921676	-0.445397225725095	-0.42063174730108	-0.155180646188127	-0.0502049180327869	-0.0334795659201109
-0.458163292663998	-0.469115855755263	-0.437784991275268	-0.324627532710315	-0.152234892592792	-0.0607064246945164	0.0176371402926039
-0.57196607740086	-0.489721485411141	-0.539666414666415	-0.32218574108818	-0.151692550351856	-0.0307579847053531	0.0341208791208791
-0.471012814574649	-0.45369568038445	-0.400279035647318	-0.283294685251722	-0.110445416883865	-0.0409254897524675	0.0170297608562852
-0.465629368430727	-0.485567193282756	-0.458284411550861	-0.36319615379079	-0.133580516450993	-0.0289752845486975	0.0130243388918933
-0.3207135013557	-0.392806079081579	-0.341959171700316	-0.229073460028172	-0.1788167820596	-0.0686857758316093	0.038905178080227
-0.46407756491252	-0.498098397409073	-0.420735911645747	-0.308695126947577	-0.12805648173531	-0.0301843693914179	0.0167885104889735
-0.416558295532975	-0.46738197178407	-0.405729693941334	-0.284224249705479	-0.123995211668408	-0.0567846591576172	0.0235773439810707
-0.418547219372349	-0.519609784721458	-0.545815703330513	-0.333713471133286	-0.061827274010445	-0.0745897673828388	0.0508649578842496
-0.318457009720073	-0.354973778417054	-0.315562719515112	-0.268007074117636	-0.118349674084269	-0.0335910685815343	0.0344119379532747
-0.524038359685609	-0.484374863987326	-0.355858009628701	-0.332002627722472	-0.170345626442829	0.0298515085946714	0.0390333130809106
-0.487747304876918	-0.499498595108889	-0.440750938807562	-0.328673820665449	-0.130692207449281	-0.0304333293707465	0.00319396018332274
-0.144384172935218	-0.169576632605729	-0.121689459020421	-0.0880412469256244	-0.0638739481933674	-0.00696290225006341	-0.027448151767571
-0.130069124423963	-0.137959489872468	-0.111833947344775	-0.0871111537171068	-0.0803937997486385	-0.018343460707149	-0.00520818069540099
-0.404923312695611	-0.460193398397986	-0.493551028967744	-0.342718439018294	-0.160422911467021	-0.0226699764868142	0.0489048499734163
-0.248555376954935	-0.275965827903159	-0.254486896781959	-0.206269586142288	-0.125224162865725	-0.141777791072159	-0.0796069866793098
-0.390401978881531	-0.497864232284175	-0.410386828456298	-0.300300413670474	-0.138858811934217	-0.0100425301767584	0.0300179689603409
-0.41396458874298	-0.411896745230079	-0.3817045121128	-0.307299294263913	-0.156429204862903	-0.0576618164368459	-0.02528209245573
-0.398688155922039	-0.400655457395269	-0.344252024652371	-0.295449697831497	-0.127196448871326	0.00779488896328528	0.0228085366474813
-0.483454336022985	-0.493333892241077	-0.362611638221055	-0.340512474031648	-0.100717511567301	-0.0302162234429201	-0.00479693899824096
-0.407419707744002	-0.211023285187524	-0.298984610502935	-0.295104983785938	-0.136887448405773	-0.0279292291027261	0.0213477453132916
-0.439395789589288	-0.469812348310186	-0.402429138095552	-0.346916432112373	-0.152069652401901	-0.04382212286987	0.013812281115015
-0.449957508614163	-0.435221638131449	-0.37009046208045	-0.314734808934741	-0.155354954848416	-0.061137755527743	0.0161457564681733
-0.392879136704279	-0.408451943650357	-0.356111905897314	-0.315593276323212	-0.0639955037809115	-0.0579285960051429	-0.00129004758892592
-0.319933282780089	-0.320470305267933	-0.287703288818688	-0.242640221834484	-0.0785726846549153	-0.0412260280655605	0.0427138244830261
-0.434988172178997	-0.507471747834471	-0.388012841818982	-0.334071676205531	-0.128079961386214	-0.048003150290909	0.0162318787344501
-0.426849738143122	-0.421004498947381	-0.384932338696057	-0.294204373132671	-0.159548272040725	-0.0746144056613479	-0.00670521054139372
-0.0699698113566151	-0.0561941222503677	-0.0727673155682676	-0.0440171757124545	-0.0209213787194486	0.0179336183958458	0.0514697918988642
-0.378136145275839	-0.466723075702689	-0.317909516380655	-0.254925223186938	-0.115732925004885	-0.0442678978835455	0.0658040114708036
-0.415922983220946	-0.438680597257108	-0.418502281573472	-0.316008824325298	-0.169914250048948	-0.105129736762101	0.0176552338317425
-0.0655112330100231	-0.0775795040149869	-0.0917840911844214	-0.0714162887067259	-0.016633500899782	-0.0164656468209279	0.02615105975827
-0.335918107160346	-0.31032213931715	-0.315913072591819	-0.301690024509539	-0.190331122931393	-0.132734659721896	0.0254801492084861
-0.505567773017911	-0.611512426148731	-0.394879996740149	-0.212760046916476	-0.0988545246277205	-0.032541022861896	0.00130330365510778
-0.431607410223293	-0.453084664841629	-0.4081000642109	-0.297886868941863	-0.183580517278488	-0.0846545368011257	0.00319101462178162
-0.431581891953238	-0.413263840562372	-0.3913788267276	-0.303822638586004	-0.167167110952151	-0.0674551945233107	0.011304091617924
-0.525271538802473	-0.511028357941801	-0.457460589466827	-0.342150735475317	-0.14097225323443	-0.0496877621366144	0.0136781477533413
-0.393506444974148	-0.429120470404874	-0.399327583238901	-0.315480798416908	-0.142821432513479	-0.0242167773655878	0.0444129708705027
-0.435185185185185	-0.625	-0.25	-0.55	-0.1875	-0.0543478260869565	0.0912698412698413
-0.278000408603685	-0.307805630959268	-0.274178032872051	-0.210662345474683	-0.137334888423651	-0.0704374172280076	0.0172822625241955
-0.38664668282149	-0.402329734056547	-0.354808455872286	-0.231725695692751	-0.153651606219195	-0.0329623345553866	0.00700198470527824
-0.438627824121632	-0.417835993094837	-0.368104788131979	-0.313435517060149	-0.212957579686162	-0.138091759415726	0.00302705114447155
-0.388397011670693	-0.42064597920495	-0.386106894301332	-0.314597329718068	-0.198249019657791	-0.0662803623258725	0.00307735828355316
-0.371464969339584	-0.430225166449195	-0.377740440418503	-0.302797900440998	-0.213263423227702	-0.0694321574495866	-0.0129915038438019
-0.325680108045533	-0.407586933614331	-0.346110175078749	-0.305144485551445	-0.139405115432513	-0.0543272719277029	0.00942679944374292
-0.460471242065416	-0.485902741292862	-0.410453236799746	-0.326790025626088	-0.133983232337378	-0.0553166348439018	-0.00244904051369343
-0.455970551732652	-0.387011765273448	-0.383184578715696	-0.31231348732218	-0.141991833293889	-0.0520492658310175	0.0397432095767558
-0.488734853846509	-0.558717603380261	-0.438786915964979	-0.369542047614083	-0.147768445499083	-0.0389829128957396	0.0313753318137227
-0.317931260095279	-0.325489642564289	-0.282909110807698	-0.215133052249932	-0.112224507079754	-0.0325518189040279	0.0289756827944473
-0.455658975081923	-0.531493543043142	-0.449464210705603	-0.369881643919245	-0.202178770573416	-0.0976817500326037	-0.00128214296382856
-0.440329225650516	-0.468894432995119	-0.420465897219691	-0.363147129930625	-0.183897830599255	-0.0626035413815961	-0.0161492122958128
-0.193602693602694	-0.248876745598057	-0.191215182124273	-0.145183466529174	-0.0938025139477045	0.00650650650650653	0.0351789218756524
-0.379819574888779	-0.394164683865124	-0.351541035246603	-0.292975217695585	-0.161497512335947	-0.0782307219903093	-0.0179556472596799
-0.448091946395546	-0.43866001591169	-0.400864684663567	-0.378419827530019	-0.181806338815634	-0.0847385343910757	-0.0205000193639981
-0.506097385104382	-0.499040332223615	-0.399470136947596	-0.322774414515297	-0.121995681227127	-0.0232248820316254	0.024166548394962
-0.52205869011555	-0.496296358163036	-0.454940916784073	-0.326345317295172	-0.147095101390609	-0.0334121113901542	0.00976216926602069
-0.447683647371066	-0.478099803088685	-0.443555804341299	-0.349561061122752	-0.150718233332556	-0.044581986658237	0.0297166438430262
-0.387228307051344	-0.389028265836111	-0.344588687066283	-0.288973204427686	-0.128514079959254	-0.00975162597437673	0.0505982729368107
-0.294872152552067	-0.237543309684871	-0.238118022328549	-0.173681010065449	-0.0870301198046148	0.0345411537014139	0.0248011098213528
-0.39927597458185	-0.401337875799783	-0.355801335559265	-0.313225873047094	-0.130827509001946	-0.0624182426374271	0.0235026321609767
-0.302813460659273	-0.291534239624238	-0.251963759996229	-0.234408333996545	-0.117902575642248	-0.0836689353776311	0.0376632252014868
-0.462425421129258	-0.428612780132787	-0.43912485539523	-0.379905662877282	-0.164063597174492	-0.108690766662386	0.00792002700937799
-0.501421211545978	-0.52100526812209	-0.455417415137142	-0.324781291521362	-0.169612033004416	-0.0702732907675987	-0.00564494132911098
-0.452775276842149	-0.381988099178892	-0.389180900351259	-0.328822554196025	-0.207751135120803	-0.0967567124529322	0.0216533620115151
-0.43634184443008	-0.456194051444266	-0.398968678380443	-0.31409779101514	-0.159746482862808	-0.091149536737772	0.0168677332110441
-0.38538010321201	-0.413178271603813	-0.338075265502194	-0.307930304654295	-0.17177003863796	-0.0439964896591573	-0.0110863705093847
-0.359686587556713	-0.327429219533395	-0.323788891182986	-0.273115632961919	-0.153100050981555	-0.0234505031252998	-0.0263437120110181
-0.451112354897865	-0.498998705854233	-0.447752562124499	-0.381504357489618	-0.192567367626136	-0.0697127112063931	-0.0235028193661287
-0.516661746947538	-0.417895022598574	-0.370148531474056	-0.33960185584046	-0.096300394077647	-0.0253121475957778	0.0279676392391341
-0.436342361354178	-0.456003613232665	-0.40195265850106	-0.309094186312657	-0.149893191830726	-0.0837204118028535	0.00169733558037155
-0.519380534970676	-0.509457892283302	-0.41777295290617	-0.367921036248231	-0.166562521120853	-0.0615679374921304	0.00665463596696969
-0.518212568987004	-0.489960943785381	-0.418514200995953	-0.345530538857879	-0.156530925854783	-0.0698805401333241	0.0105126596715328
-0.297619047619048	-0.833333333333333	-0.547619047619048	-0.166666666666667	-0.109195402298851	-0.0555555555555556	-0.0686274509803922
-0.459656817379449	-0.454685905186888	-0.468795870437421	-0.408332994252895	-0.180330674545446	-0.0537058842814445	0.024209122281531
-0.493245218293314	-0.54393704121965	-0.460514567564008	-0.378188135904903	-0.170600414078675	-0.0596348761914824	-0.00622441600702472
-0.468221393034826	-0.458305717227983	-0.448380189842094	-0.337790399297381	-0.120678657992091	-0.0482607813573467	-0.00466558609666601
-0.515272985232613	-0.521501617030294	-0.432023306864577	-0.339246396280471	-0.137674752562743	-0.04511301860456	0.0234206451474106
-0.434292807594012	-0.437490339243608	-0.371683975215681	-0.304523208771782	-0.150849427939422	-0.0753218635860313	0.0136184173312971
-0.427821999343018	-0.444229150933679	-0.401249458357616	-0.346640210438093	-0.138431513349341	-0.0491061209771525	0.00586488424852172
-0.564516129032258	-0.502688172043011	-0.631219245489338	-0.447132616487455	-0.282991202346041	0.0154277699859748	0.0265911072362686
-0.452293593493736	-0.482110085413476	-0.370569625230005	-0.320679850887724	-0.117283358865805	-0.051275475548187	0.0203683088309348
-0.407940985303119	-0.397614271231045	-0.296176075597675	-0.233260714264629	-0.0707518513045334	0.0451795628395874	0.0611991835021652
-0.428023895520206	-0.430080311893012	-0.378298240120455	-0.303507257465625	-0.150702409913447	-0.0557661618966703	0.0293422079552685
-0.416256691236302	-0.42749398542054	-0.380096551277379	-0.314922690498545	-0.138548617912866	-0.0425130005340072	0.0166696568023782
-0.531414802058303	-0.517754836336486	-0.470240698226688	-0.365962263706095	-0.15205127078456	-0.0578528758626201	0.00899815281948046
-0.460358594549064	-0.44079730846803	-0.399426210386216	-0.332969895879	-0.158099500059262	-0.0740900597049848	0.00758861625979979
-0.420211987923004	-0.431957308420637	-0.389253697021754	-0.312611632099732	-0.158008426359193	-0.0633756749343999	-0.0723632170637891
-0.471318371903167	-0.449197791321561	-0.394845137535196	-0.404239353500754	-0.182856296538102	-0.0271911187673461	0.00473659826124873
-0.451787586813579	-0.454979599310275	-0.465341912899495	-0.332335288985894	-0.192221491896051	-0.0820445065336435	0.0266431569068233
-0.404545006279946	-0.465725564402289	-0.360809533940262	-0.299330166512205	-0.144801975173621	-0.0660514997864395	0.018650532551264
-0.523433173923987	-0.433265720081136	-0.45562838415503	-0.361788291900561	-0.231104855735398	-0.0934694663841263	-0.0897299317820764
-0.283885743917722	-0.29140167681641	-0.258552173378672	-0.273297844374343	-0.212087526914025	-0.0241424389689373	0.124779964097112
-0.222787946044796	-0.201273815406578	-0.233224261963766	-0.137252329645962	-0.12420068773104	0.0316423239080991	0.00601155459065666
-0.416039783001808	-0.397939072236326	-0.348708679682969	-0.347349896480331	-0.143488372093023	-0.0663326226012794	0.00540229885057464
-0.2698446381205	-0.354524431182395	-0.260975274725275	-0.25501692620176	-0.0716344916344916	-0.0979434092477571	0.0293073593073593
-0.439286723065654	-0.481671504869347	-0.420467522843307	-0.381993487266725	-0.158090355335538	-0.0808907341596975	0.0268039319033018
-0.258305350537781	-0.395114597964987	-0.298210504570573	-0.248429787303826	-0.0510489571439777	-0.00655830047477268	0.00665903263548329
-0.429995433431891	-0.434192082527874	-0.364118891961325	-0.318235167309397	-0.179152068318143	-0.103226371796768	0.000570490102861143
-0.408439430099993	-0.446060907131262	-0.390493710403207	-0.330230381005633	-0.0691919142438463	-0.000778563799084475	0.0260873466621904
-0.445081109366824	-0.481511470985155	-0.384154676938182	-0.240922561525577	-0.0203060380479736	0.040176183734466	0.0150063963512987
-0.399628589546155	-0.35646032405484	-0.462509254896682	-0.190098140908003	-0.247910007376445	-0.088889910788191	0.0348667396860167
-0.477617970265029	-0.507145377558222	-0.324123661148978	-0.312665782493369	-0.0765484515484515	-0.00656288156288154	0.0279516994633274
-0.388191982547041	-0.479857050032489	-0.461978524907587	-0.285512167515563	-0.159077468953282	-0.0921511094810197	-0.0128301179996254
-0.514382517614497	-0.500384888290517	-0.453979020513542	-0.355063518483854	-0.171327540142569	-0.0556628373551673	0.00645615462477855
-0.231544104490964	-0.259243788483555	-0.235411361463001	-0.252420371559742	-0.141435606827228	-0.0500933350303339	-0.069427850789858
-0.343152358691033	-0.342825443786982	-0.292200854700855	-0.274423076923077	-0.19478837372673	-0.0586407639979068	0.0808150183150184
-0.348131988001091	-0.272245374091615	-0.325238119666889	-0.289636097926253	-0.0915346335440365	-0.0760996343897898	0.0661845520120435
-0.229557030328004	-0.249705679025525	-0.252622048774653	-0.191421281236234	-0.12054984342284	-0.0495459219609608	-0.0161786603760709
-0.363975341771677	-0.391494153046833	-0.384798347843565	-0.361874980419186	-0.176701550893636	-0.0275975231927565	0.00127091971823956
-0.586695278969957	-0.522641509433962	-0.500896860986547	-0.453956834532374	-0.24982332155477	-0.031578947368421	0.0169811320754717
-0.587606837606838	-0.390826873385013	-0.754830917874396	-0.441919191919192	-0.213356973995272	-0.061965811965812	-0.0531470777135516
-0.435488462525183	-0.434824939875721	-0.386166345344714	-0.332488652931322	-0.172821422061675	-0.0823371187587806	-0.00862431269556552
-0.458931133428981	-0.393908995541568	-0.362589416530208	-0.265372724149777	-0.151230598669623	-0.0870958896955136	0.00651406104224972
-0.464234814170592	-0.446410995440286	-0.427082687266225	-0.346080818597569	-0.157975224038199	-0.0435990985361199	0.0180690982067023
-0.38925306980136	-0.341943522372085	-0.389105128281085	-0.332669586879038	-0.169256569450951	-0.127228723274909	-0.0526058677242188
-0.387618319267035	-0.398336254083642	-0.391319918688578	-0.265614743583336	-0.154710088316481	-0.0675530604666894	0.0109987139965174
-0.302757252435882	-0.373092127959125	-0.250505994482024	-0.228658199272138	-0.115235821774579	-0.0670805760515399	0.00250011637355263
-0.534833951871032	-0.439292165274328	-0.424231519197983	-0.375257837726924	-0.1909786555992	-0.0543027360988526	0.0184890294568175
-0.424111331814138	-0.410016587362125	-0.458728342595619	-0.266643882433356	-0.155395471920023	-0.0892089110729646	0.00485815217738483
-0.499863965175085	-0.472552966608974	-0.459482500523936	-0.382446437616351	-0.104449389995788	-0.00862428533642601	0.0402770377387036
-0.41228442783111	-0.407041139240506	-0.45202740297677	-0.243523697380041	-0.100757079295002	-0.0944702775625018	0.070329550414666
-0.442356902356902	-0.620844297314886	-0.416745391565535	-0.333980833980834	-0.17465737184047	-0.0697038411324126	0.0058063629492201
-0.478598763249788	-0.559929780651441	-0.523039967143751	-0.431443219758881	-0.234393630076832	-0.0782232495055902	-0.00153667770280652
-0.283360114777618	-0.341849910695986	-0.303462833810851	-0.246989744407248	-0.105676265980368	-0.0217079408645749	0.0370540104230237
-0.400903306941806	-0.396729984883489	-0.356875388825941	-0.253685916511771	-0.130454311244898	-0.0534551937076482	0.0340149139849065
-0.478873002050619	-0.442387390168117	-0.413139454765279	-0.335160783778248	-0.189282047069454	-0.0737988966570552	0.00948377525012367
-0.446132780135474	-0.4517070612117	-0.415877788713019	-0.38370942884089	-0.17371529279119	-0.066381758657385	0.00685613246211858
-0.393620985170281	-0.43243500437745	-0.357322213254417	-0.271335842469863	-0.130591630591631	-0.010114297407115	0.00913900913900922
-0.500685214754168	-0.496889516571433	-0.442745515102498	-0.34917666725023	-0.153181379556455	-0.0820572023608723	0.00345595999386861
-0.475588414578957	-0.410047247985237	-0.3837823702288	-0.334744693618213	-0.0971988565255134	-0.0378003026699127	0.0191639277595184
-0.434308825287082	-0.433127038043478	-0.423037407312322	-0.338831049894435	-0.120797868475233	-0.0479692186049077	0.0103267871276748
-0.386517096155771	-0.443464761560258	-0.457512562221331	-0.294233819313122	-0.146432639233667	-0.0401954093178635	0.0547775671078542
-0.102857142857143	-0.492857142857143	-0.428571428571429	-0.392857142857143	-0.0813186813186814	0.157142857142857	0.0171428571428571
-0.361629881154499	-0.381123058542413	-0.248847926267281	-0.17741935483871	-0.16522423288749	0.164685908319185	0.179723502304147
-0.362261503780426	-0.359556305629076	-0.338918432233195	-0.258035250978267	-0.112041959314052	-0.0189736631427795	-0.00650827211219196
-0.368577965867173	-0.376771773994847	-0.391564871003507	-0.293452865979215	-0.139690804059007	-0.046832300538858	0.00201274259129858
-0.234357909956972	-0.17435878581093	-0.1761374222968	-0.184286051013193	-0.126650297101903	-0.0904287718577833	-0.0135603433269506
-0.448681681331727	-0.478975773575384	-0.41208210080762	-0.313421651463413	-0.0710812950379816	0.000225849323755023	0.0158462480280301
-0.0763329184339219	-0.0649051867377557	-0.0715482198181593	-0.0544453328779169	-0.0239234091383281	-0.0202876606552412	0.00250572247724336
-0.461747331184973	-0.459836676104773	-0.441248160940679	-0.366658624918623	-0.181201132515491	-0.0785672977895217	-0.0113230413975459
-0.352428779616949	-0.34923014087444	-0.310010785271428	-0.259099632069712	-0.134127906561896	-0.0797367146525381	0.030541848948145
-0.396472487889703	-0.377812324567086	-0.338873393334675	-0.204734430680468	-0.0506091217236634	0.0517133468940698	0.0681779249700223
-0.486683878986051	-0.431471979153262	-0.34967318253861	-0.20873424239844	-0.0795786694487266	0.00422930864069082	0.0315478079098155
-0.0971943185862033	-0.0964071962198485	-0.0719626481583933	-0.0396540731781155	-0.048040129998587	-0.0131559601144171	0.00977097234290211
-0.373349328543058	-0.462582847241001	-0.380350032615947	-0.281449740569237	-0.107572782378554	-0.0300831244227471	0.0247661398442915
-0.579482169027846	-0.43395606884058	-0.317222783956859	-0.315051034793887	-0.0826452320058458	0.00477466746079014	0.0197989714820009
-0.346498594847455	-0.369950161562173	-0.31536502502003	-0.299857035498712	-0.148091840538521	-0.0754241037445348	-0.0420524544215184
-0.569006585400028	-0.524421159371303	-0.483536499929943	-0.362857841937852	-0.076735263341472	-0.0185792349726775	-0.0903741067675494
-0.34	-0.439393939393939	-0.147058823529412	-0.375	-0.3	-0.18	-0.3
-0.410910292288557	-0.43671875	-0.416520942564347	-0.265164080296128	-0.172037541946309	-0.0514811934389141	0.0572928779069767
-0.475012633314716	-0.368868626809481	-0.376521668709669	-0.270199032603359	-0.15304445447496	-0.000745840504876583	0.0428178334568673
-0.477074771514445	-0.609521089989394	-0.465808185622427	-0.439584577000199	-0.171329291210155	-0.0561898672512484	0.0428410598689236
-0.490121845864084	-0.522972500708899	-0.469770840349405	-0.390214391415338	-0.175069802705879	-0.075131327341424	-0.00384487051807003
-0.42861807434051	-0.407130835990283	-0.368894778847385	-0.303648169087988	-0.203722567780077	-0.0966797268158197	-0.00629650492366041
-0.374420782744029	-0.417317610338104	-0.340079022635464	-0.298713029844948	-0.130673726284386	-0.0585168081854528	-0.00527843323056421
-0.573460508701473	-0.507684715172025	-0.426587301587302	-0.285130718954248	-0.111111111111111	-0.136846405228758	-0.0390427072023164
-0.51605229120473	-0.540698051948052	-0.381572252374491	-0.370303220648698	-0.255889689578714	-0.0263125248114331	-0.0125210437710438
-0.364594136022707	-0.318360300787079	-0.306744103354273	-0.230561406465021	-0.103596403596404	0.00439604448415021	0.057239708227141
-0.301816869998688	-0.331096681096681	-0.274328470803105	-0.307392920068976	-0.172566198840084	-0.115817589327523	-0.0398300529879477
-0.156873748710793	-0.145523512861736	-0.16855136866698	-0.161446699884637	-0.116426564042839	-0.0994567025169087	0.0313862093604859
-0.388358836914525	-0.431074890570451	-0.411450631922551	-0.301492258771292	-0.234465925786091	-0.169965417673919	-0.0129183111218008
-0.413095811266249	-0.533866620293887	-0.409685345169216	-0.402006549153487	-0.11616365629869	0.00400657489213074	0.0104620749782041
-0.44242628253647	-0.522578777331079	-0.406980314853383	-0.314652726339195	-0.115423224535857	-0.0654818847246165	-0.000613606918829168
-0.408543696970787	-0.431222370285763	-0.408258802965383	-0.307735330412812	-0.142934632754559	-0.0525877920997586	0.00131291435949643
-0.484965827885862	-0.507006324728262	-0.505033888685423	-0.388422659640112	-0.150168092330866	-0.0380717388638088	0.0174537532854908
-0.43388122029235	-0.440790271054148	-0.42840661965433	-0.341821053871528	-0.14443869968694	-0.0483167907912443	0.0222553514764057
-0.45843105456544	-0.463034883300395	-0.429295602800964	-0.333915416301306	-0.145453128177128	-0.0707358775170166	0.00635660655888126
-0.473661365360566	-0.479226791929979	-0.476805215424366	-0.312609866423677	-0.150494098073806	-0.0385636562193574	0.00917017413205912
-0.378787878787879	-0.466384778012685	-0.6158998895841	-0.559934183463595	-0.216244923461418	-0.173040752351097	0.0035802035802035
-0.328492960312091	-0.342691120779285	-0.350250584845942	-0.240917321346231	-0.145824422717288	-0.100902378119243	0.00494067198465864
-0.511887805085713	-0.509022722101939	-0.451823489267682	-0.369336179623012	-0.144849971713913	-0.0664855450709031	0.00401181613934254
-0.354866494401378	-0.386739417989418	-0.320492024871587	-0.276979565772669	-0.0993558776167472	-0.00805152979066026	0.00941105039465695
-0.473061942021992	-0.490010266129669	-0.503731343283582	-0.353274947576169	-0.146548135814949	-0.0711171863455001	-0.00311240008488356
-0.426672803549211	-0.430745063630576	-0.372874802920294	-0.31988514776081	-0.181772046028064	-0.065724838295556	0.017136115186025
-0.435419560631785	-0.450923304232537	-0.400452778053019	-0.354006780225037	-0.177063127363973	-0.0928649333215337	0.0142299524724441
-0.404976132508683	-0.509442385717524	-0.436557449143604	-0.290724065762986	-0.0964853857114601	-0.0582067944854231	-0.0158647787085774
-0.46362167315741	-0.450668503137304	-0.428764901467845	-0.317182506753297	-0.169258050787346	-0.0662992726233205	0.0241404794036373
-0.417422887793146	-0.438891732070214	-0.397606977330867	-0.309069734230013	-0.13812039505504	-0.0124236380885298	0.0107155418436067
-0.24825753397182	-0.415415963608735	-0.387685205867024	-0.298626617775554	-0.103329013478764	-0.0126360126360126	0.0480532980532981
-0.436441768518141	-0.461414012379406	-0.470574979039726	-0.437446932940565	-0.175117118569675	-0.0547921046393189	0.0144624673046179
-0.439152463368664	-0.451675726192016	-0.416909186287473	-0.331736385942384	-0.152868509076738	-0.0449577984375714	0.0235445985160176
-0.506913815249857	-0.495864826377478	-0.490556370896302	-0.460084033613445	-0.158988374110706	-0.0327123899081787	-0.00816391072558054
-0.43279340721796	-0.464839338876912	-0.336429308565532	-0.44895199459094	-0.172527706734868	-0.0532212885154062	-0.0306840293369256
-0.211522293143775	-0.263773305373479	-0.252320778146147	-0.217339530642362	-0.07703410750417	-0.019731528652577	0.0528224401364709
-0.544570012885314	-0.538009075447844	-0.522888082831665	-0.400963971750489	-0.135447486929224	-0.036448135962699	0.0189963719375484
-0.347512540365882	-0.372880467291685	-0.340381488929903	-0.289991870920113	-0.143441360556956	-0.0738973581800216	0.0186443988256099
-0.459641990689135	-0.448868716565384	-0.375827814569536	-0.350689845474614	-0.197265753065373	-0.0404185276451564	-0.0339666177219742
-0.542642369020501	-0.55617728531856	-0.32010152284264	-0.35	-0.0684955752212389	-0.065427135678392	-0.000725388601036214
-0.233473389355742	-0.138235294117647	-0.141176470588235	-0.178445084327437	-0.163311281959592	-0.0451696006869901	0.0567908838928242
-0.400562194042396	-0.419645365026922	-0.353020309000726	-0.324138931145272	-0.164734031427539	-0.0621599699582175	-0.00232262665289917
-0.351812088771645	-0.351881675035921	-0.29566218160191	-0.27559694704493	-0.114784616301852	-0.0631845035763188	-0.0260627756132775
-0.400836972343523	-0.394003397113721	-0.351093150764258	-0.269024551557718	-0.162687125248721	-0.0639678652997067	0.00562062828172172
-0.406986609770744	-0.418760904465275	-0.36648254185001	-0.310051348192923	-0.168071375563687	-0.0827102719292843	-0.00456305930171352
-0.275373275373275	-0.325563824376176	-0.313921128881759	-0.271501482567056	-0.237232103898771	-0.120520131988022	-0.0166256295288554
-0.428903298036106	-0.564400927341785	-0.334790851996682	-0.419249086701222	-0.25996421572804	-0.157421628445192	-0.0242971351245482
-0.367117796535308	-0.419879515873537	-0.388023005325569	-0.291313786350368	-0.158783625201592	-0.0548972732483988	-0.029253625230682
-0.370716663517789	-0.436485203579131	-0.341192424288018	-0.297307941320559	-0.169509443472486	-0.0880612370509988	-0.0124796116054448
-0.375004110354806	-0.405911297026252	-0.391105601281461	-0.368864444144509	-0.186550841128143	-0.106849490887311	0.0099341907479934
-0.327395577395577	-0.324185248713551	-0.322012257405516	-0.229403409090909	-0.216666666666667	-0.0431065036328194	-5.20074890784095e-05
-0.29881801592568	-0.270489742558327	-0.305534984678243	-0.175823053959671	-0.0762563277789496	-0.0439505347593583	0.0855328167256085
-0.414879571810883	-0.578813559322034	-0.356417640283034	-0.318945902019968	-0.135572921952705	-0.0365773646801532	0.00565103293147329
-0.5270918942507	-0.485134542664548	-0.479816273519415	-0.339743942289624	-0.181106725424894	-0.0646053916629203	-0.00639699212043521
-0.252822060436594	-0.212145657089477	-0.207677902621723	-0.182855207586262	-0.0694615991511821	0.0430831323858875	0.0889542217306088
-0.461436036421259	-0.498586999033103	-0.392231113709046	-0.388200652070648	-0.121761470165379	-0.0748730494352053	0.00514708376079975
-0.41436079956959	-0.470138631782467	-0.431925418569254	-0.281040192684028	-0.143756694289419	0.0414872798434442	0.0413837601747071
-0.419700966556639	-0.478065058794688	-0.437527727210145	-0.314059261882225	-0.199737968763095	-0.0815325078221698	-0.0399780784230017
-0.339376170491211	-0.447060950760743	-0.343573676617358	-0.32367618420299	-0.192082261270642	-0.122905959357716	-0.00347910629861214
-0.368313467361873	-0.363124377055137	-0.346994814345325	-0.291556060042444	-0.128978533024667	-0.0274295331430241	0.0327978488972818
-0.519508864474512	-0.513998938204288	-0.466358067650697	-0.375409766654887	-0.0655843752127921	-0.0273938910184421	-0.00349682274183882
-0.480164197107482	-0.508528158784657	-0.473679882191629	-0.348110851986109	-0.114341611102455	-0.0138410962271107	0.0142466576264895
-0.472545933091291	-0.566271265284423	-0.51594181532262	-0.323244405780291	-0.125481555389263	-0.0294336208846241	0.0168312939210772
-0.0379652268405325	-0.105869348167166	-0.109078590785908	-0.0884536610343062	-0.0677709120036618	0.00390266299357209	0.0188143414980476
-0.509485513970512	-0.491634876447744	-0.470596196606908	-0.355908120520101	-0.188615801985045	-0.0591212152455579	0.0102940385959254
-0.518273076426863	-0.458339029483272	-0.410487927688344	-0.3557092557284	-0.117687211506759	-0.0419058151230228	0.0196948487856928
-0.454686953201579	-0.467693894523179	-0.453449369155157	-0.333218573880496	-0.159589223530415	-0.0696699588925835	0.0103393817757086
-0.488337941310733	-0.447283897001611	-0.523654439935149	-0.4048987927875	-0.152857501217371	-0.0390575275673074	-0.00158815543430935
-0.438481791886079	-0.441907698331131	-0.417496595457859	-0.429646980090346	-0.136746503418383	-0.0143390941527876	-0.0591668600603388
-0.480078598253177	-0.498850355136264	-0.428495153378002	-0.379553698966253	-0.145534980467413	-0.0302159146021005	0.00752654419512189
-0.482380003742144	-0.420284146318144	-0.444198065158465	-0.388657634157706	-0.182075630308614	-0.0502892666458454	0.00867814696328206
-0.388352287479877	-0.516211162827704	-0.425637385388938	-0.389115646258503	-0.183161180409116	-0.0918062292181446	-0.010373780748742
-0.420335738436566	-0.548256283348298	-0.408773771382855	-0.340149074398971	-0.162411425651459	-0.0395170821711731	-0.0317455838365596
-0.580675422138837	-0.900513478818999	-0.698568398727466	-0.582743246787307	-0.539329268292683	-0.297199638663053	-0.0853658536585367
-0.358678449719864	-0.373122482183918	-0.417362060882671	-0.372447730882391	-0.18301262409609	-0.0444772170028889	0.028447188156246
-0.368900891151282	-0.451346483560105	-0.389196023718172	-0.340654011010218	-0.100661300718881	-0.0313176616145995	-0.000666699388109038
-0.435489013396478	-0.337648606492451	-0.345576110046902	-0.295329587992206	-0.147073351122076	-0.094698803413816	0.0281133288744682
-0.476481535016151	-0.422821803699393	-0.380667236954662	-0.274755906905401	-0.193225593630666	-0.0786742352811493	-0.00646767938102144
-0.435538130861917	-0.427174088768956	-0.415964851194871	-0.33069107029387	-0.16967438682481	-0.0656357470917789	0.00751409066970077
-0.346642404608389	-0.380804311774461	-0.352178228807739	-0.189495945349704	-0.111167782192157	0.00178648958355576	0.076575309553528
-0.319236395710306	-0.361176886063234	-0.358913260478016	-0.241442172306228	-0.115372132895481	-0.0897121013748036	0.00768740956232061
-0.383252151539017	-0.389514873897035	-0.370107311659964	-0.33394591728111	-0.197075373276423	-0.105052637810998	0.0305396870055944
-0.408577399362783	-0.345526091153499	-0.369615357814786	-0.318468459590236	-0.164552895338064	-0.11549361972576	-0.0529801460123076
-0.506727622421386	-0.461297751132181	-0.3993228105835	-0.367583109810615	-0.187253084250549	-0.0529366451641506	0.00397336401858583
-0.231691874341765	-0.224876441648715	-0.240583125619582	-0.213163881455662	-0.157894510223059	-0.0973080793507924	-0.0511408478095848
-0.0244540215970171	-0.0231570808131174	-0.0209147510047634	-0.00632232614237455	0.000574973720189699	-0.0123104511160142	0.0123891767415083
-0.000496624010426054	0.000276141060592736	0.00106813038957862	0.00299187839838028	0.00277719797694108	0.00311159033019237	-0.000679528458662235
0	0	0	0	0.0434782608695652	0.0185185185185185	0.0169491525423729
-0.351264911604584	-0.361360196701604	-0.377232913410768	-0.317965738226164	-0.158020932240224	-0.129337123213494	0.0195678437475223
-0.469439648195111	-0.474533365654327	-0.413415974433282	-0.357080308360153	-0.119883860371751	-0.0386962216697397	0.0251693005689473
-0.141832794894019	-0.237663299307135	-0.188293436293436	-0.188532242263586	-0.183616776764528	-0.13826387964319	0.0227974727974728
-0.176220832115831	-0.173822876504265	-0.167738220419608	-0.16902292605214	-0.152555932326658	-0.114264541660448	-0.0579570106383986
-0.450616487012917	-0.481138948687697	-0.471445997499596	-0.401328963071679	-0.184603376526612	-0.0612370893812921	-0.00501787665063969
-0.294447648996148	-0.273022841755459	-0.305590488640312	-0.267520314903095	-0.154343185432456	-0.14286886142404	0.0512681570114956
-0.499871054629855	-0.519409925830277	-0.440828402366864	-0.390619990089486	-0.19767343665997	-0.111411665257819	0.00213863060016906
-0.409218052570673	-0.439094048193666	-0.367995758218452	-0.351174082219591	-0.203019052271617	-0.0621731647085235	0.0246758111049248
-0.480605395993256	-0.478874691299911	-0.451633415286112	-0.3353244376043	-0.149758847337233	-0.0307486753781027	0.039679453970664
-0.534072289156627	-0.455109326193664	-0.373954642097803	-0.357534172564698	-0.172684835282088	-0.0430722891566265	-0.0348947190631685
-0.331188287017493	-0.397302622358886	-0.310989210137452	-0.312861869313482	-0.0793384219117078	-0.0465220000324365	0.0282569311478787
-0.484885496183206	-0.522150537634409	-0.375089820359282	-0.474913294797688	-0.182773722627737	-0.00666666666666671	0.0248275862068965
-0.500245965057589	-0.540257138609135	-0.454691435920145	-0.327463724645833	-0.121726985419296	-0.0273347930304128	0.0269270761733328
-0.476648583800729	-0.518359443790442	-0.45744756459971	-0.339674321402738	-0.100737784360518	-0.015882189701002	0.0168817983202567
-0.505861523798211	-0.471823603475993	-0.429274729215749	-0.362835998580727	-0.129903945632139	-0.08378675046874	-0.00314636723843531
-0.39893216049291	-0.435575625360972	-0.355046239398931	-0.369323001294026	-0.192801554291574	-0.0379829488310202	2.05471410120728e-05
-0.356329086402574	-0.379793221033053	-0.329080886326788	-0.291977414224525	-0.120807525832636	-0.14172032450827	0.00381452978358132
-0.455574179970676	-0.445981446656666	-0.417497390163224	-0.366412255971783	-0.161320119876965	-0.0741008729802992	0.0205972124394357
-0.365463217571375	-0.34900462414649	-0.376466123649407	-0.32318583380463	-0.163966227323498	-0.0659411148234661	-0.0411095152383983
-0.382220199491789	-0.446900617113383	-0.4075631429933	-0.473235393448159	-0.059289172844715	0.0379978177850518	0.0843218477374004
-0.447101343260129	-0.484457027975774	-0.425554957400401	-0.407323852059611	-0.127961802980344	-0.0747567732008823	-0.00510230788515953
-0.266150051848323	-0.265952754817643	-0.261006763036583	-0.221175627093386	-0.11042650399266	-0.0301568430197997	0.0571734229436164
-0.486461596306828	-0.497443052810663	-0.467390093157859	-0.390384896956469	-0.17640637632375	-0.042043616672482	0.0326766633261958
-0.341701796709747	-0.355026563676476	-0.319605693654952	-0.285212578369906	-0.135656070312365	-0.0287877366846948	0.011674625613831
-0.0881037135960442	-0.0877613805067402	-0.0920931178593049	-0.0826994016190268	-0.0623078549706337	-0.0387993802537809	0.0258741029294879
-0.3888462051348	-0.385988928610902	-0.379929801287898	-0.351579856658883	-0.230207335614512	-0.108123097448892	0.00659285342305949
-0.260018826152857	-0.265103772090331	-0.268535456240041	-0.235074768792968	-0.135743341353568	-0.0973144789010817	0.0274332086756427
-0.36844546297812	-0.381837913401758	-0.443700715202641	-0.337095218409811	-0.212558129544307	-0.0227314795039368	-0.00273466371027342
-0.590343099344736	-0.440982388198184	-0.533402912562102	-0.410366767983789	-0.135289098080877	-0.0441198544035423	0.0499753372793686
-0.406082926752246	-0.463986166907094	-0.403338973655804	-0.28710410229153	-0.117851081011814	0.0246263966691443	0.0617353939481476
-0.114105317690531	-0.113239622958631	-0.104608843662324	-0.100341793995904	-0.08950299465352	-0.0770631681678549	0.0205060216724703
-0.482063008130081	-0.435252911208151	-0.466451149425287	-0.449245570321152	-0.193908227848101	-0.095029830638953	0.00866486574983627
-0.211379019523413	-0.23520949609448	-0.203026092643471	-0.18546248993948	-0.102582340210618	-0.0834654527525451	-0.0193978969398037
-0.270594939384748	-0.228741228741229	-0.26200892222019	-0.233387741584463	-0.0365199292813234	-0.0483405483405483	0.149496253411916
-0.017465726605318	-0.016378177755146	-0.0184042604675615	-0.0120431311328005	-0.0103149331635744	-0.0076004230342495	-0.00552133865750152
-0.00497512437810945	-0.00497512437810945	-0.000429669832654907	0.00232414569488325	-0.00497512437810945	0.0011224365975003	-0.00497512437810945
-0.482229691876751	-0.453016077170418	-0.407348109517601	-0.347316239316239	-0.134287262872629	0.0148130360205831	0.025649289099526
-0.346677010935984	-0.43017085156726	-0.357904675694229	-0.320035691273855	-0.191006912625596	-0.103687600490919	-0.00221971652828035
-0.475751446631023	-0.42883268561593	-0.38656491134797	-0.31319284406511	-0.157303400694193	-0.0384424498618398	0.00562700964630225
-0.450763780196314	-0.518823252126588	-0.41150552410848	-0.27731188512876	-0.0857474961546747	-0.00885840654030656	0.0164017009680643
-0.286795863950089	-0.316097193914647	-0.278301578803035	-0.288142360834617	-0.145022938236265	-0.0742354774766596	0.00836852408537381
-0.49179482685473	-0.454149343106949	-0.439015642715411	-0.335107979849665	-0.093050606181862	0.0104239942160177	0.0348887063868417
-0.506520504080157	-0.496148459383753	-0.498447968889097	-0.363095238095238	-0.178448121244731	-0.0239525749199884	0.00634646364911917
-0.510563573405683	-0.475867801105253	-0.43802916598672	-0.321551450057763	-0.0833096291913664	-0.0377044683967577	0.0389154889429612
-0.332678051285998	-0.335410203515395	-0.3293336975107	-0.355689541133668	-0.172179408138101	-0.11739673516353	-0.00793322023844545
-0.444801984886077	-0.457573733429247	-0.382857090219053	-0.288614449247138	-0.147897444272067	-0.0149167069883182	0.022527752716432
-0.295427683057409	-0.247561372512553	-0.28607937845358	-0.267241019214703	-0.140325856587778	-0.0706776375981124	0.055275962148188
-0.440888336196995	-0.503604774053705	-0.396676017440956	-0.315756090685344	-0.12479391817567	-0.0113008798789044	0.0234113114765816
-0.246122910316108	-0.248133446685173	-0.242619610185421	-0.192397995228911	-0.120977357245458	-0.0982356020582649	-0.0942965883684234
-0.289889744123154	-0.245605920444033	-0.261070853462158	-0.321256038647343	-0.116342582477605	-0.0465457455321419	0.0268342391304348
-0.330531994561776	-0.323477834494409	-0.351766616386047	-0.287281848509677	-0.132032899671457	-0.0854646254536593	0.0322429886320854
-0.487823276522934	-0.474449879698529	-0.456312102080503	-0.387570673041266	-0.166212946948757	-0.0595153454200734	-0.0173408287707605
-0.348207475209763	-0.258370814592704	-0.142185663924794	-0.170391439794122	-0.0776811594202897	0.0236091631603553	0.167403586342422
-0.321300107075919	-0.320870427865022	-0.33541352382886	-0.274320381681789	-0.0708824569159181	-0.00454846391691033	0.0363829612379312
-0.325399070270802	-0.267659817686198	-0.273692883227933	-0.29594085201918	-0.112502940484592	-0.0471091017094581	0.0501497136291629
-0.376292054402291	-0.356143313085555	-0.337531722579524	-0.32704409363092	-0.114739195230999	-0.0565383289277095	0.0390381327584925
-0.30509671810476	-0.169247076962611	-0.224789051245112	-0.0746869409660108	-0.00709644322845426	-0.0913777972795086	-0.0047568710359408
-0.502797976477756	-0.455782156263468	-0.426157252783666	-0.26042661969875	-0.107140621320209	-0.0205111338157287	0.0378001184114174
-0.257569263737946	-0.38342984149266	-0.255216944456857	-0.351091194083839	-0.0712704561625426	0.012556497552887	0.076462227098737
-0.316098600121729	-0.220730527334301	-0.206635046387991	-0.213069489185458	-0.127085042384468	0.0223985990283584	0.013243831640058
-0.415719891619172	-0.324486125385406	-0.402467002775732	-0.23258191590579	-0.147043938223098	-0.155615902251269	0.0012527908707517
-0.486111111111111	-0.435130718954248	-0.364045383411581	-0.172385620915033	-0.191066066066066	-0.046858774662513	-0.0400326797385621
-0.412456047329352	-0.35800395256917	-0.40630818696612	-0.302594753692038	-0.153868570797194	-0.0822043423433303	0.00489722090743117
-0.469018557728235	-0.610266686216053	-0.405625336005083	-0.260130838765854	-0.117345917345917	-0.0528752519902963	-0.00482249898592313
-0.536020135755396	-0.490481701085249	-0.456230886850153	-0.397221114213535	-0.121750478828687	-0.00244481815104036	0.0169488462607729
-0.427634521942566	-0.347823981180378	-0.369493858878879	-0.283901959783607	-0.179842761847007	-0.060347495385992	-0.015151289590234
-0.421741310802911	-0.414306678332085	-0.429690408146386	-0.337087148644081	-0.196644782315664	-0.0972087943937434	-0.0134216303977591
-0.427244582043344	-0.519349845201238	-0.565966386554622	-0.338235294117647	-0.22420814479638	0.00512995896032831	0.0555832502492523
-0.295968928259508	-0.284714685196941	-0.277249442450439	-0.222932575657155	-0.11959388718045	-0.110099164951579	0.044797443147107
-0.451502419149478	-0.498810820624546	-0.418581851345189	-0.358055636047522	-0.122225766662413	-0.0509858086881161	0.0208263515301174
-0.428236400195453	-0.437331949118272	-0.408286865696192	-0.346573064192114	-0.144911240936484	-0.0834209653130504	-0.012917529879929
-0.37477239518939	-0.391153701386558	-0.35338149209117	-0.339747187395412	-0.166124164340884	-0.105880606926529	-0.0295585387029987
-0.500112875310407	-0.471403492562136	-0.383059610705596	-0.427367122442685	-0.329818869964855	-0.161468701614687	0.0159382795897626
-0.332607680245554	-0.484648058252427	-0.415593180203647	-0.402853099124362	-0.159987205539249	-0.0633980582524272	0.0425978349713921
-0.384915541248717	-0.394597580581067	-0.389897395422257	-0.367845621692631	-0.152617941808142	-0.0887487952786823	0.00813350768478793
-0.398618062015062	-0.426492802120233	-0.373647652482985	-0.325536063382951	-0.150935170566585	-0.0239206483572633	0.0591904100323298
-0.260723664866287	-0.231681059182063	-0.228298099213756	-0.202368542613175	-0.111920739177814	-0.0620593901646483	-0.00448462165510644
-0.462094563999905	-0.489055333930364	-0.452765939468834	-0.294354332977407	-0.124079794753652	-0.0336257163383623	-0.00783003103365953
-0.467793757649939	-0.415071770334928	-0.385591760815652	-0.277399493632039	-0.192837636544191	-0.140078338910861	0.00999255213505468
-0.395178734698161	-0.353037876218773	-0.333935211374965	-0.316571543743	-0.161422764101	-0.0769468980486164	-0.0114563949166706
-0.492183393684805	-0.452590493676771	-0.449860798027089	-0.408194131360422	-0.194803846772645	-0.0792418315118901	0.0205645589483487
-0.453275591046278	-0.473527057958665	-0.412976207762036	-0.377488056598192	-0.154075620068403	-0.0746513127405347	0.00872090951439475
-0.0815798621651579	-0.0726347755982604	-0.0757592169993988	-0.0732756152280665	-0.038761775258685	-0.0511745734912905	-0.0258462659613481
-0.449228718027179	-0.444206306421685	-0.42401249783282	-0.340791276354171	-0.175479634120781	-0.116619098057427	0.0230117973629425
-0.487686985325288	-0.48945213329253	-0.479472366679912	-0.391673967957763	-0.177032941348018	-0.100609388851228	0.00332636670139075
-0.533841254924336	-0.56126779085159	-0.482764611462563	-0.442744020685197	-0.216008293081012	-0.0943642321793583	0.0259408111070515
-0.415997710907233	-0.397700765173464	-0.383646398487518	-0.323403050669564	-0.18904741135882	-0.0586331261058251	0.0191011471370348
-0.341955074266481	-0.319416143385869	-0.32431435247817	-0.306249318355328	-0.284993048950026	-0.113015746462029	-0.067840659586862
-0.489723764801586	-0.486584629992048	-0.465408136664594	-0.423797577022116	-0.197618267012095	-0.0929541694329402	0.0106704233387132
-0.0931408413901228	-0.0923244357887501	-0.0636386997301812	-0.0756454861746933	-0.0359125495659629	-0.0345523403751701	0.0136307208474717
-0.507120238227612	-0.467926660316797	-0.440303419399719	-0.381659359869936	-0.189869589476221	-0.0872596855039187	-0.0158572618517256
-0.559117674622632	-0.614579206563601	-0.506696098898686	-0.373004528361642	-0.18533422541753	-0.0942601899426861	0.0131229738491463
-0.493149492168763	-0.444887617900863	-0.404223170935878	-0.349809243514279	-0.182962909855654	-0.0800830889540567	0.000527929592281873
-0.458015829285448	-0.476193106122256	-0.472935791376384	-0.412996063353353	-0.210249454112354	-0.120527450816516	-0.0229827954746371
-0.393726901491992	-0.419814747676734	-0.38751381999276	-0.368481265614536	-0.141168085604936	-0.0616664815945811	0.0356379338465032
-0.42803910181959	-0.532850609756098	-0.43257424921188	-0.405153691947878	-0.198434081516895	0.00582333204284413	-0.00173524694430627
-0.477035246884212	-0.519947137382966	-0.497119412278805	-0.384523382571912	-0.178919247000434	-0.0240457905191451	-0.00809941391850699
-0.329672326946046	-0.432335600907029	-0.38327962764053	-0.240012368583797	-0.148181011535049	-0.023234293717487	0.0518707482993197
-0.505539382176937	-0.520840004269399	-0.409783907329489	-0.323082010582011	-0.194364965824193	-0.0484136586677422	0.0342217217217217
-0.563121201869463	-0.590880429240879	-0.512912485472012	-0.404982123871728	-0.212073228355517	-0.0686669002395891	0.0130623335401906
-0.593051321138211	-0.569141312547146	-0.428988821138211	-0.527713072074541	-0.324382897443432	-0.132571696596087	-0.0578011063615791
-0.483595227182091	-0.439924339826432	-0.439322482029249	-0.362649985258669	-0.230733461129067	-0.0647593632934683	0.0179640502087396
-0.590209574808374	-0.595301011601998	-0.494348252146716	-0.425632050916341	-0.201552369335917	-0.0751597409213304	0.00475622546522425
-0.497719970989978	-0.474928507693745	-0.456077720379252	-0.42601595708834	-0.19128996854142	-0.0778630326173206	0.00702600290401056
-0.354563600072582	-0.311002994011976	-0.232373961753912	-0.281836327345309	-0.0980175571187721	-0.171579917088899	0.0573793589292004
-0.412621226980495	-0.47239274880832	-0.428636733035351	-0.316059399877526	-0.195952253934383	-0.064205489733555	-0.0038215922744872
-0.418516886772891	-0.445674855342524	-0.39567409446284	-0.300224385590731	-0.167795479771163	-0.0644751655890445	-0.0157945993480844
-0.423929049531459	-0.428829068395824	-0.434818921704517	-0.398929049531459	-0.159500349576443	-0.0574539537460186	0.0192509934289001
-0.414263757920861	-0.443713456385326	-0.408010380993415	-0.325870516432926	-0.167861630637139	-0.0455495659463933	0.0225600877245973
-0.436980382350467	-0.462263623432516	-0.425099044457362	-0.315731729456245	-0.16055646490598	-0.0662986228802809	0.00926053631563128
-0.519330692755003	-0.441463091680803	-0.42902841093896	-0.342761541185852	-0.169193330117641	-0.0486396441442467	0.0366687515571344
-0.352592636388976	-0.327129962236345	-0.335356366570534	-0.252381471290671	-0.170242393204356	-0.0312483663547494	-0.008378481544566
-0.356396915766063	-0.338271603890771	-0.349670188255202	-0.293539415170905	-0.13592176327966	-0.0526257466703253	0.0123353683721155
-0.479737349152694	-0.491301945221416	-0.445348136676269	-0.390741040642754	-0.192448162203877	-0.0578308429638613	0.0120248200840125
-0.397205588822355	-0.462756495377446	-0.335802080050425	-0.296972488589255	-0.337525821719007	-0.208480098626277	-0.070440399988201
-0.443922127124912	-0.458031873320074	-0.427592505234392	-0.360534630817842	-0.202747563467254	-0.116674143679288	-0.00646334973336382
-0.375987890459878	-0.41954477851178	-0.420396374589115	-0.316565470118683	-0.135532560131491	-0.0832729325251758	0.0302431206761373
-0.387409799657944	-0.393928268824226	-0.34327009936766	-0.282255774938702	-0.140235490225007	-0.0823427503681429	-0.0383272793849672
-0.244303028047585	-0.306883023634036	-0.276366167768883	-0.247790396375054	-0.141981901653938	-0.102235123741123	0.0292184622871728
-0.364645713147378	-0.37641636426261	-0.357342110733784	-0.33554875767865	-0.179893141193451	-0.0557396928096151	-0.0274384500664403
-0.475529670038513	-0.525989535453163	-0.55098002613403	-0.417256764101945	-0.168454260867148	-0.0900991409094697	0.0262090424660812
-0.395298299060675	-0.448473019517796	-0.36033264033264	-0.33734980348119	-0.177643622200584	-0.0605681455473986	-0.0348631029986962
-0.38953712632594	-0.442538737929486	-0.392478302796528	-0.341238148615198	-0.16351217088922	-0.0857556137208982	0.0214550124650601
-0.48326833725046	-0.484381958366479	-0.430125270982598	-0.385876403639726	-0.240654759386177	-0.111355839477146	-0.00223558338548024
-0.476242173707005	-0.463023281291333	-0.395806629279605	-0.378663949666116	-0.17516605082402	-0.0860325557510876	0.0251717299562534
-0.124025070749004	-0.137608340078241	-0.129788983897276	-0.125114225200651	-0.0872122778071787	-0.0833138251464267	-0.0415726192586288
-0.418972499628946	-0.534198489522391	-0.394864228210505	-0.375460978770059	-0.165907172995781	-0.0290476688635493	-0.00252450914800051
-0.402455931867697	-0.379443348674118	-0.375	-0.220834324688714	-0.141267155480354	-0.0316039913355349	0.0406873219373219
-0.376685986390893	-0.316276085505024	-0.292371246361974	-0.254736449352863	-0.184854139872171	-0.0996909351243965	-0.0593776057136776
-0.448198319852771	-0.453373592542358	-0.430511877499868	-0.380500820537228	-0.189160772782136	-0.0925666081157419	0.0370110228422571
-0.450991533702377	-0.456281805924057	-0.376621527061335	-0.28881616077344	-0.159368719361116	-0.0271499287262502	0.0250824350031705
-0.466739418766684	-0.488165134591941	-0.349289775054475	-0.315843857634902	-0.164901262011456	-0.0230765857295306	0.0318995428760258
-0.342627680143289	-0.36919097802339	-0.35647324600736	-0.331542982533729	-0.167648075948288	-0.103392480636922	0.00165831278359108
-0.340808416389812	-0.258510279743849	-0.310340296938642	-0.173925299506695	-0.0896277788455379	-0.178203374373005	-0.0858538334005467
-0.280503694713169	-0.267626911314985	-0.177205238759037	-0.228380534503391	-0.0600400568548908	-0.0300713557594292	-0.018810094498168
-0.365902200521438	-0.415298151537807	-0.410152306738688	-0.310513000831103	-0.124940283120867	-0.0775436110865138	0.0462157213684709
-0.191508387476513	-0.244148183105238	-0.191112521448887	-0.17853951992376	-0.124813463770519	-0.0603770761633997	0.0332740130192479
-0.440065732800009	-0.467148035894693	-0.409824899698317	-0.347539355082489	-0.164971339351799	-0.0774863444967344	-0.00562721490361773
-0.422353248948544	-0.443327761454364	-0.3903404443358	-0.303339689602203	-0.180128266487987	-0.0635992331416187	-0.00099767209843693
-0.456017577482239	-0.457889530846729	-0.409809404995447	-0.354390577347776	-0.153336408644578	-0.0553853220925206	-0.00425684987029828
-0.471412986709201	-0.538326144636528	-0.445835069320172	-0.398215762747707	-0.184817171216985	-0.0840041269014831	-0.00473003071637568
-0.455335470096188	-0.437924559400961	-0.442534115863388	-0.36908470933729	-0.207788332284758	-0.0674309247843606	-0.0236010466009785
-0.471462422748087	-0.50498506708667	-0.46763988363143	-0.381393991677662	-0.20410415917282	-0.0339870498237974	-0.00290210605942787
-0.502760216680242	-0.528304478865341	-0.509478113350291	-0.32724021016744	-0.179107948755528	-0.0415776585626655	-0.00558138542423181
-0.486510825862111	-0.469598491080924	-0.443595641896343	-0.379978003654232	-0.15289202320203	-0.0500254091666782	-0.00419394322264777
-0.456915381797842	-0.457038112580922	-0.418068118346207	-0.353028470081561	-0.129257169087569	-0.0394889711954893	0.0576557419470979
-0.291904774689085	-0.291603735484792	-0.295382306381484	-0.253290987672391	-0.16350627048068	-0.10765060813758	0.0185170243211036
-0.291316304870469	-0.19890275204406	-0.236821155926	-0.162287337102211	-0.0691062712299831	0.012025804241715	0.0262221803174004
-0.460269137581394	-0.453519263061646	-0.417935458447263	-0.362192350980017	-0.211787271911699	-0.131326752719723	-0.00773545126296094
-0.419475320698731	-0.458470570625031	-0.431468197650213	-0.337693991831923	-0.210718477557527	-0.0938043081084441	-0.019637240435522
-0.442598481683619	-0.502274195781603	-0.536902978200471	-0.398106280488426	-0.213058525097084	-0.140949972952249	0.00266501394484042
-0.422724904746826	-0.402548063909907	-0.358106196469103	-0.368712892572568	-0.207424883392993	-0.0934879453663002	-0.0237822630915077
-0.43176617954071	-0.444729405763836	-0.450103286384977	-0.410772908366534	-0.208778353483017	-0.113637188208617	-0.0551935208866156
-0.500718337305134	-0.554661746170254	-0.477214234070342	-0.461304604748703	-0.164064523439523	-0.0663799857549858	0.0155372236840731
-0.589344061982386	-0.527493659778297	-0.485889931305318	-0.387055079209665	-0.143436390435681	-0.0432249105152968	0.0219725351687902
-0.316439764857596	-0.338686430271727	-0.342876019600352	-0.29619432637389	-0.176034917017804	-0.11322614442458	-0.0193916944171348
-0.0287794073954029	-0.0483005366726297	-0.0336629432948788	-0.0552602436323367	-0.0387688964996594	-0.0306910385183845	-0.0163579030350808
-0.417563443623514	-0.417962035765985	-0.314110078806513	-0.342717126091891	-0.142144783336433	-0.0954585485186192	0.0270701747905919
-0.323767920947349	-0.350105802759813	-0.356430944174277	-0.28014885650884	-0.128476112294457	-0.0632232130963556	0.013563610874183
-0.257890257546915	-0.290928784769983	-0.255480748015966	-0.186058442733714	-0.0844115331065483	-0.034983853606028	0.0094741244694897
-0.330369559977007	-0.410108682949632	-0.237085427135678	-0.24759390171195	-0.0497019145908756	0.0264629599610958	0.0328006776479207
-0.463739758657697	-0.491838174853048	-0.423922483986538	-0.29704811525062	-0.144293118341491	-0.0147202597795598	0.0162678914761802
-0.458785636216753	-0.481155143917145	-0.421136575477164	-0.34399596246845	-0.160920324939667	-0.0672952121098118	-0.00397544188807686
-0.419540026569303	-0.458250963394956	-0.363424248841728	-0.321028515603742	-0.187166637169493	-0.0455095530168413	-0.0334382567370874
-0.461955391775979	-0.485166000053448	-0.422858798691891	-0.358105285950762	-0.183068243157963	-0.0774525811950687	0.0106547416314901
-0.309181090429107	-0.312475549742358	-0.291234295947163	-0.257949455802967	-0.127955127118643	-0.0320836276223933	0.00920945769211234
-0.435037330699579	-0.410444670746133	-0.389658455843093	-0.324218831252855	-0.201316582992017	-0.107801360712382	0.00368307105106591
-0.478471520670341	-0.520976317087909	-0.452755134758584	-0.35720649060604	-0.170655993659384	-0.0913162131811237	-0.0139095540471958
-0.426784506786587	-0.503390933805635	-0.41557971378232	-0.358315343991101	-0.163579854778082	-0.0718235534566819	0.0071424037219131
-0.341389790501443	-0.376680528079454	-0.300721370969375	-0.284661591873036	-0.170304268191497	-0.110838769003157	-0.0192215578114618
-0.196497955240316	-0.243849301868193	-0.228862209472849	-0.157945032986873	-0.155942885628828	-0.0983857293244834	-0.0387866541729486
-0.451277608702203	-0.496074129605539	-0.509512890670161	-0.348022698022698	-0.158689586275793	-0.0395041761212764	0.0176406926406927
-0.378374149936934	-0.453538144362673	-0.369393629262643	-0.264829724470344	-0.098559067263007	-0.0876459939704476	0.0456549192550409
-0.37818654891016	-0.409916952647009	-0.397181844362052	-0.332887387635623	-0.175256416683518	-0.100164175320536	-0.00515222993247733
-0.320298890091327	-0.406219663378286	-0.330642733601892	-0.259228303217171	-0.188338652944242	-0.051569976076555	-0.0119409610238111
-0.418731620422766	-0.376051523565025	-0.371780648665046	-0.3030333194793	-0.172486237004506	-0.0838769379594625	0.00227538455450904
-0.442055956542576	-0.524958765832683	-0.44735447488662	-0.454588287404139	-0.0517139213438277	-0.00845329494561742	0.0178190947442034
-0.491642127458465	-0.459871220459135	-0.440355060612492	-0.347302504816956	-0.182599188935629	-0.0720341099491892	0.00409867512404727
-0.559849765932326	-0.47033518757331	-0.514558369878537	-0.485725391082652	-0.176731416902321	-0.0467867963967196	0.0142814372796333
-0.113925931316366	-0.127210711251458	-0.10895448154755	-0.0911369332421964	-0.08441481640772	-0.0476480185473752	-0.0543531288113332
-0.437166944512707	-0.451897045878249	-0.458977858659387	-0.444964504240129	-0.169429235239796	-0.0582907381736091	0.00573782445358695
-0.539379485391397	-0.528315830855341	-0.525413981298663	-0.439767880753181	-0.234206993413454	-0.1176122242322	0.00494559785860249
-0.497991967871486	-0.457427653578315	-0.456919440459233	-0.322403874231582	-0.173370274346331	-0.0633302440531357	0.0161876085006044
-0.468483132151246	-0.504898449351087	-0.46668060037404	-0.36704777676266	-0.162450842778094	-0.00925099886804037	0.00799500282747212
-0.461214231899679	-0.460656906924419	-0.43991074129814	-0.357584797020228	-0.144162521482499	-0.0426379657780857	0.0172002220331402
-0.477122890158497	-0.493570414113289	-0.528265983585133	-0.459343835814424	-0.221857055840343	-0.0454865933126802	0.0114257798468325
-0.472162883686919	-0.486495644240364	-0.439076612168206	-0.39226816432042	-0.182875515027108	-0.063596835649091	0.0134580423625257
-0.454646492408133	-0.397574581743547	-0.424044989638141	-0.275378463751229	-0.13629560206657	-0.0611045910721838	0.0791619112632841
-0.494983180977814	-0.537426720893781	-0.44784323532564	-0.342789095728772	-0.211649041400931	-0.0597783558482807	0.0294363371786103
-0.45631510789102	-0.484792807914923	-0.447147728565401	-0.322920434122019	-0.15731589139691	-0.0331724074532457	0.0279456910403061
-0.493396833052005	-0.425757575757576	-0.520723250814784	-0.395933014354067	-0.201196172248804	-0.104901960784314	0.0138397396786658
-0.372028388713892	-0.404440009167	-0.39727579819113	-0.321152077674886	-0.152781750572082	-0.0915279162162542	0.0153527491112615
-0.482319191618488	-0.531323573447763	-0.482358437187827	-0.386456637195567	-0.20266242872709	-0.0325435355221519	0.0205125405625748
-0.448053725568918	-0.603388255903448	-0.422095034561683	-0.383054651152035	-0.177464787330754	-0.0667209758151156	-0.0317466622030311
-0.549938157081014	-0.516163265306122	-0.446258503401361	-0.465415173703069	-0.216805240614764	-0.0336314301001299	-0.00184961968494124
-0.487521437259657	-0.501968985991149	-0.42529243120595	-0.327759015381194	-0.130301488258886	-0.0789119433053356	0.0107326265573205
-0.411571548254535	-0.47861137624329	-0.382888999041475	-0.350685024717002	-0.130433034457802	-0.0200561474249527	0.0103791300817135
-0.654166666666667	-0.326388888888889	-0.561063218390805	-0.169956140350877	-0.221813725490196	-0.00231481481481477	-0.0425724637681159
-0.5242076605658	-0.572921400550567	-0.526618471351803	-0.418725433038825	-0.187892608746828	-0.065764251096973	0.00146496622734027
-0.351159582376223	-0.453943563702573	-0.421043413199109	-0.318885454123456	-0.144090184744212	-0.0777979249367695	0.030862244673044
-0.446847579800103	-0.517156489071839	-0.422743530089797	-0.368247104653951	-0.193484553771997	-0.0874046106603535	-0.00950834245163967
-0.402151446654064	-0.453481325091734	-0.419520216154381	-0.384839443426568	-0.153625243913739	-0.0551091603126542	0.026406945992726
-0.499151175621764	-0.517347071866441	-0.603546780017368	-0.390374331550802	-0.145276292335116	-0.0037555619055395	-0.0060606060606061
-0.608547008547009	-0.497435897435898	-0.310769230769231	-0.32444011684518	-0.107692307692308	-0.0593406593406594	0.0358974358974359
-0.445608850774173	-0.468418535134641	-0.440576915862724	-0.355185494196781	-0.172057257369559	-0.0283560848900188	0.00674533577347358
-0.461648903138801	-0.504136331592993	-0.433604660409889	-0.36496397096024	-0.168015180993226	-0.0534471253178458	0.0103849103866094
-0.426428251551404	-0.407500039269963	-0.379087807659236	-0.323653467068646	-0.147514998609713	-0.0320205331308218	-0.0530751108893592
-0.338657253861461	-0.338103421340415	-0.224801991137577	-0.225058225831754	-0.128036211273205	-0.0587455751221042	0.0113010678945822
-0.56807082945014	-0.489912896236027	-0.481889733099552	-0.416301309102891	-0.191535867521919	-0.047261196987713	0.0271881969463029
-0.541879882318372	-0.541726111493553	-0.473110660417162	-0.40923201324558	-0.193445369316804	-0.0783177543740924	-0.0525637637637637
-0.568499942349821	-0.540594413941275	-0.430433448146506	-0.508075772681954	-0.241969330104923	-0.0658362262609761	0.0163064709218071
-0.525245184812517	-0.604433594132988	-0.414743679083957	-0.344430926310265	-0.131926213728167	-0.0734572067601011	0.0211933151193858
-0.505899322984584	-0.508805779989199	-0.437497198143235	-0.402155910639339	-0.141349682065775	-0.0570968304786947	0.00443116486557404
-0.477706433650393	-0.488382947896053	-0.540651685305622	-0.401736417886604	-0.171215920001563	-0.0413974578161006	-0.000333897421063822
-0.210965171192444	-0.228837805840568	-0.153861170475095	-0.208182001614205	-0.0569284110950777	-0.0326485245260895	0.0172619047619048
-0.37884018351929	-0.342412038265807	-0.354333851349509	-0.280235402764273	-0.152588068012626	-0.0376859582925388	-0.0120541152253494
-0.445234708392603	-0.451846976591674	-0.416916491251645	-0.315545881335355	-0.147480543213916	-0.0450761549832757	-0.0177315974804619
-0.449799739343272	-0.453690584638872	-0.403750073549517	-0.319818886876261	-0.110054088567277	-0.0316401333747405	0.0211419640468024
-0.482167899801731	-0.361468823110569	-0.426753867973877	-0.320971433982383	-0.146854150581062	-0.0668673533536438	0.0268884027708727
-0.423718362389736	-0.399313265893577	-0.397844343805731	-0.316199302967176	-0.167813896444437	-0.0587859751650788	0.0251593793404897
-0.0943075107133928	-0.0945910775129884	-0.1090747265169	-0.0876107168755827	-0.0472144089178277	-0.0337405835059261	-0.0180271008807083
-0.495759904174861	-0.460090430991298	-0.452645352390127	-0.34010235097361	-0.156984303999279	-0.0822139215358411	-0.0256987226393726
-0.499620317498281	-0.50335332622216	-0.413989818964557	-0.433229089149322	-0.195263761528822	-0.0579946101751634	0.012291944244988
-0.228064041490028	-0.235407129291133	-0.265069343262641	-0.246115037719236	-0.145817139391935	-0.110834299975395	0.018906902270258
-0.348311817279047	-0.566416040100251	-0.474462017111745	-0.281969181508905	-0.0928792569659442	-0.0577978689053923	-0.029876671877714
-0.344281086202417	-0.311514514712442	-0.345792630213962	-0.280703113787236	-0.158096732967612	-0.117551737868485	-0.0942807286932116
-0.0988673536146549	-0.104612833157215	-0.0812683631883234	-0.0926978537894031	-0.0676587301587302	-0.0319096787651231	-0.0087635261573509
-0.44414260964073	-0.43741686042571	-0.394799849790337	-0.341337014345864	-0.139989589941445	0.00266971966087004	0.0676343922939365
-0.123972734287341	-0.104609134860444	-0.108628177879728	-0.104599214028681	-0.0738250219663959	-0.070487980809555	-0.0195367814712588
-0.434096785071942	-0.414336067563818	-0.390265653434941	-0.329262989457831	-0.150688729718389	-0.0641744494960561	0.0125302973351307
-0.270079067831877	-0.292134831460674	-0.296796187428253	-0.282424746844223	-0.234263871191938	-0.0896802074330164	0.0643124665596576
-0.404088458491884	-0.41286748237876	-0.364311839502518	-0.288466129138824	-0.179747409401427	-0.0725195362906085	-0.000331680397662737
-0.489059425423062	-0.482623880493793	-0.387868949232586	-0.371859709715883	-0.130199160005419	-0.0476213028961141	0.0161549680266257
-0.414085657602987	-0.405580831523949	-0.385664604971409	-0.281395892990451	-0.154497030863726	0.0233518275125162	0.00744747459055373
-0.476385230630862	-0.504636806342394	-0.487702162662815	-0.342197312347086	-0.171493638262261	-0.0608778939752697	-0.000513047384864351
-0.342604027678655	-0.411008146082773	-0.316197534133967	-0.225125131459601	-0.156869253563277	-0.00294915081447544	0.102782738397767
-0.358159452964942	-0.363402032296541	-0.355968528311343	-0.304375342090859	-0.147034674132969	-0.123086734693878	-0.0102204463737613
-0.308923608058353	-0.315811462123921	-0.26375579177597	-0.237527696556427	-0.119697574761352	-0.0789408986527502	-0.0103676373456956
-0.408941778373859	-0.463395982593614	-0.426672228701096	-0.30308792298973	-0.211771521688278	-0.0836817806335391	0.0269511083387001
-0.342173105264093	-0.339059601476668	-0.315352503052555	-0.291839996423502	-0.141469001682723	-0.0662099470588096	0.0150511972032538
-0.261257763975155	-0.433119946091644	-0.253619691119691	-0.29069216182048	-0.0809186882300089	-0.0426587301587301	0.0728383458646616
-0.338651951464862	-0.325727809485812	-0.303285809028283	-0.262888703582512	-0.153683718215495	-0.0879556668005728	0.0175109508314019
-0.367622833621311	-0.364727242685853	-0.355466621839753	-0.352277160468329	-0.186207356632394	-0.0934394013831676	-0.0235692987589959
-0.274768772557794	-0.319599294534662	-0.306433579037959	-0.348488905680864	-0.112155155508165	-0.111738844957036	0.0276160130578661
-0.471196109604414	-0.410026244086723	-0.424052374960679	-0.436235776136618	-0.202696575587639	-0.0496649129802806	0.0748260513852089
-0.341266661267429	-0.366447147321077	-0.308664062071827	-0.332594645874715	-0.21513730088928	0.00173844582517657	0.0356028356583609
-0.398003831706113	-0.504862616698376	-0.398755626504763	-0.387512416365238	-0.166444775335027	-0.14881827267917	-0.0523761691691561
-0.483349702490567	-0.50189403512319	-0.528299042546672	-0.320265706155928	-0.142145322643487	-0.0528380691919358	0.0231467822587356
-0.426885288903653	-0.459952443624964	-0.415020710347844	-0.387974156459002	-0.14929388795273	-0.0362676316410643	0.0346562070038935
-0.426366520422222	-0.370331642878305	-0.388751374270297	-0.31489208946287	-0.18220274004076	-0.0978785036269598	0.0173625028803572
-0.396531036934937	-0.407817117874293	-0.446423090826007	-0.24080351181643	-0.211235921293097	-0.137375508235952	0.00739731791856302
-0.35706242307323	-0.386755002250345	-0.391284800421762	-0.318643598163331	-0.183318837164135	-0.0725910625258673	-0.0365105314516019
-0.349513516311005	-0.347886297376093	-0.284782208156762	-0.327805796481639	-0.105422817960423	-0.062846136733523	-0.0664080877176716
-0.309923948045846	-0.324599590985482	-0.379989648702853	-0.236636393978253	-0.160477453580902	-0.0967708898743381	-0.0720159151193633
-0.480893300248139	-0.556568975923815	-0.439998731558043	-0.50408170604524	-0.19700272274054	-0.101713489522587	-0.0365536776066295
-0.434246926229508	-0.449481301229508	-0.375735668465533	-0.352070019449847	-0.144320756095779	-0.0851125468466191	-0.054049958963783
-0.408250649744029	-0.421326508734189	-0.403865903544888	-0.291735905212584	-0.139928945880043	-0.0397973046256768	-0.0281766005618588
-0.378754043818519	-0.407269698313868	-0.332878541446428	-0.313631081322065	-0.149234984130352	-0.047396096092401	-0.0126997765291549
-0.485817487902951	-0.393319118692253	-0.326652452025586	-0.326652452025586	-0.0731251151649162	-0.0714631968363312	0.115488520458394
-0.471922009257744	-0.500975045503548	-0.435589875027349	-0.379088733046656	-0.145684883617558	-0.00575564828158737	0.00246776587198938
-0.390022935779816	-0.404181901279707	-0.423790322580645	-0.292921216848674	-0.196374709976798	-0.0548588039867109	0.0248500545256271
-0.362462462462462	-0.378975660743617	-0.34078601307517	-0.287911598519219	-0.199084931369853	-0.0605968348795128	0.0150268933952494
-0.318672991102753	-0.303122362869198	-0.310680118644776	-0.250790698984947	-0.168682416850305	-0.142457651236745	-0.0131015851903619
-0.226751767969166	-0.229110358458321	-0.219163062950634	-0.161754359980746	-0.10300745951298	-0.0838001362210034	-0.0117406347954983
-0.504887805397143	-0.33564865674623	-0.433812026897784	-0.189491794001132	-0.121581004368823	0.0165483666414384	0.0219267082015113
-0.318028712431677	-0.347009870900867	-0.331839566668063	-0.293145027973524	-0.136371548163395	-0.0473663125613007	0.0233923179091944
-0.454659664298219	-0.466548536461063	-0.443111223128806	-0.353361972091435	-0.149579197563616	-0.0302710496922126	0.0246273016908751
-0.429960297261529	-0.408380373425966	-0.395486512952907	-0.399221587960561	-0.208310601927623	-0.168513593380615	-0.0719858156028369
-0.139548389814698	-0.14134395008475	-0.158043122505814	-0.11290730821839	-0.0268443520140105	0.0258017678288185	0.144493398702322
-0.453805003452665	-0.500476161441956	-0.417384776877258	-0.35896412891242	-0.139121102986649	-0.032072207479079	-0.00840428118451886
-0.448203171444864	-0.465750300342908	-0.467364775020926	-0.298760914227016	-0.15863534345076	-0.0619769410399349	0.00269855340758773
-0.389949711443894	-0.573517786561265	-0.424737298756387	-0.447775212303839	-0.166528539249437	-0.0200695106991958	0.0255853524521882
-0.487202666823905	-0.464574542245426	-0.425505226970339	-0.375392122690833	-0.214098428914253	-0.0552473185968352	0.0276765032028529
-0.512469287469287	-0.486356802920462	-0.493110059364389	-0.312917717962561	-0.154030801664871	-0.0980264722200206	0.0188668006849826
-0.46188046568442	-0.480173773780165	-0.409477132447201	-0.390105394697503	-0.146164325284735	-0.0711664884758747	0.0136712012473803
-0.477053991432678	-0.429937911471288	-0.43464301933946	-0.367821752599532	-0.166798798121006	-0.0663434989444793	-0.00140205655947789
-0.376369984748276	-0.392641768849483	-0.366881604576168	-0.316534083427692	-0.128472343649822	-0.0772351982534983	-0.0008797773283582
-0.459066531609957	-0.462938513449825	-0.473569112228435	-0.351649204941435	-0.1615788336303	-0.038175382597225	0.0167242531432533
-0.440343078711625	-0.464336981369865	-0.37452424996279	-0.228701986631228	-0.171234577557046	-0.0969861423987985	0.0176580098813431
-0.421833314331319	-0.418846424211033	-0.314078212290503	-0.32863888174657	-0.204944354022786	-0.175896394108685	-0.0226132441376365
-0.461051570342122	-0.532351321585903	-0.46264788711477	-0.31776798825257	-0.140315572439978	-0.0280933064986801	0.00367574847779117
-0.563767276526637	-0.570895292790483	-0.508971088435374	-0.374132055779798	-0.221325739598165	-0.0605240115848319	-0.0275057140152283
-0.430985850565502	-0.468369941890447	-0.389082190035188	-0.326450001870967	-0.196928213987123	-0.085593973691247	-0.0126756512207881
-0.503205950243652	-0.422372990100347	-0.419204844965951	-0.27282676153113	-0.0961609404589164	-0.0151107121484142	0.013428100636974
-0.449780493369671	-0.467234412674645	-0.411478091700933	-0.263054773518471	-0.128147860989936	-0.0668535469917142	-0.00406760812765872
-0.262516559765999	-0.400215263333964	-0.317613667376235	-0.281165762296517	-0.0721293714010554	0.0492469002246817	0.0683844625910395
-0.427859725843075	-0.391288800177956	-0.385676617944591	-0.292272004821356	-0.129087997337826	-0.0687670086235425	0.0132210001441619
-0.411262779708683	-0.482378383114218	-0.387786110279564	-0.366091424503995	-0.153097222507756	-0.0818402171736717	0.00113566464630566
-0.329077811507017	-0.328166712492517	-0.352868712931606	-0.275188040014216	-0.102815563848428	-0.022830965359701	-0.0330938519344317
-0.404998475121013	-0.426210277756281	-0.342939773178061	-0.267623404963367	-0.155608816959302	-0.0472511170258596	0.0112658999579711
-0.303565873265931	-0.319189647655324	-0.283281291782744	-0.277189286161018	-0.168641494220847	-0.140809047919284	-0.0380895304949971
-0.375863884910898	-0.349271668871155	-0.396743450880048	-0.298625012753352	-0.120499303030794	-0.015347344050219	0.0132643984135159
-0.439738966047724	-0.454827781116949	-0.420773402014351	-0.283012193272659	-0.0810605812725514	-0.00666287085309858	0.0212033138425337
-0.410795925460525	-0.402128688457874	-0.407015404952182	-0.322573297524067	-0.161322052567523	-0.069902491090327	0.0184818912241808
-0.152789617805902	-0.195689386056191	-0.189572258432066	-0.195655449404608	-0.117755516217143	-0.0674271562495931	0.025477060006019
-0.369403833042951	-0.370545651563714	-0.353591360816614	-0.334076819471377	-0.129796597900832	-0.061835878492248	0.0577046414568569
-0.473684210526316	-0.473684210526316	-0.207017543859649	0.0263157894736842	0.0596491228070176	-0.223684210526316	0.126315789473684
-0.158183093981203	-0.111288518647075	-0.107974032853704	-0.118935873328175	-0.0569283301223032	-0.0176451077943615	0.063176669298602
-0.568027210884354	-0.377551020408163	-0.690051020408163	-0.752551020408163	-0.197551020408163	-0.225377107364685	0.00123685837971554
-0.417134648977176	-0.43781371140867	-0.371688999097603	-0.335019982871824	-0.0801365696681906	-0.0131032122427028	0.0424938212548832
-0.466636387514775	-0.456865828092243	-0.345685703868641	-0.272798742138365	-0.170654315374706	-0.0625211840470004	0.013324261782886
-0.471687524687611	-0.444892271919845	-0.408455536236151	-0.366508161753207	-0.195522498134555	-0.0760719597696455	-0.0191388236667583
-0.497559180358382	-0.491280541721144	-0.350721711963944	-0.312220671210219	-0.136660419615625	-0.0507677008368803	0.0453856989565441
-0.260730905100351	-0.278257024995099	-0.287564759726657	-0.26910148706299	-0.183774447209426	-0.102776716677424	-0.10800159956798
-0.278844754315797	-0.262668089418592	-0.283243798673945	-0.214920702290246	-0.153244521392831	-0.0534532998226657	-0.0197730187104336
-0.345011083104346	-0.403823049645019	-0.338806348958435	-0.284584512622425	-0.173105264899434	-0.104890201854432	-0.0252058752118894
-0.303452552374197	-0.324145554557782	-0.298363555743221	-0.225342801795101	-0.159128136359851	-0.103996354107548	0.00837543267705865
-0.338591119982736	-0.327565687082303	-0.330475580720674	-0.273687168939888	-0.141320317331779	-0.0550459095171172	0.0101282491517788
-0.312893594903966	-0.294489591567852	-0.286495388669302	-0.210047210134956	-0.0611141935939016	-0.0349783229640254	0.0471295319381236
-0.375458727899807	-0.367604758431526	-0.328808816671167	-0.32601625416679	-0.182626964037308	-0.0685967222291132	0.010250920337544
-0.212769567184437	-0.296237375810822	-0.250239569512015	-0.274007765314927	-0.0876745435016111	-0.019565291978316	0.0266098675808295
-0.407210056130919	-0.447120176258825	-0.383201365202076	-0.339843900629171	-0.217751114659594	-0.0804033334418438	0.00253020360934031
-0.34453781512605	-0.513274875167458	-0.276715735382512	-0.348967493974334	-0.0800590506472859	-0.0522341778039629	0.0474942452228416
-0.336296482424945	-0.386324302983877	-0.339763280856517	-0.264787558096751	-0.132417934793276	-0.026545804253214	-0.00590995123423665
-0.301920786988174	-0.325527078185293	-0.309148051057477	-0.230886062785564	-0.154373504500741	-0.0626517239711785	0.0363465328453267
-0.432247545275459	-0.392795946643929	-0.353171121176908	-0.284351529645703	-0.145788091797126	-0.102205956587582	0.0016831826643332
-0.348039215686275	-0.388251235453531	-0.329753113366559	-0.283104317842623	-0.145505086982497	-0.0802880493480754	0.0166985493384345
-0.358275005810455	-0.378604051774784	-0.319544070617032	-0.264374679693829	-0.118999325873928	-0.0526288526288526	0.0418194595945502
-0.355915996043625	-0.32063141391106	-0.323598585628232	-0.273192889320896	-0.147789342299807	-0.0559910029521563	0.0333676282345335
-0.3127109039129	-0.3353592880645	-0.348476206771992	-0.257956394753575	-0.106903173064127	-0.0267223340241692	0.00999540569917412
-0.364516432499047	-0.360962187340727	-0.370675349874117	-0.334604619078572	-0.195553385136355	-0.0244147701827953	0.0484928345157696
-0.267173559800104	-0.29115304196189	-0.306553088639495	-0.222080919483255	-0.168265932989108	-0.113731772650147	-0.0135892032098565
-0.457973234358492	-0.464935421280599	-0.418475198416796	-0.392094664833285	-0.200858856682813	-0.0535850849555407	0.0645056352632613
-0.477724650008046	-0.509563081242323	-0.488794117323778	-0.389743523947601	-0.202156065678304	-0.0855901589025572	0.00543299831608823
-0.434719258392419	-0.394048873500928	-0.401474626581374	-0.318029550756715	-0.140144882754832	-0.042641022093077	-0.0103157367190111
-0.39950175610553	-0.433866681959817	-0.41079274821844	-0.382025624930768	-0.181284287299826	-0.0235808706038059	0.0480682839173405
-0.483021565590373	-0.479795417305294	-0.337387689444247	-0.325215625307091	-0.169942552346615	-0.0663586437371396	0.00302430343421956
-0.378116569284023	-0.482739404219857	-0.432026776040861	-0.291868197245918	-0.184174211938297	-0.0899552031850436	-0.0159169126682235
-0.484626034094818	-0.449002068427656	-0.409490254939939	-0.343808230865537	-0.195933020140257	-0.0834052717152406	0.0376375419619545
-0.232334928956766	-0.213433389467188	-0.198931909212283	-0.192363764713104	-0.104209543731795	-0.138624400628912	0.0181924964367128
-0.286405407847533	-0.24097989615231	-0.2424449002574	-0.145581141264594	-0.214277428869704	-0.145480330193706	0.0130574402419062
-0.461582181653462	-0.459220959163931	-0.389230760464831	-0.227280019064875	-0.0572146725495518	0.0224357966267673	0.0283802574099121
-0.469829827835732	-0.488555972408203	-0.395746139246047	-0.324424207406365	-0.0850969843817039	-0.0226441054423832	0.0190294112364178
-0.0201441286700377	-0.0181332976026977	-0.0115216451867104	-0.000645460510426753	0.0057689898462112	0.00505886895922582	0.000460372498376178
-0.384403493642211	-0.335536501238807	-0.351273498688274	-0.319079017365417	-0.165499780954387	-0.091960811240097	0.0146189760170343
-0.511924657919928	-0.441338967342643	-0.394250381901506	-0.29930729550479	-0.146341726266288	0.000548685188838105	0.0240399349895519
-0.361967701429849	-0.448453190627465	-0.36630505343054	-0.31636962134901	-0.172382437484735	-0.0163375056372903	0.0746968806920714
-0.48165224247039	-0.472585115494252	-0.433772555154062	-0.371521890260445	-0.133377916695964	-0.0453395707417283	0.00406778885832904
-0.35066010075548	-0.361908079806004	-0.336329692239945	-0.259890192493881	-0.162318973348907	-0.0930451745276106	-0.00168939639965804
-0.498595870820115	-0.481271777003484	-0.368530583871957	-0.264690340733826	-0.0647825525874306	0.0306329849012776	0.0225857746008484
-0.43584277227255	-0.497889995517607	-0.441097495044152	-0.373051365741499	-0.191209941456409	0.0235333356222502	0.0170412903037922
-0.476836363484486	-0.492592694321607	-0.395601282249405	-0.27086173213672	-0.164273461369345	-0.0309165306081313	0.00160351256177316
-0.447420634920635	-0.441911516379601	-0.388446079433204	-0.27994227994228	-0.144319131161236	-0.0142021720969089	-0.0441643323996265
-0.425315581409071	-0.498716766750554	-0.417418312027702	-0.272146647052017	-0.0590211693336891	-0.0111224801191951	0.0186913147929475
-0.490218910107126	-0.399478573789153	-0.378533733863766	-0.228919305743141	-0.0780059452625824	0.0123748432701568	0.0383480825958702
-0.320388424963713	-0.314386476343654	-0.303278761048897	-0.218500732108853	-0.145308908209482	-0.0986036480608254	0.0350099750815935
-0.199122807017544	-0.205203619909502	-0.132747603833866	-0.122277227722772	-0.0857357357357357	0.037218045112782	0.00398230088495577
-0.40776011759842	-0.416891850182591	-0.387594986362543	-0.393289357897199	-0.207594828342221	-0.0986671563835625	-0.0208362131005508
-0.25	0.216666666666667	-0.05	-0.178571428571429	-0.0833333333333333	-0.138888888888889	-0.0648148148148148
-0.408947440407094	-0.395058805080759	-0.367437353563025	-0.343103917862714	-0.151959479513622	-0.101335861357815	-0.0123545351809172
-0.372743830854933	-0.40509382566586	-0.340535619828466	-0.321151123105969	-0.185062292358804	-0.101943277310924	-0.0153785714285715
-0.472403838627292	-0.484776818585726	-0.462456847265008	-0.360507400084738	-0.190630818628604	-0.100125340493021	-0.01056113052956
-0.432526586997567	-0.469262701605958	-0.411876712440751	-0.341480395151331	-0.208337717323748	-0.104618205525846	-0.0258861683675717
-0.311354196606196	-0.33104765387702	-0.320173658578264	-0.229670774617767	-0.0799048114670856	-0.0930849215471385	-0.00387901572112093
-0.40806038162908	-0.415028375104516	-0.406879625983815	-0.340087776338531	-0.204059809471218	-0.101932811213838	-0.0128894907820697
-0.102453102453102	-0.163082437275986	-0.0808225729316117	-0.134625740441572	-0.0434782608695652	-0.024390243902439	0.0327473285074112
-0.214489056307945	-0.170222246091846	-0.165997322623829	-0.176404492630982	-0.0485635988089014	-0.138673742589405	0.0257965909985754
-0.401192375202255	-0.370613026417118	-0.352208440962364	-0.310158046018769	-0.176897021012692	-0.0981450822073076	-0.0351472512044925
-0.318476416085978	-0.393868221761397	-0.326876620130157	-0.268442098717328	-0.16010441118854	-0.115609888668141	0.0039664296602524
-0.348527877330672	-0.396884703996795	-0.3702029697272	-0.291493750758403	-0.118399455712889	-0.0393279504118751	-0.00436480388753901
-0.401960784313726	-0.601359898798229	-0.517229533322763	-0.429685589946702	-0.366772894259284	-0.163920042725261	-0.0573803125311038
-0.457384620936023	-0.418133776973137	-0.394871064040443	-0.320722140900049	-0.155585310908252	-0.103403050411701	-0.0563673303535148
-0.428579432722287	-0.414009777796684	-0.385387577044467	-0.356273421793325	-0.173815088459992	-0.126355293138354	-0.0573322453227371
-0.433532879309017	-0.517744792067727	-0.388853882880715	-0.461625890241043	-0.221999740405832	-0.0895859473023839	-0.00627522817076931
-0.491721273225588	-0.552670831175794	-0.40636282873456	-0.323297877634173	-0.10467145370121	-0.00733611918829935	0.0175664925965945
-0.513562739452889	-0.53917750038846	-0.414780725349895	-0.341127301863219	-0.135894265555634	-0.0226712703493256	0.00962777664676573
-0.375318854457525	-0.350010435660513	-0.33935543597755	-0.318777762285122	-0.194024292025717	-0.0670289795094043	-0.0200840242326402
-0.417682446691234	-0.40021906346252	-0.30280187175993	-0.338297433181321	-0.147846566668597	-0.0787942238562425	0.00899493378285166
-0.413721081693331	-0.427380019614049	-0.383007576619171	-0.231079723051973	-0.167810476960641	-0.0637403266970324	-0.0305560458159668
-0.33596837944664	-0.534068786502271	-0.310188189487346	-0.426877470355731	-0.424080267558528	-0.108695652173913	-0.156314699792961
-0.322555735306702	-0.260556887721658	-0.262360085468172	-0.221408909575886	-0.0803248272963891	-0.0515475286102874	-0.0144137276719392
-0.337502462231727	-0.358822786433044	-0.322128882557014	-0.26795174832025	-0.14342471245751	-0.0563587855554799	-0.0187214032783212
-0.426621401108455	-0.474502604320329	-0.390375387652004	-0.306155506853755	-0.0715076461996305	-0.0125607801157818	0.0146622954943906
-0.46598419796428	-0.530270970251495	-0.389912926278059	-0.306009024530787	-0.0663897472830262	-0.00564638591439848	0.015948742794105
-0.378264130027225	-0.419839361500444	-0.367894373615197	-0.328706332932805	-0.157112286603874	-0.0531092344272338	0.0297545104998521
-0.313936986687209	-0.333479141907756	-0.318891121973668	-0.292766656812086	-0.103495892326516	-0.0470019703815387	0.0114366702939076
-0.371750788643533	-0.376494378387123	-0.308973010865755	-0.241405443298188	-0.265142748442528	-0.0743129776982595	0.0392034098297493
-0.404104553024386	-0.408447621278205	-0.371005961475091	-0.292357655049006	-0.130573619109047	-0.0945102349793641	-0.00510182204153942
-0.50995900409959	-0.4674434406076	-0.464508094645081	-0.386783236740429	-0.197648426998535	-0.109421316738891	0.0015878151153188
-0.448747561438417	-0.424634092706639	-0.407665353639392	-0.409578950643102	-0.186203179858678	-0.10183397455248	-0.0159565392711077
-0.472595679773203	-0.532221770410005	-0.447899263984268	-0.357822192334524	-0.140861080729125	-0.0621089850953324	-0.041214377252195
-0.500760368473573	-0.422094598114289	-0.434673797938365	-0.417421745526321	-0.212921457461276	-0.140498668603244	-0.0270781893004115
-0.467203947368421	-0.480682660556641	-0.408218705188804	-0.396036778693722	-0.19510798374366	-0.0765516911600624	-0.00454779281741313
-0.46524553717387	-0.479844715423717	-0.398841131194327	-0.409853774465035	-0.1750145396258	-0.0862311605198399	-0.037392902004162
-0.327219059666877	-0.346026831785346	-0.242706937847603	-0.248783482564509	-0.0963670220263664	-0.0256279945891961	0.0513083388885057
-0.360975609756098	-0.38306149932665	-0.272086720867209	-0.291134339914828	-0.102642276422764	-0.0474620962425841	-0.0244949230608187
-0.478448178963854	-0.437863982376164	-0.441813710792584	-0.412089371397465	-0.178239295510842	-0.0257904915625159	0.0155190300619663
-0.476901810105227	-0.514224810068097	-0.452644678390457	-0.352926606319751	-0.107255371893267	-0.0510510607405017	0.01062726093782
-0.463906355291659	-0.490027863248632	-0.429997305652371	-0.321150532060617	-0.121669644693131	-0.0647319033803899	0.00469074982166617
-0.487836058888446	-0.50098472853871	-0.47609979415368	-0.358020167446582	-0.160905750449846	-0.0623082238538316	0.0112709446556775
-0.309718582659223	-0.432814640829908	-0.374314996058223	-0.292971150986418	-0.130991829780383	-0.0448493802840022	0.000552430695058281
-0.422399498503599	-0.509862566739173	-0.433962677413702	-0.216990950226244	-0.23277972027972	-0.0553457609359993	0.030053105889926
-0.476527798327637	-0.542063761678075	-0.475989532522196	-0.344781686734449	-0.140060502624294	-0.0420263130139527	0.0125539635555468
-0.46956209458092	-0.499705798316016	-0.462775677162854	-0.33048116927521	-0.129505829346991	-0.0649456589538059	0.01182979996585
-0.570137793926099	-0.645723242274966	-0.473078426773008	-0.483136513934813	-0.216389878615858	-0.0712643678160919	-0.0221234743453016
-0.468543956043956	-0.413825958199387	-0.416295950242651	-0.302779945830275	-0.0767653956213278	0.00520648706132576	0.0522852147852148
-0.472165685085744	-0.317059445832489	-0.364155371459488	-0.416648557286008	-0.184810476667439	-0.0594849819864121	0.0235871329496827
-0.471945766930785	-0.453100158982512	-0.46346998554028	-0.320513791102026	-0.156543258710441	-0.0486883942766295	0.0166101131860571
-0.493764056430178	-0.545623403761319	-0.459985580389329	-0.505532139093783	-0.107922991484635	-0.259028642590286	-0.0540979800325052
-0.485541657833369	-0.544048921149448	-0.413836397684712	-0.418785326895352	-0.200452559300874	-0.0646665072914177	0.00195258975061663
-0.339942865612914	-0.325326614660581	-0.315229169989707	-0.263737253335254	-0.0851715645842543	-0.0525434941376034	0.00352417637629499
-0.471214444719268	-0.502004662004662	-0.437275641025641	-0.349006974760399	-0.159512162361822	-0.0467157919961658	0.0110853170699718
-0.494643108032016	-0.389826611033843	-0.495651617642355	-0.281357127465768	-0.148169653105041	-0.0191532887931334	0.0184683742168942
-0.416347583520836	-0.576478614274899	-0.483634817563389	-0.365083641906404	-0.190958480817086	-0.0465062196061002	-0.0163046689434315
-0.452840044924767	-0.415942856366132	-0.448782484574844	-0.327555055185663	-0.195303691175598	-0.0478326901917027	0.0419937811398238
-0.428753358170187	-0.462983169250267	-0.305014176204977	-0.305133289270764	-0.0623919619706137	-0.0281507721259755	0.0384658722481477
-0.478364983540765	-0.502092242782043	-0.446752633415634	-0.384364596756873	-0.17069488161898	-0.0447117606835163	-0.00307033306436455
-0.535562595196418	-0.496175134018446	-0.518042425723179	-0.368515646640499	-0.13686690752272	-0.0265799403724961	0.0105032569417486
-0.440321730406244	-0.33707757296467	-0.33223261172436	-0.237680524728529	-0.0607295337489835	-0.0933275729646698	-0.0739258038771464
-0.548239759221686	-0.509006245188885	-0.451349451382507	-0.472204706485159	-0.145470297838951	-0.0965050830173575	-0.000397435664259871
-0.492378119228327	-0.485173939288928	-0.425764845783473	-0.367067838620691	-0.180511466099168	-0.0587557124751428	0.0300591111009291
-0.470547474653107	-0.47874501054795	-0.392179149543964	-0.328675905213423	-0.172432490685211	-0.0627336142590659	0.0301868783637207
-0.347755298651252	-0.353199895342752	-0.317492211838006	-0.369597701149425	-0.144592684954281	0.00607843137254904	-0.000729005667181815
-0.463120316536241	-0.477770432670415	-0.463389299714962	-0.335326933839905	-0.172939469277383	-0.0682909088920426	-0.0100164380552635
-0.383384463394343	-0.413753400098912	-0.396008463185712	-0.29237561769991	-0.118518335962145	-0.0331603736710444	0.00917507131214346
-0.47802299019969	-0.357616099662759	-0.35857011990643	-0.347133076593924	-0.191490720432665	-0.0781629264683323	-0.0145971914264597
-0.399020146785098	-0.321596995497514	-0.408852755194219	-0.325952833996425	-0.0683521548432442	-0.137321522468956	-0.0190379403794038
-0.452336281280355	-0.50682957262738	-0.428016809081922	-0.355200376509055	-0.165257446539324	-0.074320304813373	0.00957516591873453
-0.420949514189648	-0.368254421671547	-0.412333675750801	-0.267298773546087	-0.195703070052329	-0.0632270707989234	0.0350691364907213
-0.347107760301573	-0.373576529627485	-0.45064349558334	-0.299206064411949	-0.137212893263849	-0.0191937759158723	0.0122459811950257
-0.518088316545539	-0.493357133749841	-0.468489662511402	-0.368235032735013	-0.108631160664122	-0.0781056260180936	0.0153712643845806
-0.563629808253731	-0.529081269167617	-0.448543472942527	-0.384769010310751	-0.221898395392148	-0.0908730409595347	-0.0020371924840189
-0.49714019135322	-0.482114442198389	-0.417903313357945	-0.383951412785676	-0.133160098836467	-0.0942549641750224	0.0266857555332052
-0.515997431377556	-0.53933146926761	-0.459592502066029	-0.35001748926521	-0.179080297184076	-0.0426250730686144	0.0223000652075599
-0.498785775303959	-0.478136980470632	-0.426129741989767	-0.308159239212909	-0.161535457026175	-0.0216026354393242	0.0337011711232273
-0.493868794782683	-0.48312324929972	-0.372521894133147	-0.303113093578664	-0.175767525553268	-0.0206946778711484	-0.0158810544085184
-0.496559762077003	-0.556098338112727	-0.527995031284505	-0.396593679544499	-0.1917175023558	-0.0781405063583281	-0.00124211353669657
-0.48028124630591	-0.455651173136926	-0.437772898689981	-0.42287353503855	-0.18378288983312	-0.0907811566712008	-0.00895735776088979
-0.446983251844038	-0.521993188146295	-0.416843541154494	-0.325593216611636	-0.165984748024839	-0.0147897066626609	0.0372418331992584
-0.475277238006668	-0.515167546109919	-0.463339752227367	-0.369520847585639	-0.185239293590306	-0.0668137521630792	-0.00388349001483757
-0.471641697005932	-0.514215400120055	-0.450476861310119	-0.320565629087365	-0.176585950827112	-0.0911607370633507	0.00867687037310039
-0.545344129554656	-0.643421052631579	-0.484904569115095	-0.368421052631579	-0.154861730597681	-0.0318013343217198	-0.042495126705653
-0.534271317322165	-0.493701426748637	-0.399566460658611	-0.353110355010593	-0.136113051421203	-0.0539702493190866	0.0211497211497211
-0.404559380164437	-0.42923770782533	-0.388174594860019	-0.357930886646273	-0.189826641208167	-0.0429533172607275	-0.0145222361062262
-0.505714285714286	-0.327380952380952	-0.516483516483516	-0.302955665024631	-0.30184331797235	-0.0164835164835164	0.0763546798029556
-0.471713049089954	-0.512531694368462	-0.494768424281864	-0.337430799685539	-0.126872759260433	-0.0195740583953751	0.00860277927566067
-0.46106405050692	-0.484135342013602	-0.386913879449422	-0.351593707203847	-0.153308712688386	-0.0699470976675626	0.0233965806347818
-0.441584551335809	-0.54806590970194	-0.463338482376825	-0.45108826893023	-0.13305686811062	-0.0544654072709977	0.0271786852819702
-0.482973323568098	-0.507126823391041	-0.483337909986954	-0.359063334588904	-0.203882334662681	-0.0243128553359205	0.00378516835182474
-0.429557085012155	-0.534197640727604	-0.507017109244373	-0.367306238323725	-0.137963106031531	-0.0298022095509621	0.0270166789786033
-0.37378003801742	-0.42362049609942	-0.381297287851051	-0.342475927198463	-0.184470691450009	-0.0822315327592372	-0.00276968816770962
-0.345005434096086	-0.307631343369388	-0.248326394490206	-0.298277344459174	-0.141733223201419	-0.0923796388769995	-0.00716795133973058
-0.15281006019429	-0.266451934854602	-0.25594937207455	-0.209866729015665	-0.0802704825654861	-0.0790273556231003	-0.0110826045943593
-0.379698991945559	-0.382426157439209	-0.345764546895507	-0.283446290500043	-0.180000517891295	-0.0656721224619125	-0.0212730637732756
-0.464764351364671	-0.451631011829346	-0.430882868278139	-0.362027824861649	-0.206600400609975	-0.0903755246123363	-0.0355760078573244
-0.522149673530889	-0.362821451552065	-0.316944394938514	-0.302059886774436	-2.14141933273515e-05	-0.0229401873648811	0.107853326769141
-0.471009863304679	-0.473455867607947	-0.410378518568203	-0.373943229286029	-0.0777788120189163	0.0207856826494744	0.0164970965427065
-0.41012755446821	-0.435069195184211	-0.426983821675108	-0.292106362613673	-0.190886697360461	-0.0740606505701191	-0.0195305479679647
-0.381658878504673	-0.43899128073931	-0.478914976065648	-0.316527299557304	-0.202492211838006	-0.0665272995573044	0.0288003051687965
-0.476667359715388	-0.545010364228605	-0.41645678722142	-0.289421690607145	-0.0441132350420025	-0.0317745578893507	0.0480227708606046
-0.504535622376307	-0.497585896040423	-0.439177722905997	-0.368979564273151	-0.153084900455214	-0.0370400504368554	0.0191812058455267
-0.345995866921711	-0.282501317175975	-0.337381526169373	-0.274126804047017	-0.177091075188901	-0.0887118334685449	-0.0292713829491809
-0.675743611227482	-0.404233870967742	-0.553539426523297	-0.781637717121588	-0.0392574558734022	-0.0547499260136134	0.0213506614063589
-0.594407664976161	-0.489880955330991	-0.5622289577076	-0.51658156171794	-0.161990386025886	-0.0496709173179761	0.0126234318965792
-0.552720922109675	-0.560958867129955	-0.439017732095806	-0.385264476116644	-0.104039603428356	-0.0292044385931917	-0.00310022023090872
-0.469473643341153	-0.545520205351619	-0.452861419723865	-0.320937221473136	-0.0792641791088491	-0.0223857389015613	0.0172760893288921
-0.523379627084227	-0.571820032224084	-0.489871959362153	-0.373826487048925	-0.111682066917634	-0.0587935686620084	0.00585932894767871
-0.481339986485784	-0.476872317252867	-0.410043998798846	-0.382890488462336	-0.135875639512003	-0.0234946871310507	0.0107754143521654
-0.529606212695427	-0.564369210125668	-0.393361137577076	-0.322148511635064	-0.121659514080052	0.000564874798003601	0.0175200522021332
-0.367044246076504	-0.433395894428152	-0.427041317371374	-0.326312661617537	-0.153047716290501	-0.0800173043498235	-0.027866203216751
-0.40615173428556	-0.457575078440161	-0.359802050194415	-0.321249301165441	-0.141242236024845	-0.0163124834449616	0.0429456309027483
-0.4824016563147	-0.423288355822089	-0.345388669301713	-0.10614411104307	-0.112943528235882	0.0620727372162976	0.0218840579710146
-0.458549628277031	-0.529905126998259	-0.382682358292114	-0.25356958316164	-0.124503755285925	-0.019104124389691	0.02168354607379
-0.552139144723512	-0.505725973771775	-0.502686211992129	-0.403350078280836	-0.157004716534389	-0.0581438236703554	0.0140037820899602
-0.256188962071315	-0.650389265143363	-0.512603314884684	-0.248378281123873	-0.0361922255126138	-0.0775069629558793	0.0152975635734257
-0.601274248763789	-0.671818181818182	-0.478580771746239	-0.581818181818182	-0.225498479215951	-0.0900915631131458	-0.00213068181818177
-0.527274989244576	-0.540485409498342	-0.507815303873189	-0.421078484894532	-0.202633678945995	-0.10238092301198	-0.0129347553733417
-0.463294202396814	-0.493506235760159	-0.404865597830422	-0.337810059950831	-0.113002255879514	-0.0129366228505995	0.0100827763412532
-0.44925994894305	-0.586795971308032	-0.491106761189292	-0.424927233245058	-0.190851828801795	-0.061093324843978	-0.0122606073431383
-0.404486923715358	-0.43830470547322	-0.388008703514277	-0.306678854743168	-0.177705355696676	-0.0828702599928869	-0.00983003250854264
-0.39993143472831	-0.549541083412126	-0.452252960191453	-0.36897566125305	-0.140072509063633	-0.100373260943332	-0.00529936931771646
-0.336000759655393	-0.308480433361352	-0.282443117013667	-0.286320982159415	-0.131622056457511	-0.00245633697581016	0.0211424665911257
-0.459418310384646	-0.5092121862807	-0.409476891735822	-0.328552526796071	-0.178671697845474	-0.0716957791870793	0.00781245723936352
-0.491315771324581	-0.491135022878465	-0.462135774124851	-0.412889436604531	-0.187283063354788	-0.0848791046914814	0.0211989429659377
-0.450637595180575	-0.4597704934359	-0.4504328270074	-0.438300595107726	-0.236563143370275	-0.0869182243491741	0.0189102070751429
-0.536987092453908	-0.533470284807688	-0.54193826745865	-0.367671977744057	-0.190652798921798	-0.0641644447873712	-0.00232110055107415
-0.497810494526236	-0.486846038863976	-0.480666666666667	-0.286997635933806	-0.118499127399651	-0.048581560283688	0.0153961136023916
-0.485007255062772	-0.493920304355345	-0.477050511612798	-0.394983642311887	-0.144829479927508	-0.0491708344301133	-0.00820787937513301
-0.516269290887876	-0.582101297449366	-0.454058990100895	-0.267365284841013	-0.182483339089502	-0.0252413159564807	0.0207899322615726
-0.533625959427287	-0.549269162925683	-0.567580491701402	-0.459055954447514	-0.228390214436726	-0.0898694132040604	0.00167130299321239
-0.524880277696743	-0.493507214365761	-0.481648893001943	-0.415455940801289	-0.172851503952784	-0.0385942060448174	0.0128893464210532
-0.529759413449694	-0.537137528153153	-0.512786180676089	-0.35974655974656	-0.106856856856857	-0.0749805643206659	-0.01546318354829
-0.478876777983921	-0.553130343046309	-0.494041506666091	-0.341724000206143	-0.150541036172746	-0.0403163987424039	0.00659657802514946
-0.444534924534925	-0.548138528138528	-0.4817626648161	-0.385262644332412	-0.238839336763865	-0.0117742164232024	0.0119571258435888
-0.522354155911203	-0.53489010989011	-0.444790652385589	-0.377977667493797	-0.167363272565585	-0.0385542168674698	0.00959040959040958
-0.534711538461538	-0.412354211663067	-0.523712121212121	-0.436698113207547	-0.385673076923077	-0.119166666666667	-0.00369047619047613
-0.474019376818329	-0.439029243491486	-0.444505993430311	-0.347770096290989	-0.199209353411173	-0.0732060952780904	-0.00227084176661685
-0.369643252738291	-0.369939764079651	-0.380966859227729	-0.325670950670951	-0.184641375322765	-0.108230102231302	0.0148528188729193
-0.521978021978022	-0.611538560842736	-0.411123658949746	-0.456596035543404	-0.232350040912238	-0.112498612498612	-0.0330410914007129
-0.539014027203713	-0.470191407013968	-0.437946450712408	-0.334476786048714	-0.164538773450341	0.0136247232117069	0.0143623515963942
-0.487732919254658	-0.488114635067236	-0.500161283543825	-0.329233107720546	-0.160167741636119	-0.0625519424380176	0.0130997972516332
-0.514282802709095	-0.521649534989907	-0.436729727699688	-0.43308675337523	-0.169276511289997	-0.0571988437394988	0.000780394256578276
-0.45005938067429	-0.534850630617743	-0.468840944227796	-0.42035633973361	-0.159611131271845	-0.0493850645070157	0.00407540031078979
-0.458214137840178	-0.54537294677318	-0.472032315864632	-0.366830436651723	-0.112149135408665	-0.0317056365404802	0.00463636594799699
-0.733436055469954	-0.679960119641077	-0.759004237288136	-0.62953995157385	-0.297072419106317	-0.215254237288136	-0.0681954137587238
-0.457780815418159	-0.469862754341243	-0.426150173453116	-0.332769213293681	-0.148890490753323	-0.0075804097273342	0.0251000783968547
-0.403275156216333	-0.45746890918922	-0.383375689580363	-0.312028657616893	-0.123454774455381	-0.0564925270807624	0.0629713423831071
-0.428136593259136	-0.45577060697628	-0.462916181629804	-0.33229180910707	-0.149450340487518	-0.0416908270020865	0.0409500106779689
-0.565920009096336	-0.550646869600641	-0.422515484829093	-0.352759154203198	-0.164187725631769	-0.0688685766955988	-0.0685539228148676
-0.485409905460703	-0.544401847857411	-0.516474844286447	-0.391752934938278	-0.251463757246272	-0.0457579868194781	-0.0325637613233809
-0.509240734850514	-0.503109673357814	-0.416117587430309	-0.344116614791744	-0.100872132556568	-0.0233905534477652	0.00933614727786869
-0.207729468599034	-0.46031746031746	-0.297979797979798	-0.346031746031746	-0.107638888888889	0.0498866213151928	0.0165165165165165
-0.524571060460049	-0.543198770591136	-0.529398410770908	-0.437382306948773	-0.183530420065961	-0.100682675705059	0.00505698537704424
-0.502393749377924	-0.473466746204149	-0.404956226882892	-0.393722775267456	-0.20953358274012	-0.105389609076385	-0.0386860306408821
-0.463992825073575	-0.482199261333839	-0.431718150023235	-0.372050040355125	-0.199566616605879	-0.0594108553278804	-0.00755030787786448
-0.445272323127382	-0.44653987648729	-0.409339787096158	-0.354446693088231	-0.195005740528129	-0.0621704159318681	0.0180164841413729
-0.385986049461002	-0.3486091654993	-0.364756828780813	-0.27043169722058	-0.185771632471008	-0.126923807714231	-0.0211722488038277
-0.343481230788338	-0.490418205409722	-0.481302325581395	-0.370866951431736	-0.161784595084941	-0.112617242708467	-0.0588299908985344
-0.382120081939558	-0.448820800705938	-0.373285556905258	-0.339505772100608	-0.178899716889591	-0.0647473671293237	-0.000637446285083332
-0.459823942143026	-0.429776356155032	-0.452806508217442	-0.402671598303934	-0.217929839814762	-0.0999196122174437	0.0135968564160115
-0.398348985537943	-0.445237728798274	-0.431644136003277	-0.357948222971811	-0.199119304872207	-0.11382843677647	0.00424959664142899
-0.475522200060081	-0.447550070940058	-0.420927864958459	-0.383052452309662	-0.171714741704075	-0.0928501908896835	0.00629655960888498
-0.415406469418402	-0.449283162890835	-0.377505778029338	-0.383332826007549	-0.200158327486011	-0.0835429840665444	0.00944158064038547
-0.456257783312578	-0.549403610573823	-0.486915972473741	-0.356677237491191	-0.160190615835777	-0.0560262907823884	0.0446683819325329
-0.474260886283512	-0.493572815921767	-0.422156930496483	-0.373537768426733	-0.183743960128024	-0.0821618240487525	0.0176498891740861
-0.237810219475699	-0.261866135318708	-0.224737017468704	-0.173494044493924	-0.0892902292504792	-0.0440904073787442	0.031047222013161
-0.301640926640927	-0.431798623063683	-0.299090669478123	-0.298773987206823	-0.191400206291903	-0.0815637065637066	-0.0348401598401599
-0.401222278705522	-0.371860090088984	-0.325304284027579	-0.347236953781034	-0.184538591330858	-0.075395794843336	0.00820429728164052
-0.41368426367077	-0.428784675744867	-0.409195176979023	-0.342230279355193	-0.155575807519045	-0.101533748091783	0.0126792238363724
-0.400936317465175	-0.405749874256635	-0.369155249942921	-0.303792555175798	-0.18040121459053	-0.0871495388093597	-0.0728508040600275
-0.494349974256069	-0.570325572053264	-0.380223804883785	-0.430824623563551	-0.239294907331795	-0.0582739988890572	-0.010543628323896
-0.493041839089607	-0.457070818328361	-0.412552250433501	-0.328603279767573	-0.155388399106336	-0.0859456950279701	0.00924982757705972
-0.420727988350887	-0.424865978562679	-0.404446226199794	-0.339807993241506	-0.201602512018757	-0.0782180604378617	-0.0324407242357095
-0.415284750591111	-0.413918380807529	-0.365518480150656	-0.322405171995482	-0.162068456529939	-0.0744664399877055	-0.00687787405781481
-0.376852324987225	-0.441001829182496	-0.359723540881852	-0.323276076674135	-0.239095141330409	-0.0802255649540954	0.0326213592233009
-0.372279919824765	-0.320633580663793	-0.308096106824775	-0.296399943546975	-0.132915145236968	-0.125822183545451	-0.0430430374042361
-0.00507863974634282	-0.00678068919032775	-0.00327557183471674	-0.00332942235627159	0.00360496177690642	0.00378414336738737	-0.000683300340645317
-0.520833333333333	-0.4175	-0.4975	-0.370833333333333	-0.315277777777778	-0.1375	-0.0252192982456141
-0.400393564805757	-0.486913229111456	-0.448866828186733	-0.347645914743565	-0.188662525178594	-0.0712079845717579	-0.0123563751882336
-0.601041666666667	-0.528638497652582	-0.386274509803922	-0.295238095238095	-0.172636815920398	-0.0903508771929825	-0.101960784313726
-0.451612903225806	-0.618279569892473	-0.437724014336918	-0.28494623655914	-0.244295830055075	-0.0888678051865908	0.00672043010752688
-0.312788918751292	-0.375134944818248	-0.376119882977779	-0.333467172248537	-0.166560941676361	-0.10301205288825	0.091858536797451
-0.422389348420051	-0.435059231419094	-0.367875793412094	-0.311111347517205	-0.150111277749274	-0.0583435711153181	-0.00334907685702013
-0.461796948210518	-0.503847007112733	-0.435660854590464	-0.345098164679847	-0.197798964742477	-0.0942833477910975	0.0239992986218659
-0.529091799902011	-0.526607115590166	-0.420351701816233	-0.351061672605081	-0.134965686689825	-0.0717793605880248	0.0288811814235543
-0.183595730756655	-0.213414177160348	-0.158783305098843	-0.111704063730239	-0.0973414807589139	-0.0580143170331946	-0.0210237410251558
-0.533659202457067	-0.543833621061718	-0.44079618422203	-0.378272396571922	-0.0930357487212922	-0.000806973316526904	0.0281415975971744
-0.461776061776062	-0.555282555282555	-0.347490347490348	-0.335585585585586	-0.043918918918919	0.0533033033033032	-0.0189189189189189
-0.392924524311108	-0.416890487822483	-0.334420586213299	-0.307346019275845	-0.127770604920438	-0.0409993954955673	0.0170823770001414
-0.373246820531166	-0.425535677444074	-0.315623076492642	-0.359004719004719	-0.174503585217871	0.00263678312458804	0.0217360217360217
-0.385554256599955	-0.450784499150931	-0.286012654339947	-0.229013563094281	-0.0352516193323368	0.0279928251121077	0.0473360018458884
-0.444108175222132	-0.493680116674769	-0.454844427360284	-0.301775632108665	-0.0887119944565566	-0.00625418807236988	0.0435931103730595
-0.331134562768717	-0.365348399246704	-0.259258025965761	-0.28264542395674	-0.138270421526053	-0.01890257454001	-0.0627479264334655
-0.0184362339228616	-0.0303618863214491	-0.0196679189534801	-0.0346135102839176	-0.0143199573174316	-0.0132378837235646	0.0566429033194481
-0.000789660867783043	-0.00251740214789362	0.00241222656059579	0.00945866392527963	0.00944095321206921	0.0099828076399689	0.00267531630636368
-0.437372651220606	-0.509474898589558	-0.398797114834851	-0.238964090716112	-0.0753083492054439	-0.0153141369074283	0.0297800376894125
-0.380019690736457	-0.458054378319145	-0.421380271986863	-0.268722017969908	-0.0920004616722434	-0.0254274436475931	0.00714184522257022
-0.797752808988764	-0.546099290780142	-0.808823529411765	-0.460227272727273	-0.373239436619718	-0.0761904761904761	-0.080568720379147
-0.27806098366846	-0.415540015540016	-0.287878787878788	-0.341031675983132	-0.107209433389691	-0.122174122174122	0.0214004451292586
-0.463164883840612	-0.490890340461616	-0.380027025903442	-0.266093669620852	-0.0947185431272045	-0.0181589846851223	0.0352053135179355
-0.452216617131041	-0.476643651508708	-0.372402221857651	-0.334878019491305	-0.154641421615999	-0.0478826693885406	0.00862506085565184
-0.515453729489804	-0.507433196494196	-0.424253928398204	-0.325025208700507	-0.151661809412017	-0.0261667541064303	-0.014029279435711
-0.516594659179705	-0.593857822098797	-0.489452637010483	-0.385181876488913	-0.115389922725122	-0.0530272919978801	0.00298096728459463
-0.342944369063772	-0.561323815704088	-0.327210103329506	-0.355467560158392	-0.182744812522752	0.00529610014443915	-0.0113027097522098
-0.40599876314162	-0.594474153297683	-0.457219251336898	-0.306715806715807	-0.287878787878788	0.0827505827505827	-0.0295815295815296
-0.509555416937523	-0.512938481686634	-0.437534984800232	-0.356401759680367	-0.15411645983253	-0.0741987351130454	-0.0119314908149694
-0.303299383253695	-0.339357970000642	-0.419247054229829	-0.362690707350902	-0.165242993774156	-0.124232887674808	0.0242658143882289
-0.331835436604803	-0.326207441494838	-0.277162967157245	-0.240751968726398	-0.0968279145443794	-0.0426598136807164	-0.000996598589407371
-0.45012016757929	-0.405460689370629	-0.381899363932924	-0.234649942895261	-0.100511394838001	0.00614074993411684	-0.0175460070994709
-0.32359623498864	-0.315945283789302	-0.408532132424538	-0.208473262722811	-0.148682860075265	-0.0327494848395644	0.0792160065332789
-0.418722206781545	-0.807769189765458	-0.442775974025974	-0.222902823920266	-0.166424418604651	-0.011311065877128	-0.0589375901875903
-0.502801008669098	-0.562424803526206	-0.482316595649181	-0.352375732418987	-0.175261290703848	-0.070207667307984	0.00212840968333139
-0.477255639097744	-0.46296992481203	-0.417546485975418	-0.475802854594112	-0.0677853341218214	-0.0917397660818714	-0.0870948065528059
-0.458352805124378	-0.482982121620161	-0.480016710103441	-0.340751681440847	-0.0789263874674512	-0.015896110407252	0.0189307067011184
-0.453213301592562	-0.447493024110264	-0.38877763138041	-0.328028651033577	-0.133914636299435	-0.0404973928319887	0.0105248504814374
-0.430177986363234	-0.437208053419258	-0.352893941161165	-0.387880616529632	-0.129945820892571	0.00471843976924957	0.0944368715621341
-0.373523622047244	-0.515941654834129	-0.355578077492789	-0.449912510936133	-0.153880764904387	-0.0878093363329584	0.00715819613457414
-0.289348205354064	-0.30934896770496	-0.239364260409974	-0.225992446044304	-0.13764299431809	-0.057187301815223	0.0347295711505083
-0.548266462786291	-0.575518787640744	-0.443513427016962	-0.343247178740444	-0.147889300093538	-0.0506391179566399	-0.00695845098830172
-0.509452110150442	-0.546845111107436	-0.468844743251996	-0.416703628684497	-0.113136858461337	-0.0645995376635593	-0.00341589284661947
-0.542736873181793	-0.597572341731943	-0.46263776117968	-0.400689112119314	-0.162645278921887	-0.0534314220573326	0.0154409331518359
-0.508470592227796	-0.568586131685373	-0.409990708568442	-0.29361741367832	-0.196126286091265	-0.0339251147362203	0.0244074411130515
-0.56282445151275	-0.479204172428657	-0.53530023340439	-0.361404709348177	-0.16986037146274	-0.0388502775096267	-0.0182407684408832
-0.477298116475428	-0.576910438789822	-0.522208881816867	-0.285350156727374	-0.104209300732827	-0.0548949393311631	0.0124004325103622
-0.4444490675728	-0.489736996325295	-0.413949958399339	-0.373856445147717	-0.145677965816623	-0.0692628526275487	-0.00554351007427745
-0.403499059551171	-0.411466192815801	-0.368269547727709	-0.282781278148235	-0.164309600166962	-0.0262239409598547	0.0185999072786277
-0.464617524669586	-0.481979052092407	-0.382834009648472	-0.330821979851336	-0.188564609993445	-0.0429179576182019	-0.0110955928279614
-0.569756065566602	-0.500051154383931	-0.465249753385347	-0.372018591188667	-0.140213923257867	-0.0874156455132159	0.00911292097732774
-0.496270919233568	-0.479722395159874	-0.54718850198121	-0.485692171605484	-0.115158706822923	-0.0290207225380525	-0.0221495903938952
-0.628691983122363	-0.582025316455696	-0.649525316455696	-0.52505052653973	-0.261636211397331	-0.0615924160227957	-0.0334538878842676
-0.423819265081759	-0.490068360007776	-0.493649900894855	-0.326052586355044	-0.134265010351967	-0.0456116957950379	0.00506608865655156
-0.552320945114448	-0.490688287045023	-0.415484570877531	-0.429782024484921	-0.0888849868305531	-0.0577703984819734	0.0178659029154733
-0.417376244768365	-0.452064357423044	-0.280167741706203	-0.262185687796006	-0.0721087913457943	-0.0289826723393157	0.00322754168908013
-0.528041517462171	-0.541850151685273	-0.413137184636363	-0.387591812889718	-0.136284019445713	-0.0606030334007724	0.00920825966725591
-0.660431158342458	-0.589161019411561	-0.542293304608972	-0.384972408279844	-0.192664715972152	-0.0937619424275011	0.00164405446743165
-0.443554175962751	-0.438131058793907	-0.379775210544441	-0.362691000689147	-0.171170821612183	-0.0509047251522168	0.00253822969063444
-0.517669429710561	-0.546664048388141	-0.446191376381411	-0.392226677769129	-0.149811637649951	-0.0773755574394399	0.000396911031625313
-0.491577825159915	-0.513077630884562	-0.406658889705647	-0.342863935171786	-0.120990473500008	-0.0498238530514016	0.00955333414042192
-0.47367127636841	-0.502463511655796	-0.419377238415765	-0.362448904224159	-0.153654284970675	-0.0876778749868241	-0.0143381974434974
-0.505509198362102	-0.501809276430851	-0.470813656624279	-0.393092806943334	-0.131656857174886	-0.0402720049932516	0.0129615844002324
-0.0655596968430928	-0.0560166686518894	-0.0490430186648943	-0.0250416860578918	0.0928074744505471	0.134182643840303	0.0725944633647538
-0.583086346571824	-0.527380952380952	-0.637163561076604	-0.289590254706534	-0.300768049155146	-0.135714285714286	-0.0576441102756892
-0.418070452779108	-0.433246664622841	-0.34290383546279	-0.280089565706078	-0.122263635767472	-0.0344211430161727	-0.0208909857369062
-0.410953119965249	-0.41033993058973	-0.371318934941575	-0.30220476480537	-0.128793255354873	-0.0570276925118834	0.00361130679623667
-0.288645690834473	-0.0787526427061311	-0.185116279069767	-0.179401993355482	-0.142535633908477	0.0419259744513593	0.0930232558139535
-0.535193967589539	-0.542792877359742	-0.45369394228658	-0.314153606237149	-0.140845781373688	-0.034181545135992	0.0144930360967288
-0.520431791688995	-0.557056076213814	-0.461673870948814	-0.290440830234556	-0.171245990376905	-0.084365359746274	0.0158628160277533
-0.480297397769517	-0.462447257383966	-0.266666666666667	-0.214814814814815	-0.107432432432433	-0.0669039145907474	-0.0391304347826087
-0.451850849618535	-0.422427620579035	-0.45588281951316	-0.283213845400348	-0.17007412308654	-0.0894631375059091	-0.0266673866609067
-0.434747267214554	-0.457837571484093	-0.405810697067715	-0.368009350836181	-0.139229222655031	-0.0552718721442002	0.0204126673493019
-0.49511660724896	-0.528725097814998	-0.452610088997857	-0.327695109664419	-0.224671541576259	-0.0486048859901291	0.0188068885059308
-0.434563812341233	-0.520218061875821	-0.38222365608743	-0.232616212063004	-0.0770998701879083	-0.0540090477644251	0.0198890510948905
-0.443763985522637	-0.491593822913782	-0.428933625139456	-0.312662405817643	-0.129809765267933	-0.0575902152706048	-0.00927504326621786
-0.535943989121247	-0.596590172793621	-0.447644797299409	-0.258111214012978	-0.180340345499029	-0.097699502991379	0.015184863569797
-0.526520650158937	-0.508302204783348	-0.42744571324109	-0.324538295828036	-0.145996571120903	-0.0914573810854677	0.0113994036908017
-0.48407403955711	-0.496599011473779	-0.394497337233286	-0.311574028896326	-0.116115531963208	-0.0392282348479462	0.0255494022804387
-0.519898084479371	-0.595347684834611	-0.383510372614965	-0.314330555743739	-0.0718433656038693	-0.00619616140244816	0.00387454783260643
-0.51296892165691	-0.517897465013062	-0.429163938125469	-0.339421407896315	-0.140720433167295	-0.0444960351334834	0.0120780557481042
-0.44536370139435	-0.450687434135306	-0.357727273015456	-0.274344491895119	-0.142617390974567	-0.036592419715633	0.00688988041804672
-0.504341008315349	-0.461258577719133	-0.387678637752251	-0.300762991357051	-0.169351976368726	-0.0463588912082697	0.00710637420462246
-0.286441907765437	-0.310956187369293	-0.240187699011228	-0.224320968349681	-0.077855307911714	-0.0607372808511328	0.0181117271755217
-0.389555296714416	-0.459721828205639	-0.328491138468287	-0.291690490277481	-0.133590635183601	-0.0336273849944216	0.015496368038741
-0.647588708330351	-0.583782858121415	-0.417426978593811	-0.420719342116722	-0.140077460768127	-0.049899129191246	0.00946289088241237
-0.365091393404978	-0.392545826449532	-0.296972269383135	-0.286554501006615	-0.13139700531116	-0.0206766917293233	0.0406621392190153
-0.487799785744903	-0.499043050963744	-0.436185544968832	-0.430830700377764	-0.135522531914979	-0.0548797488039314	0.00969333875396838
-0.335911425370637	-0.346207721817478	-0.305598276712757	-0.254233271636098	-0.127898494888786	-0.0776159322832373	0.0189059554484713
-0.517978466978764	-0.457275326516059	-0.420699150345375	-0.241618831421041	-0.142200939023067	-0.0375994624384356	-0.00826326953502377
-0.315771526001705	-0.559115179252479	-0.258662059698628	-0.225781845919146	-0.117753623188406	-0.0331700347009594	0.019600331992594
-0.525389441314449	-0.485965121834687	-0.398827009655647	-0.259859222043201	-0.101351271288114	-0.0349974179628674	0.000119445771619708
-0.465545413828785	-0.367543890063914	-0.39176423925115	-0.327093509608354	-0.125104963567484	-0.0058845025494958	0.0084075244690005
-0.508796217814696	-0.573306595365419	-0.382013559994204	-0.332242506197882	-0.141971762663399	0.00155903339929242	0.0299148005093677
-0.38718276537341	-0.375862365853211	-0.357824922003735	-0.269751579808393	-0.12777501878801	-0.0714067578064173	0.00117805682823879
-0.42102450062422	-0.24578373015873	-0.246226469237833	-0.297543017383134	-0.0785192261038331	0.0550333833190517	0.0208418856048167
-0.499049511687295	-0.459188820467248	-0.427070974304235	-0.335059421441234	-0.148707334786348	-0.0669753515904651	-0.00792324017986312
-0.240730464611815	-0.263805889552884	-0.21105748135147	-0.107259004724796	-0.097112644057995	-0.117112113849358	-0.0197524273464349
-0.342329273915146	-0.484724818749715	-0.376292032897574	-0.338593456505821	-0.204189680598683	-0.0833266060674557	-0.0136017713934838
-0.476493060583079	-0.461075785184988	-0.404610863865864	-0.342196111697552	-0.177543209796595	-0.111347842545297	0.0120999737561172
-0.38636855391273	-0.419604237807548	-0.285746889494221	-0.218037154122118	-0.15263987391647	-0.0564190086092464	0.0319819065170045
-0.198529411764706	-0.27807486631016	-0.305010893246187	-0.109243697478992	0.126470588235294	0.0514705882352942	0.0226244343891403
-0.458432922718637	-0.449129560440153	-0.43972543972544	-0.281587557706961	-0.151302961729502	-0.0567827889809314	-0.00270092577784886
-0.609487388278175	-0.528220877011664	-0.531407936037649	-0.423686227987219	-0.199791841258685	-0.0478106206014076	0.0140452352544482
-0.418140619171951	-0.360111162890661	-0.4193016212904	-0.301650902662779	-0.176109433796816	-0.0785544304529208	0.0253735028092199
-0.471929215939419	-0.489674361135545	-0.413240169037653	-0.302458892423788	-0.110078847377007	-0.0500490023925388	-0.0395442789276463
-0.495200451722191	-0.497637340675934	-0.488603146817411	-0.361952747045915	-0.164331156272994	-0.0407409521363375	0.00346636818356705
-0.488278565236906	-0.465009474419069	-0.400521248080074	-0.316958881453221	-0.129655971032778	-0.0316150246929605	0.00655789587092948
-0.42908343480158	-0.454947642476597	-0.379023260498682	-0.307518930500294	-0.143217738593307	-0.0484275267688263	0.00639756529277125
-0.347147119749796	-0.352424894615233	-0.324205248999526	-0.2398017447977	-0.0973051772987069	-0.0293841258532876	-0.0130465066763999
-0.069133511193597	-0.0395588545697601	0.002480018503765	0.0215645488296164	0.0391793471192613	0.0664520743919886	-0.0149312284721187
-0.427725148798102	-0.421174880280428	-0.415086052090757	-0.299949538098735	-0.126909459959907	-0.0641206051736338	0.0175778636822451
-0.444802896218825	-0.456367741794279	-0.408066800085371	-0.287397292895772	-0.161059874093564	-0.06226129630425	-0.0177705853861618
-0.372895007059428	-0.360101752875625	-0.431234881470731	-0.345645292684106	-0.146182433918283	-0.00746855345911945	0.0302724541507783
-0.341474105376731	-0.460035263003232	-0.312344829809873	-0.308904936119677	-0.129705361313579	-0.0400147434863738	-0.0252490692995104
-0.318695654164041	-0.334087894559205	-0.311864201932548	-0.295651327879553	-0.143666943927514	-0.0362476096201643	0.0428303368481904
-0.419784594967077	-0.367185020628372	-0.273493631029054	-0.263111794083749	-0.208606995011922	-0.1270413212916	-0.00996079431358166
-0.329532333270727	-0.41765458714548	-0.360781764105806	-0.259544350147292	-0.105418499337874	-0.0945952282767152	0.00115528280851618
-0.376053038858912	-0.382211330065686	-0.233080712391057	-0.311668839634941	-0.169127377998346	-0.0975867269984918	-0.0140852390852392
-0.496049156375282	-0.479670149682785	-0.437387413803623	-0.422539834870293	-0.170161594729149	-0.0889138471617764	0.0057351091949599
-0.477694093812882	-0.507071382708636	-0.424867701465983	-0.335836090305856	-0.187785336757046	-0.137707228108188	-0.0217093072133234
-0.381176470588235	-0.410894439967768	-0.392686964232929	-0.28403010290278	-0.179488202060485	-0.0972827041264267	0.014140528172371
-0.460000305035789	-0.468604456605745	-0.369277472001272	-0.298925879206556	-0.195098450799295	-0.097987283420397	-0.00662434320754079
-0.431890555453842	-0.457229586721622	-0.404751805951355	-0.325397077229538	-0.128676955981115	-0.0299674236224552	0.0155689292168956
-0.432701230036486	-0.48900077488523	-0.387285616213025	-0.213616489006191	-0.0233938931718404	-0.00610961210276273	0.015011875452735
-0.408212560386473	-0.478209613142147	-0.45522110739502	-0.412011230851811	-0.162652564826478	-0.0857120634673718	0.052186300012387
-0.432846263993752	-0.592029603798783	-0.442839435545385	-0.30199376286787	-0.183739271904178	0.00296798646786123	-0.00577939980113884
-0.465709355092997	-0.414323500661262	-0.447677218237575	-0.191781257957728	-0.176172224644833	-0.0288521328193011	0.00244272793292399
-0.44466540316566	-0.481807487957407	-0.432225648052986	-0.323597466799107	-0.155836759164097	-0.0351553659897168	-0.00324398249080371
-0.367803525191819	-0.425545760487138	-0.374524442225404	-0.287294134076844	-0.182623525717077	-0.0593501928416788	0.00271412933996229
-0.452331404170417	-0.475362843604606	-0.362161853468589	-0.29219609533941	-0.121524937346205	-0.0506720580020629	-0.00446709302973836
-0.470803286982342	-0.531081930173529	-0.43879996607259	-0.340849447405611	-0.144450790970273	-0.0486988815339624	-0.00564482082101969
-0.350873923127899	-0.500273468575974	-0.331845238095238	-0.312590579710145	-0.165028825995807	-0.0390625	0.0215738546603476
-0.487085496313169	-0.498908648297246	-0.399691563151141	-0.335366968755715	-0.14426638177751	-0.0516034589024791	0.0010613503642326
-0.424996359400029	-0.404381846635368	-0.314554748453054	-0.321953405017921	-0.157601563076016	-0.0794440683066275	-0.037231430325353
-0.382547778308648	-0.36876624777261	-0.328456083839595	-0.268824309177127	-0.160731719877085	-0.0613279845054178	-0.0305766651987448
-0.4548292761844	-0.422442593594461	-0.354365597668171	-0.303615774381409	-0.124091719692089	-0.0363193359421403	-0.00026629344544804
-0.443740747718892	-0.487455281747689	-0.376540610575755	-0.303797582265951	-0.0845587132974964	-0.027225008117176	0.0239480114021989
-0.463504111321948	-0.470032160608128	-0.359845931632162	-0.42375366568915	-0.223502304147465	-0.126171937072938	0.0245739500912964
-0.405027751521966	-0.48793088241891	-0.400060787226117	-0.317676028166885	-0.160442090384222	-0.0865832768487459	-0.0182335065712188
-0.431619339512327	-0.466727986057644	-0.426440791187835	-0.361537594864315	-0.139139308341472	-0.00622533333581832	0.0297559534464718
-0.429703387472473	-0.40975559459883	-0.326053339309727	-0.280689513321942	-0.138584382478041	-0.0731780042992858	-0.00275039672349198
-0.351941445367389	-0.417540492866705	-0.322708829683777	-0.251918475745687	-0.13822977026074	-0.0634774116312772	-0.0147083249028354
-0.46263222234513	-0.478658139209533	-0.393711191765724	-0.36466790936307	-0.165395726310147	-0.0700315514199128	-0.0202114238592307
-0.37551297950147	-0.441407366955344	-0.333591626279821	-0.264811644611107	-0.0903418678362152	-0.0290275056172821	0.0167683428499927
-0.588857299615941	-0.514833491015375	-0.541972873174503	-0.279732387280556	-0.254987074121233	-0.0790511992770333	-0.0104297446582433
-0.509598731317296	-0.556869683988328	-0.483070186606672	-0.378896193326845	-0.151807744127978	-0.00685644495519222	0.0038564871395147
-0.48635803555712	-0.4447000368053	-0.409599592270365	-0.30409464471866	-0.14976574792709	-0.0579946369420054	0.00277175715772204
-0.472849346754228	-0.422656296561178	-0.348864607600949	-0.308162169998086	-0.149516999310205	-0.0917856031778708	-0.0150814265311564
-0.420887400586019	-0.40092454079029	-0.429055171005445	-0.364622044320663	-0.123216995064018	-0.0335310787469388	0.00933174589610297
-0.473512836739184	-0.467100292023007	-0.47532363465716	-0.368827326945953	-0.147486146583057	-0.0644477780798645	-0.0247829355337744
-0.466281814826241	-0.508450543941096	-0.373906972764077	-0.333719102610194	-0.121847380484513	-0.039099861852363	0.00985806265861433
-0.530469884903341	-0.530448270729847	-0.336147698615722	-0.258133116523971	-0.0484997364656276	0.0117872807017544	0.0340463589140448
-0.502427276519892	-0.448739554806545	-0.462594841772613	-0.386895310680639	-0.108348286764078	-0.0614839061647573	-0.0317314746881878
-0.486265113637938	-0.510363913251774	-0.423044029168455	-0.304300088891997	-0.111384381704093	-0.0295852829449257	0.0362344190221612
-0.35880377351987	-0.401235363150454	-0.343605592726745	-0.267330330282191	-0.151603898061541	-0.0588052617701345	-0.00289656131609106
-0.327434648661612	-0.291585445094217	-0.276824307144673	-0.202979295084558	-0.0957335264186628	-0.0917507022148547	-0.0522515743049472
-0.395295769703353	-0.468326546959482	-0.394725969133552	-0.340080003478412	-0.076777251184834	-0.00177725118483407	0.00139533764765321
-0.201346389228886	-0.337624584717608	-0.194767441860465	-0.241000318572794	-0.160128887643598	-0.0489341085271318	0.107651912978245
-0.390130876068376	-0.44453869047619	-0.36525820522206	-0.246698483263598	-0.10453869047619	-0.0525906385281386	0.0567817123585727
-0.339526473305917	-0.361810132656728	-0.311474537805023	-0.310155092761142	-0.130119816613683	-0.0244305228957619	0.0290016395276993
-0.305230410266381	-0.44454221663524	-0.442571384944266	-0.197316741201633	-0.089828538215635	-0.101656495204882	0.112404712404712
-0.275978323818979	-0.340706855495676	-0.333029392834156	-0.19651672000311	-0.159250895829358	-0.0531524631137629	0.00707956600361659
-0.327529122351167	-0.338095143052585	-0.342541351604991	-0.265237140320197	-0.165302253134659	-0.0626402252232817	-0.00705722127071251
-0.253544949992232	-0.270313054123136	-0.236475225602748	-0.182367449635326	-0.0811295541785884	-0.0293579658629704	-0.0449826153065387
-0.48068548593678	-0.409169576907624	-0.431048449914317	-0.233553088133241	-0.118969023549176	-0.00642698842649603	-0.000349097002420473
-0.36392186420451	-0.405728722247319	-0.460208650694733	-0.448477515628151	-0.0960408684546615	-0.118463290877084	0.023239159236581
-0.445079240853062	-0.391209271812814	-0.620094600263261	-0.396077425971029	-0.304766092390508	-0.174067727695167	-0.0460932437502132
-0.46778539030979	-0.484992470270551	-0.498357816409006	-0.44081644287677	-0.221147762043041	-0.115195508695914	-0.00295982888781765
-0.467967118533987	-0.482722800951978	-0.468501019334643	-0.42852517249348	-0.198616316327662	-0.101503721556462	-0.0112726551482611
-0.635288826061813	-0.596981031258349	-0.575650171068226	-0.339821588533891	-0.256733353239773	-0.0884638877772396	0.0134453511533765
-0.44616328882431	-0.409295242438556	-0.440588324455416	-0.356911155163092	-0.175536920346393	-0.0534518061629465	0.00773723928176018
-0.416856061186954	-0.462306167865536	-0.459376324349508	-0.353998429284845	-0.162999649924475	-0.104660587639311	-0.00657516790440671
-0.408348457350272	-0.239766081871345	-0.398496240601504	-0.484210526315789	-0.218693284936479	0.139318885448916	0.00933786078098475
-0.40220501993901	-0.482802721088435	-0.399556344276841	-0.380876795162509	-0.130702092157618	-0.155548240801697	0.0164677191631369
-0.459858286940932	-0.502086888091316	-0.445674784966343	-0.341991294953308	-0.215273930276168	-0.0964512569456892	-0.0264317778216259
-0.457487835646062	-0.334608086410743	-0.385034918523445	-0.49441384736428	-0.275248432961321	-0.0857980728948471	0.00271214300390388
-0.362535885167464	-0.404310776942356	-0.354321453858862	-0.35104727194769	-0.239429824561403	-0.134590512154826	-0.0262794918330308
-0.445749095136305	-0.466790400127488	-0.457717525203787	-0.399269839656649	-0.22413630147478	-0.109696621335016	-0.0266822941638819
-0.468774777357743	-0.483476143040454	-0.458141237901172	-0.416575728874979	-0.201630469447634	-0.119244131305838	0.0164442558165423
-0.203412512546002	-0.42097123414785	-0.425106669660903	-0.548186785891704	-0.161065573770492	-0.0424147801196982	-0.0119914996964178
-0.409405676759505	-0.47063902878952	-0.470709792763216	-0.419415444957241	-0.234941370586793	-0.122393372184095	-0.0280288111751695
-0.400615967780147	-0.329187396351575	-0.409738860923659	-0.342084221748401	-0.193431339542887	-0.0207044403276357	0.0874792703150913
-0.403134477587069	-0.451425352992349	-0.457811006881421	-0.384310948175304	-0.217393968617524	-0.102451574439565	0.00791483493231493
-0.340477315689981	-0.25625	-0.274628325508607	-0.278334932821497	-0.106188362919132	-0.0501782077393075	-0.01640625
-0.501728770260747	-0.423964320828921	-0.478043831168831	-0.356820177773047	-0.211090120750654	-0.215606487810435	0.0100937460377837
-0.402247414478918	-0.48292349726776	-0.498139158576052	-0.375740082889284	-0.200241340147643	-0.0576113116726835	0.00566012002182215
-0.544924797228128	-0.469470563938091	-0.461244066701459	-0.400880810120901	-0.231031543052003	-0.137757667169432	0.0793197537914841
-0.390769938596025	-0.45979786495908	-0.391657332926043	-0.429915832833304	-0.181012103838191	-0.0630078403421239	-0.0318468206801018
-0.308909330625729	-0.270033648385092	-0.289086373245434	-0.284126028496889	-0.129387895724075	-0.0475405544297169	0.0398779708878206
-0.516624186333803	-0.524419028699322	-0.513140001435476	-0.420163865396197	-0.195853955009672	-0.063775533578988	0.012719930471572
-0.435932944419842	-0.436361054806459	-0.45756174630418	-0.386381895884788	-0.16902605062935	-0.080312888413465	0.0348918468812254
-0.33893723548896	-0.390932810854686	-0.362218322218322	-0.323731072542483	-0.171368853317277	-0.0721037859266801	-0.015969799111277
-0.330387155237217	-0.34640585842558	-0.360693706350661	-0.329346939866608	-0.170643339445216	-0.0966494565930673	-0.0392942518264283
-0.390694642010432	-0.52863324839645	-0.411824590594623	-0.318560304649312	-0.103043872800442	0.0113447990053874	0.0478148496240601
-0.519070080862534	-0.512764125237777	-0.490547934617231	-0.366345016341508	-0.141756119655955	-0.0164166098355687	-0.0047164202544141
-0.472495731133205	-0.361639976275208	-0.277110273304911	-0.319882068732628	-0.0339555230472761	0.00791130577607446	0.0538793473962901
-0.492366657513277	-0.48502200129797	-0.504768124335655	-0.398525937609783	-0.158249631995519	-0.0670610259938169	0.0103728538506044
-0.385777841743673	-0.36415319337752	-0.376145584412174	-0.304514041480802	-0.168244967207217	-0.0702249449602758	-0.00403105521799885
-0.390904542666225	-0.472837252211395	-0.449071087385466	-0.297258801653089	-0.16832294911219	-0.0775472133140498	0.00973429261432079
-0.48945267543668	-0.522443554628352	-0.501425855513308	-0.411539604276908	-0.153718431932522	-0.0335687126561651	0.0224247191993356
-0.4	-0.6	-0.703703703703704	-0.555555555555556	-0.125	-0.0909090909090909	-0.04
-0.277452702818979	-0.298133386496715	-0.318585437145585	-0.268282309133454	-0.146464968678957	-0.0772182304326289	-0.00353516608581428
-0.583024569701748	-0.633336245558856	-0.608422156211777	-0.506842888902486	-0.226359173844586	-0.0529744101030243	0.00897395763457209
-0.133183568677792	-0.190001750495974	-0.128484320557491	-0.0790337711069418	-0.0828799249530957	0.0619918699186991	0.0371162480281519
-0.418701986383067	-0.464011781183061	-0.451199773428306	-0.375246401188841	-0.214120512827632	-0.116839779602346	-0.0265003890664062
-0.323271191723687	-0.40115569823435	-0.343874592243566	-0.360452172328043	-0.148186235264887	-0.0287381158167674	0.0473326278440039
-0.413037989096697	-0.401640560629552	-0.413954995344681	-0.364011678496957	-0.25213768737552	-0.121063573041494	-0.0294980122318478
-0.441353755733025	-0.42813722654658	-0.442511661687169	-0.310542352224254	-0.211269448685717	-0.0499278270845888	-0.0111084870672798
-0.493091047828054	-0.523031544049534	-0.512023103815169	-0.384174013158673	-0.17211214900864	-0.0523141476507294	0.0103941794580438
-0.107261831873382	-0.114441728163769	-0.152056896061431	-0.114060966163816	-0.0645769716019576	-0.0385673625074803	-0.0349655976321527
-0.464495074213619	-0.525115196086041	-0.458977874203844	-0.373785773706263	-0.194997008030299	-0.0730811866793876	0.00834548570297522
-0.422285134593154	-0.383579838942539	-0.424010731052985	-0.326360435339309	-0.161785193419751	-0.121892939558253	0.0286145829399993
-0.409783344617468	-0.392982877260362	-0.37949376375642	-0.308604815864023	-0.179141716566866	-0.0565525189331577	-0.000958419345325812
-0.40907413229806	-0.422351307626654	-0.436737207972194	-0.351515601599148	-0.0850618813529969	-0.104606153303135	0.053002391571327
-0.457639857493122	-0.474387488501566	-0.410159618837568	-0.374428051711735	-0.17656827404838	-0.0720128857218848	0.0391285441089367
-0.312880654758105	-0.36571983257146	-0.369088081015339	-0.369062002882987	-0.184485517421546	-0.07259013286542	0.0689087346899527
-0.130088810790274	-0.139680731739595	-0.150599323463085	-0.115790492001773	-0.101865569772309	-0.0709533941236069	0.0116925269495486
-0.469555425210127	-0.542189773791552	-0.508382580859501	-0.423987372796811	-0.177550341915813	-0.0796359885433109	0.0111940482968238
-0.515235095476461	-0.523373218012664	-0.504679733846401	-0.388702503024142	-0.161030286279042	-0.0527904645790824	0.0253290818412232
-0.398193035738162	-0.455747749542876	-0.42203653425915	-0.375960933208804	-0.177834808658624	-0.084464605603482	-0.0068570569021833
-0.465535471268461	-0.50017212799885	-0.43864844177146	-0.332386270486285	-0.172170551162826	-0.0493257666570566	0.0121320569428832
-0.430469133925014	-0.408300284684625	-0.394757290538136	-0.358600133323332	-0.126335331475538	-0.0102903344358692	0.0358089563442726
-0.449168656000668	-0.461999799946596	-0.386165218119243	-0.333575966640968	-0.206085634757601	-0.108152113640389	-0.0249379841793896
-0.449745610458439	-0.561697870445394	-0.496665519471146	-0.378141087062205	-0.17801462163021	-0.0511358771891386	0.0233841916294538
-0.488895899656791	-0.442577030812325	-0.459383753501401	-0.392887589818536	-0.119556102695855	-0.0902719653598492	0.0379424497071555
-0.412904632051496	-0.473425999372798	-0.44909699086875	-0.370367617245574	-0.160251748468156	-0.0735435839641915	0.00657871684361744
-0.3249786121483	-0.31722274042716	-0.306421519789874	-0.282730351096061	-0.121569060773481	-0.0343944575988775	0.0879720647676449
-0.15744536310089	-0.146950547728026	-0.194600306505833	-0.09081686168978	-0.0586666836770494	0.0516657653185957	0.00412053492710179
-0.398649107901444	-0.436903710441761	-0.407763650204895	-0.369408688585411	-0.201349153280358	-0.125612920787587	-0.0227937209011122
-0.352651889361484	-0.449404329306361	-0.363278065397218	-0.353283650289087	-0.121989934185056	-0.0200565498214971	0.0186996462608362
-0.491192943436284	-0.572896100755879	-0.44352057138035	-0.30846251674005	-0.0885612760063276	-0.00455108023694584	0.0112143683585993
-0.485844317660174	-0.470400028143125	-0.404547562848514	-0.336168823818962	-0.183787792478585	-0.0603925550926133	-0.0218675283839752
-0.466819659590744	-0.398998591769676	-0.451931865392605	-0.464133456904541	-0.275967776431168	-0.0637285986049461	0.0255098606717373
-0.187316091375667	-0.12847932981242	-0.143282466521333	-0.106441102756892	-0.0234878924451914	-0.0098931926393	0.0588855499270198
-0.550970226633091	-0.530615139921764	-0.493142596224692	-0.35466169259003	-0.136187498255116	-0.0395809348376698	-0.00490578849091838
-0.446037594024454	-0.503245476177138	-0.430881240711325	-0.312661085604911	-0.147816317614149	-0.059529741795864	0.00439851153517634
-0.465339291537763	-0.49285626101303	-0.478574970813402	-0.380141971478116	-0.169996631411964	-0.0749521606480023	-0.0030309783819924
-0.526541794087666	-0.453436977448366	-0.457321363980139	-0.342460597506469	-0.190785508605103	-0.0357384907843623	0.0249883377390764
-0.475132641291811	-0.434735226400614	-0.444054462934947	-0.356363636363636	-0.189718309859155	-0.0327272727272727	-0.0101358112937813
-0.420626924693964	-0.446000190326281	-0.412595554659987	-0.32830646322699	-0.156525954198037	-0.0740988656013194	0.0169684795594686
-0.478305111751379	-0.503606390047747	-0.472497531480207	-0.428266597464601	-0.170122687037494	-0.0779594953672484	0.0100662215627797
-0.304624149059883	-0.298017069683518	-0.294590211683946	-0.298121808613289	-0.167475197762336	-0.0991492370950648	-0.0906371148011459
-0.413524003523453	-0.442534618907722	-0.425932023438836	-0.36973440868603	-0.213355934835386	-0.0640282215547415	0.0234115412007807
-0.470306878306878	-0.470151260504202	-0.497906593406593	-0.318890756302521	-0.177445468509985	-0.0654443470639789	-0.0160906694781233
-0.311824094811194	-0.436393799301343	-0.377293507029182	-0.350131168951118	-0.096305174839752	-0.023652845090648	0.0966077344382241
-0.365597265014759	-0.356271955500433	-0.356854679921338	-0.324517181076149	-0.131643538694357	-0.0675914006794354	0.0125108466234631
-0.513286984587987	-0.548893688394642	-0.439028488612257	-0.312848231101527	-0.208320546573417	-0.0834271301801065	0.0196801032324957
-0.457344632768362	-0.405820105820106	-0.41719298245614	-0.334567901234568	-0.12428891019495	-0.0528657616892911	0.0494343593791107
-0.43534257087616	-0.468550851173608	-0.416219066813358	-0.320600981938477	-0.082140052682239	-0.00188495850873682	0.0195032538602355
-0.412265585281446	-0.46287778532137	-0.453118559857043	-0.346838278494903	-0.183979906899852	-0.0881629267820395	0.0588691070971287
-0.219474635137286	-0.192989003333831	-0.217575757575758	-0.171367434584114	-0.0754995207549952	-0.0425999121651295	0.0100113561652023
-0.478443296964706	-0.464652349538697	-0.421648474079088	-0.403977532120263	-0.102336160649558	-0.0408692185007975	0.0508698009067613
-0.50597647966069	-0.538302277432712	-0.441404930766633	-0.434981684981685	-0.128082062864672	-0.0173624409549342	0.0193897918448817
-0.214701557281775	-0.2361581701434	-0.255264440698527	-0.257256360797281	-0.144535761078399	-0.0460777733029042	0.0973517920885939
-0.493096739308662	-0.503092372755489	-0.478036719978625	-0.372862654892207	-0.166434330307161	-0.0730968296724765	0.000319367311142682
-0.427826364650895	-0.490873898220048	-0.471795113070122	-0.42200273061402	-0.242479555699108	-0.141860056361793	-0.0182179399397188
-0.239444334017977	-0.257024747220826	-0.229493285795269	-0.271287624181836	-0.154375240657681	-0.0640590534348834	0.0243460243460243
-0.418586721370748	-0.491541103905181	-0.43915745073011	-0.377051904456127	-0.183769389319676	-0.0469755002392316	0.00804597672653817
-0.440753564304875	-0.397379583692473	-0.396532268821507	-0.354902162963903	-0.1936310916002	-0.07893494003492	0.021482719682321
-0.243534797247999	-0.228829450179969	-0.25466500999244	-0.19705936782214	-0.119068821763218	-0.161359570661896	0.0239787752027654
-0.464711940919948	-0.483756557359918	-0.454329590914957	-0.391178442712262	-0.121752115480338	-0.0502269754558744	-0.028132204829511
-0.275601142641889	-0.292655845140305	-0.320238581861783	-0.314840397664904	-0.126051746456158	-0.0949634787950006	0.00985717385781426
-0.473442315486537	-0.501519928681595	-0.385433921612851	-0.424578671713267	-0.172086831758679	-0.0429244502671789	0.0467210721208808
-0.457675681109882	-0.542906650530832	-0.505083795234638	-0.394720362994292	-0.201988599277664	-0.122632313223274	0.012320637456813
-0.389364820621964	-0.458820435683556	-0.38181957450068	-0.391508946806739	-0.149378031046176	-0.0559294052906726	-0.00203005838325809
-0.483760683760684	-0.557629538963688	-0.4728555917481	-0.346974608319827	-0.102347233149751	-0.0314931650893796	0.00457588118397656
-0.481136664837895	-0.530737831621819	-0.424802729022084	-0.316163100686461	-0.0878138241742029	-0.00471606638724786	0.0204309708937128
-0.468547526070232	-0.488884649759606	-0.434738344597499	-0.398174908034063	-0.0887149435381273	0.013390127372032	0.00930382013432041
-0.162009875494438	-0.205857536193268	-0.177716650209244	-0.152455527539383	-0.0700262220130438	-0.00849275736361588	0.0863222987036541
-0.304166441142305	-0.254895668112892	-0.314461140390876	-0.280291453231781	-0.140678132603866	-0.0131988143540902	0.0449068929521501
-0.30120651778842	-0.313727757223397	-0.278055946479583	-0.238286644934601	-0.109569045943962	-0.0297563465434287	0.0430806121902449
-0.348035090248872	-0.296500210874349	-0.31790117187966	-0.345618208884622	-0.120895928642093	-0.082130135422971	0.0207420785282966
-0.47303086878877	-0.498666735480319	-0.46199562350183	-0.375856276409874	-0.173114175542889	-0.00850125116680622	-0.00358889665248052
-0.421927437881787	-0.395371493617846	-0.384696035608429	-0.353195041862165	-0.13521899160555	-0.0180406232011091	0.0219052175194607
-0.482283159999723	-0.486106866578935	-0.423552317567589	-0.36370350687478	-0.209770333507186	-0.0944999562030384	0.00265184010724318
-0.397356227264854	-0.484128383222273	-0.380737098885781	-0.309347567945488	-0.148613303020604	-0.00846919072177543	0.00432361463237962
-0.498155545149987	-0.560152573351949	-0.460888365316646	-0.429273435822195	-0.19008451081447	-0.0576606123941649	0.00125757641587032
-0.485390064964158	-0.47741008254717	-0.587126056494662	-0.347717927631579	-0.183791257022472	0.042672821969697	0.0268451595489443
-0.563876045752488	-0.620301470644468	-0.508686793979947	-0.435991528530118	-0.207557467488059	-0.0505984860546236	0.00366380362961471
-0.366269454487608	-0.399518360408082	-0.374340126951337	-0.321605260027244	-0.157261760590856	-0.0590140928562952	0.017054708271719
-0.347442768219741	-0.443480832669776	-0.374090610154121	-0.333816408221601	-0.131659488883545	-0.097390922441361	0.0431914565087025
-0.494382379324728	-0.468417884480574	-0.481862049728932	-0.417059216893452	-0.160466763652839	-0.0445436555767108	0.0157747412409924
-0.428809079591089	-0.421237993411045	-0.440869922669955	-0.408123144820148	-0.178753432287435	-0.0421933208195615	0.0175050441488992
-0.501415809204754	-0.529820153398572	-0.503678245864019	-0.390530925656319	-0.166489045706562	-0.0527918643014731	0.018083848225938
-0.456526513178028	-0.464338382147631	-0.432212737099023	-0.360796893541802	-0.159056727282296	-0.0458439718749953	0.00677707735877098
-0.494836300218572	-0.489558730172409	-0.453824290172741	-0.354559879536213	-0.163443695969949	-0.0843505541174074	0.0042679143783243
-0.490341975702192	-0.496067234723271	-0.468219570033332	-0.381614706846522	-0.155036851925566	-0.0603556452659906	-0.00276405843616223
-0.42689117839365	-0.453232408101438	-0.40171024468992	-0.391318135920097	-0.175587519896983	-0.107119672759411	-0.0276372524380449
-0.222962888697065	-0.239035246340714	-0.242661560853356	-0.246694637888029	-0.119961933286472	-0.0809242760624912	-0.00726333076486019
-0.320652099223528	-0.348503764234101	-0.339238177722724	-0.284542816800881	-0.1303623708687	-0.0833505119219405	0.0209871371161694
-0.234962052311359	-0.278462477120195	-0.248644295302013	-0.292562662648952	-0.171062899953176	-0.13300793166565	0.0138820204874603
-0.442571127502634	-0.401671885899167	-0.427099593387033	-0.299871790286326	-0.157149194193377	-0.0984914783382395	-0.0400755024550806
-0.46586532918252	-0.461698500910662	-0.387755102040816	-0.365613474305385	-0.217808340727595	-0.0641315601776223	-0.0508019101680407
-0.292153938581862	-0.337540596397992	-0.323664922436686	-0.239306186180111	-0.132724900797517	-0.0506664421354753	0.00367027935287711
-0.312740111147434	-0.352332630049145	-0.355665194556594	-0.305168877469788	-0.167242374410153	-0.0675001666259359	-0.0784769667514349
-0.211047664366722	-0.201667226138525	-0.179600844367684	-0.151103435041259	-0.125032866403735	-0.0525372775372775	-0.0405452373194309
-0.332893035959378	-0.353338690687548	-0.347449211608245	-0.309783771899811	-0.161414467131942	-0.0930315595247186	-0.0241353263436446
-0.474502341730443	-0.527640018285841	-0.481230099924703	-0.39021975130353	-0.143350821927679	-0.067488195417255	-0.0197530403988631
-0.477904752641357	-0.516145188535813	-0.433529113619038	-0.336823379603659	-0.146337311590689	-0.0375286370488763	0.00128846897467561
-0.421607643758766	-0.411377809483242	-0.418703752494562	-0.359609965807488	-0.186975855559615	-0.0728024095854808	0.0281465124422385
-0.50593984962406	-0.482900780134051	-0.432055921052632	-0.406940867608451	-0.257814615278353	-0.11074078639221	-0.0160843743600245
-0.521089138849969	-0.495819935691318	-0.435471773215496	-0.333274215135356	-0.149153269024652	-0.0508014855068165	0.0236361312542883
-0.259723647751055	-0.260376455097705	-0.248712242535166	-0.260431367645045	-0.129057703525789	-0.114631451811401	-0.0815037051309105
-0.424479257588559	-0.391357400722022	-0.352930860437661	-0.29896816676757	-0.136775122241009	-0.0988569157559692	0.00633956897494803
-0.440378520021902	-0.455187578947943	-0.419834385144273	-0.341996994414995	-0.0986891063742825	-0.0193628396658874	0.0142416912229784
-0.416172576832151	-0.449127628971669	-0.426603647096011	-0.366323195041218	-0.176711639332151	-0.0322963679346658	0.02517733837418
-0.395457726493748	-0.376107190721096	-0.411671404265795	-0.31924880300454	-0.155340003110779	-0.0702313592355086	0.0264840316265678
-0.502191591500706	-0.47832708126559	-0.414999284811998	-0.389718657061481	-0.164505178029746	-0.0732910625950722	0.0180268828499728
-0.562370474929937	-0.564471332632551	-0.397604063031096	-0.460081313478271	-0.150390173667277	-0.0239858233876894	-0.00191863359988442
-0.431867882993468	-0.456815082705875	-0.316565160277735	-0.267118165415893	-0.102290156529047	0.00946014946850482	0.035247982296277
-0.411961967968815	-0.491862185101697	-0.419618341703828	-0.341113688652137	-0.156160998570378	-0.0430865363087382	0.0319650258331914
-0.0869974135168159	-0.104511022245155	-0.116296388519994	-0.0556093063402386	-0.0384832930756844	-0.0211309729717264	0.0666548267996598
-0.341996625623721	-0.408254010078719	-0.294877216062144	-0.367260903264835	-0.182496125011862	-0.103400985282062	-0.045367412140575
-0.402425024115487	-0.436021543042163	-0.430596868081745	-0.30361096676436	-0.149033971844375	-0.0620809659260927	-0.0111071779918256
-0.360952062057034	-0.481738397058653	-0.399491350628519	-0.352149067743351	-0.170784123640069	-0.0876459674026251	-0.0160320677211522
-0.345956265728874	-0.460384804098252	-0.402147058624447	-0.328326325678818	-0.140888599229543	-0.048832541765088	0.033896478581702
-0.287412266042781	-0.351505887681159	-0.384939665841584	-0.378162202380952	-0.172209821428571	-0.0728900935374149	0.00874255952380953
-0.485447164208438	-0.427180999209492	-0.436009877827962	-0.345655278116751	-0.138837572572708	-0.0457248230672236	0.0480055702039744
-0.465492994198314	-0.465583992525344	-0.429487496124705	-0.340954061216116	-0.166170966445402	-0.0518616750247572	0.0107642768874506
-0.30896336358082	-0.284113774417276	-0.245827770360481	-0.229075193040893	-0.157110956201189	-0.0709885420646608	-0.0157694046017258
-0.37417063034824	-0.465011102511351	-0.395465612770739	-0.331193077647029	-0.145714948707552	-0.0859167579346868	0.0120851509309682
-0.898876404494382	-0.659574468085106	-0.867469879518072	-0.740740740740741	-0.150537634408602	-0.103448275862069	-0.0714285714285714
-0.476443610439958	-0.437811597493876	-0.442553216229206	-0.403839073912043	-0.15498912881915	-0.0544747653851144	0.0321417759682691
-0.424321596611181	-0.460814072153575	-0.413103874576761	-0.299327740008943	-0.162331484951141	-0.0821658230812183	0.0138184624314057
-0.369926922426261	-0.489760095023253	-0.259043725460146	-0.260780530400124	-0.163850113124413	-0.0295758485936534	0.0329262075303063
-0.444281779608447	-0.409673107303439	-0.40356526166071	-0.361275671406003	-0.169414300689492	-0.0921201904216632	-0.0191166896576843
-0.384135472370767	-0.37712895377129	-0.283783783783784	-0.186274509803922	-0.141350210970464	0.0387045813586098	0.00427350427350426
-0.455025532444887	-0.417093733587639	-0.438688573026475	-0.361379254588083	-0.120709398128753	-0.0223173140223831	0.0234656009135027
-0.444186934295673	-0.505996701701724	-0.445129511338131	-0.333507941117835	-0.19504683146093	-0.0798639044617858	-0.00532586740142249
-0.455766089766445	-0.499497809759904	-0.398211862764102	-0.299522688867459	-0.18072382448659	-0.0485338585125072	-0.00189040072099
-0.448999132282098	-0.472773324812013	-0.432117305072565	-0.43477773808865	-0.188391543021406	-0.0687852458163942	0.0229359925390181
-0.505500636846749	-0.538708230469536	-0.429778295401719	-0.358916888622002	-0.107703980753948	-0.0381260869951676	0.00676772482158694
-0.513853317811409	-0.499800620195348	-0.385815934633839	-0.303327002021935	-0.0974540308238864	0.0147181107600199	0.0135976625807482
-0.409556573599263	-0.503014375868132	-0.439338482596482	-0.313128717765878	-0.164459820082468	-0.0490927908209023	0.00550718393501304
-0.381513303769401	-0.443677156177156	-0.337242710120069	-0.326065586662472	-0.166377005347594	0.0297643869891577	0.0606429076759817
-0.518331529215434	-0.374199215562573	-0.306128394186212	-0.262261998145903	-0.0211909176580777	0.0314667255927906	0.0363511260192715
-0.279140549389919	-0.35227400739398	-0.353986463651891	-0.335837680797226	-0.0587300635567813	-0.132902106567534	0.00772752306209556
-0.384949102121132	-0.359301696925304	-0.44251451666671	-0.333539030392365	-0.11256274648001	-0.0675631092902824	-0.00262412173440474
-0.427305431253839	-0.364362254954664	-0.297356516822166	-0.210073989337909	-0.134973985036649	-0.0078169772826262	0.0221304012886056
-0.400636894056133	-0.396797434825038	-0.399206213974558	-0.277878695189881	-0.160863968424506	-0.0979673401563786	-0.0267849382208547
-0.321317401391266	-0.355434939457076	-0.29185334422793	-0.279118753976499	-0.191674896907458	-0.14887999375713	-0.0420002379525789
-0.487916666666667	-0.374893048128342	-0.464618320610687	-0.177295081967213	-0.0700802139037433	-0.027	0.0299541284403669
-0.470695970695971	-0.544068176721238	-0.369578980690092	-0.290423861852433	-0.0524886877828055	-0.00755180892167195	0.00899854862119009
-0.471786833855799	-0.324915824915825	-0.154545454545455	-0.248663101604278	-0.00454545454545463	-0.0345454545454545	-0.0609284332688589
-0.522215760395464	-0.61047261009667	-0.515823211875843	-0.356058751529988	-0.188801298400186	-0.00917843388960204	-0.0254385964912281
-0.433618493687204	-0.467502255722169	-0.442166376551767	-0.356522191852141	-0.0931110622181013	-0.00952654598857072	0.0129685001043043
-0.153382668284456	-0.153069927167063	-0.164222599897351	-0.146444503687905	-0.105032949819046	-0.0944337942902091	0.0227428839542462
-0.466509006912774	-0.551506414092507	-0.460847133807229	-0.320208325427845	-0.107397579961957	-0.00809617426591946	0.0200189491137341
-0.295952380952381	-0.296410256410256	-0.243809523809524	-0.362072072072072	-0.0343502824858757	0.0954723707664884	0.121147902869757
-0.229560463752681	-0.229422113291527	-0.218851903544542	-0.205726367302336	-0.140732992700809	-0.0704077874962939	-0.0315252776970292
-0.416949016905881	-0.411599667163984	-0.411085396439519	-0.292935650727841	-0.18412032317554	-0.0678456622494314	-0.0272513987787442
-0.280049456857723	-0.305727178063173	-0.259555879140881	-0.228352166294036	-0.0699499776322746	-0.135153378834471	0.0750674670925814
-0.417376056113502	-0.435519176223949	-0.397828682755153	-0.32470523362364	-0.176495582299204	-0.0798219997218746	-0.0114962651727358
-0.306776302201084	-0.322643923709313	-0.215882707868124	-0.222199824151316	-0.0849530313067999	-0.0566767198046819	0.0809150372590921
-0.426197976544524	-0.374459718160574	-0.367293531012899	-0.279864350928268	-0.21118132536509	-0.0809647979139504	-0.0137331594958714
-0.00755083437203505	-0.00783163265306123	-0.00443187854486883	-0.00347301050597754	0.00436966011267395	0.00553733000782829	-0.000518034253896443
-0.313679245283019	-0.352272727272727	-0.320371367061356	-0.223343685300207	-0.199129353233831	-0.101673427991886	-0.0479122055674518
-0.112645033387278	-0.113253644499027	-0.0977247835687087	-0.060046127962774	-0.0479937787579677	-0.0144848705226875	0.0111476120253755
-0.295367514094245	-0.235187295257086	-0.245111055574646	-0.257589082144486	-0.101449455521854	-0.179185709371468	0.0431130567410211
-0.102274104238741	-0.118273324539643	-0.134335061373688	-0.0928782220917052	-0.057615177371605	-0.020461369602825	0.00740502381015934
-0.30171776048907	-0.283594118798429	-0.258493226050478	-0.239343091873748	-0.136449636793774	-0.0456362731566247	0.00275863777440399
-0.249217527386541	-0.292310620479635	-0.297425412691201	-0.311793839962854	-0.128962178870323	-0.0884982438712882	0.0244231345519928
-0.473992315779709	-0.469972356447517	-0.42091341440774	-0.321841547628843	-0.0819505171783574	-0.000760220835140157	0.00318106690880338
-0.221736570045148	-0.259699690636082	-0.279734656068846	-0.245631432649688	-0.0894760412001791	-0.00871305418719204	-0.0579575596816976
-0.488014981273408	-0.516586409844837	-0.479487849490463	-0.446348314606742	-0.13102573396158	0.0351734245236932	0.0206806709005047
-0.176814192343604	-0.185513741082914	-0.170201054044322	-0.142052287581699	-0.0999718567729448	-0.109932492435852	-0.0307120288995525
-0.419163986935721	-0.53747766607568	-0.35944224653513	-0.228032352081757	-0.0465174868453302	-0.00423079132367432	0.024263849068983
-0.444630533919852	-0.462584748430973	-0.397618061309031	-0.262323943661972	-0.0777400848977853	0.00632450537790996	0.0421137630634967
-0.454738143601519	-0.423656438723846	-0.400203979355882	-0.254186075790004	-0.133109678782756	-0.0355240536236011	0.00102367639417744
-0.429109699572204	-0.58280148471388	-0.516277850900245	-0.368247868335293	-0.129246275060013	-0.0152600898923024	0.0334105669548634
-0.526890902148634	-0.469419937774368	-0.373008371173509	-0.22015022015022	-0.0455514376377685	0.0221412436602311	0.0438639266225473
-0.762140426848129	-0.774349083895853	-0.419569672131147	-0.583172613307618	-0.242486338797814	-0.124732715609408	0.00570206699928733
-0.575452514606484	-0.445791106963825	-0.28451831452103	-0.21444316980453	-0.0927375671974326	-0.00906218050004637	0.0218323091767814
-0.464755042832354	-0.471162561831508	-0.363156436324721	-0.262079528378222	-0.0422042030741007	0.00975425662629459	0.0254755304607759
-0.489539146373396	-0.492467241258496	-0.42311171415649	-0.314936943191022	-0.0410537241848312	0.00508327925589436	0.00760708331692461
-0.460526315789474	-0.412828947368421	-0.278486163863266	-0.205522609340252	-0.0771625435829321	-0.0152423137050547	0.0270504942559444
-0.434367593659629	-0.435212188254224	-0.25910572892408	-0.151821213287162	-0.0239116832037186	-0.00948166877370415	0.028797731384149
-0.377127249148416	-0.369387144028661	-0.355953836776804	-0.274316489476119	-0.135370841485036	-0.056917070810751	-0.0354968966409215
-0.331109909169472	-0.392126882578751	-0.385262888642397	-0.374130288568589	-0.186388717940687	-0.109984778065638	-0.0180816530404061
-0.482590598769746	-0.470339404797452	-0.485919280158449	-0.318507846163454	-0.126484789780714	-0.0716088142953553	-0.0198235376026938
-0.312360533275824	-0.318914818858696	-0.278633066712537	-0.230197756898814	-0.113773410239977	-0.0284632365427068	0.00978956593120128
-0.404302838896547	-0.485120535617242	-0.320689972119244	-0.226358479973673	-0.104131380178531	-0.0304920178915596	0.00249724141936236
-0.0313940092165899	-0.0286946736684171	-0.0281274586939418	-0.0403225806451613	-0.02766435279706	-0.0271646859083192	0.0376916037520018
-0.351513522974635	-0.388337585292769	-0.419527159321355	-0.347726387165833	-0.188863322628051	-0.0806765351285008	-0.0188986212685294
-0.232805626680869	-0.292722925697294	-0.323527392629422	-0.264411201820863	-0.155401226319286	-0.0747226187866904	0.0124364129998468
-0.350110537745922	-0.398286625655047	-0.35362522060779	-0.318749527304213	-0.177526428528068	-0.0276934730334966	-0.0259138412067905
-0.302252279896407	-0.328095987206923	-0.28444652833694	-0.234803325385268	-0.102970910161331	-0.0893381360571813	-0.0357222357502555
-0.460671866238467	-0.369408719566448	-0.453978955970988	-0.353846153846154	-0.211385836385836	-0.20186875271621	0.0356744704570792
-0.228549328241894	-0.210980225762657	-0.244311072345167	-0.223891669351779	-0.120569857386127	-0.0635836506631344	0.0662253203461433
-0.262712305928936	-0.250272888525037	-0.234126984126984	-0.199206349206349	-0.155946037384758	-0.0819194661237416	-0.0284576763159959
-0.388760964912281	-0.392481203007519	-0.258552631578947	-0.280311890838207	-0.228661327231121	-0.258552631578947	0.0272232304900182
-0.462121223745063	-0.453808151175419	-0.401449550065824	-0.348077898704405	-0.182885158837174	-0.0700560231211913	0.00152745904232454
-0.135108815310357	-0.134275467509179	-0.0939171785218942	-0.0941316285550365	-0.0937542802355842	-0.0569160997732426	0.0413624604771486
-0.275295253787078	-0.270849574730867	-0.282673242891261	-0.31968442782104	-0.131627138895395	-0.0846829294692266	0.0407590029939378
-0.357595768634974	-0.369181139102021	-0.385075882242972	-0.327364504521512	-0.172104131331371	-0.0752995464399403	0.00308940543000791
-0.368624970117211	-0.373719654327745	-0.358371961133645	-0.286176709692187	-0.154567381058147	-0.0482779161974436	-0.0146205502060072
-0.177361853832442	-0.199497202173384	-0.166902881824931	-0.166887005210359	-0.0701366919357727	-0.0327184892402284	0.0392640146738507
-0.374124792226058	-0.477697174986376	-0.458694004719944	-0.306148974939896	-0.148055996157262	-0.0922605274585675	0.0123653804649132
-0.407072622989422	-0.447103054449319	-0.388475998471551	-0.333162726678865	-0.167993039823886	-0.0875048887635044	-0.00385348940835262
-0.246022130013831	-0.189234567901235	-0.210760646108664	-0.214216545012165	-0.0906246719160105	-0.0887671653241274	-0.023120187194214
-0.463306625312311	-0.538581094784196	-0.431244535120956	-0.326707139892071	-0.156188530741971	-0.0427884071097022	0.0299265144277392
-0.364076130055512	-0.363266413456321	-0.441709472323	-0.35235389324795	-0.153712355898634	-0.0797510212021008	0.0467237258263116
-0.243812370862092	-0.166175282631249	-0.238935501731464	-0.222494541404727	-0.105322257485162	-0.0625002643119643	0.079540032734015
-0.297473404255319	-0.381991106719368	-0.283126590330789	-0.313100282485876	-0.121648550724638	-0.0288494243851387	0.0653844275107464
-0.515845815795875	-0.468567260109225	-0.453506997210052	-0.364078084986242	-0.250511483849889	-0.0909550611835622	-0.0158115511120951
-0.559163732189081	-0.535019371963097	-0.440129809733708	-0.456204379562044	-0.211151662611517	-0.127229661139846	0.0127137520989685
-0.373790322580645	-0.348900942049672	-0.369932297889287	-0.264994026284349	-0.204147465437788	-0.167350928641251	-0.046584440227704
-0.406922331441229	-0.550957149669596	-0.396058408563958	-0.431115879828326	-0.169465394391433	-0.132467231179678	0.0403126916002452
-0.188778709272892	-0.27448234195639	-0.309676649564491	-0.372162439636488	-0.193184895441553	-0.0389327762181454	0.0551948472713606
-0.360405525846702	-0.461645771108687	-0.457584614873617	-0.3416130088399	-0.117349970291147	-0.118164567879938	-0.0382476892021107
-0.450935797204454	-0.498697523617866	-0.416472850471569	-0.352030487954317	-0.226343173350382	-0.154415537837614	0.010980064711408
-0.544822861616755	-0.479564295353769	-0.276556776556777	-0.284363177805801	-0.173659673659674	-0.0609564259871009	0.0843454790823212
-0.344141024632093	-0.316151202749141	-0.353120899718838	-0.248649463013581	-0.317253131123797	-0.171151202749141	-0.0147019273868221
-0.459975369458128	-0.409656084656085	-0.31366587957497	-0.398860182370821	-0.27066646742379	-0.111145010768126	-0.046978021978022
-0.126292390405294	-0.203415119363395	-0.139957264957265	-0.0868006993006993	-0.0798076923076923	-0.05873745819398	0.0292832167832168
-0.371642391444597	-0.441566822679687	-0.407593346024162	-0.368394078908032	-0.298037880002137	-0.105900352137163	-0.0815255844761918
-0.549625780996084	-0.501383311021865	-0.476086522357277	-0.398135987869329	-0.231405217384899	-0.118781069501788	-0.00465966429821851
-0.344949903855885	-0.372369743033757	-0.357671633345907	-0.282188597598478	-0.118111412714012	-0.0482374351337538	-0.0034340916083655
-0.295338002467097	-0.338638476247027	-0.26950381703691	-0.266304666771684	-0.222840018867151	-0.0973441228343189	-0.0360639785927142
-0.399396126581217	-0.434468864624252	-0.408640532511502	-0.309072292708996	-0.184452511637602	-0.0742095325021144	0.010832629073949
-0.390299475068921	-0.363100026816841	-0.358424363938053	-0.324488101108141	-0.124671788388603	-0.101729465629095	0.0776839598387054
-0.364045225047973	-0.364364306237354	-0.393824460293091	-0.323215661557893	-0.191876928467487	-0.0722204199014755	0.0606187215969981
-0.304809954054826	-0.175405248429167	-0.301597810734463	-0.021107715106048	-0.0938751579941218	0.041058596616997	0.0713662044170519
-0.436333844841257	-0.453276704571402	-0.270287901815158	-0.249052321036674	-0.0848936874078975	0.0286505491868372	0.0793884347947679
-0.353851948640685	-0.402960682641434	-0.317293042153377	-0.304113913589633	-0.203114117629625	-0.0720340001201417	0.0502015322377488
-0.442553629090311	-0.448471694700669	-0.366910948256718	-0.296900987597359	-0.116536063490157	-0.0388028895768834	0.0512061403508772
-0.457752560197035	-0.454649328865569	-0.419891642053259	-0.351025221285211	-0.194303636767818	-0.055775682590693	0.0235518750949815
-0.545786981792987	-0.530872257502918	-0.499858589286724	-0.555375975446502	-0.265443483676256	-0.215753186155025	-0.0378299587765049
-0.405539802897073	-0.446022295922573	-0.376491345701883	-0.322720682039902	-0.179384135951933	-0.101341807909605	0.00401501714823493
-0.407737572175615	-0.453280504088166	-0.409166919600438	-0.305850630943409	-0.1680414746408	-0.063501404487987	0.00114105268582665
-0.393491124260355	-0.341510926240553	-0.319429928154653	-0.28433619468289	-0.215485840244503	-0.118361141591378	-0.0270527680959715
-0.510477894198824	-0.485293466223699	-0.397777358099104	-0.372854793785026	-0.168913109546235	-0.0901544875553083	0.0400079375748149
-0.446069255223966	-0.46037374760779	-0.405415563617348	-0.315087946584284	-0.235796569273386	-0.104440087729815	-0.0190226900039109
-0.256611857691571	-0.260648758664523	-0.303557271934989	-0.204514901594124	-0.122331685267837	-0.0866149793747826	0.0240014064416626
-0.345614030307819	-0.376780731024012	-0.306374140469037	-0.272537699923839	-0.176366610460173	-0.0616234444545372	0.0226893028285879
-0.385270547964022	-0.385581255155784	-0.363040892432328	-0.327814882387437	-0.250620649909119	-0.0948368746669138	-0.0182014255868256
-0.386443102352193	-0.352789256198347	-0.279574970484061	-0.2442366246194	-0.225289256198347	-0.0530443582391634	0.00923904568844536
-0.445587600349374	-0.471084276550247	-0.435631373339154	-0.360269111725449	-0.173173391699706	-0.107262407003855	0.0152656093324283
-0.421828501303881	-0.427120227019649	-0.396689280349061	-0.346406144724431	-0.162792829400592	-0.0814536585365854	-0.0194610044045347
-0.474970798278947	-0.472977083302271	-0.406324253512219	-0.382148061789566	-0.155757963898574	-0.0521000276319425	0.032387706855792
-0.508046249115495	-0.498267073878022	-0.487100251832837	-0.336077998329263	-0.229298991397939	-0.111483593291793	0.0193842837537926
-0.413094817991802	-0.46524064171123	-0.437967914438503	-0.44355167078368	-0.319119746899236	-0.0894830659536542	-0.0400827180638803
-0.34431222134802	-0.366444018709332	-0.338229460277691	-0.262402184315712	-0.134122587886029	-0.0534571621465857	0.0239386039304373
-0.528292682926829	-0.518292682926829	-0.474641889276036	-0.368292682926829	-0.200725115359262	-0.214721254355401	0.126444159178434
-0.335664335664336	-0.398966704936854	-0.346813186813187	-0.308241758241758	-0.181858603823922	-0.0141187925998053	0.00366300366300365
-0.19228402865571	-0.228337323756318	-0.205132275132275	-0.201936419997362	-0.144856916638389	-0.0817316017316017	-0.0475070028011204
-0.269400890470726	-0.290364991555335	-0.254289090362578	-0.275447324952275	-0.163426240234945	-0.0944404124017387	-0.0618276113325619
-0.589097666735495	-0.499566092698284	-0.483492452407395	-0.367182491918722	-0.0695932039739474	-0.0337709288003719	5.16703888484571e-05
-0.284685193527755	-0.298399184958652	-0.324168450525506	-0.288319828887298	-0.161009777203967	-0.118366287769358	0.0269426334459376
-0.376296296296296	-0.455870764381403	-0.614478114478114	-0.217348927875244	-0.103988603988604	-0.0925925925925926	0.130532971996387
-0.351844795368776	-0.403332758975271	-0.392944240927346	-0.331891527825461	-0.195238995153953	-0.0850572238091029	-0.0412651033692767
-0.450032180295338	-0.476874673595985	-0.414134285076897	-0.374621021679845	-0.210974150762597	-0.095804449952532	0.00699738094189239
-0.417762549491061	-0.502355140496312	-0.387198662161912	-0.331502252439968	-0.183120679833543	-0.0821919446760039	-0.0430825456985133
-0.550938956648647	-0.465962698339055	-0.309154340252402	-0.252173524549882	-0.124483408398227	-0.0168343036284057	0.0167266733579499
-0.463508622525016	-0.443628614389974	-0.438646744071977	-0.322509549612326	-0.177047032762188	-0.0810144044143595	0.00659121982916167
-0.349335027821438	-0.348802914498006	-0.339631399581627	-0.291849306912798	-0.153585964856612	-0.0713465055356984	0.00706150584448018
-0.355874052349068	-0.408528588739895	-0.379673595919465	-0.287840778433441	-0.180793948365028	-0.0780962745712898	0.0252125821422594
-0.28661997329779	-0.297883189627802	-0.310099041476941	-0.255284890111065	-0.187895842746411	-0.0951286690597596	-0.00369415603979706
-0.345339425652922	-0.292876988168023	-0.318162084684269	-0.241779384715499	-0.145976998068328	-0.0365801648642264	0.0262858052356867
-0.261943655038153	-0.243230828194925	-0.182182235931987	-0.22830380475397	-0.104223945429098	-0.0632496251874063	0.0470210754495364
-0.311891672944294	-0.314711911920977	-0.300096162700474	-0.236402376795473	-0.129529750973195	-0.0547751023551211	0.0885711708352788
-0.37921420587097	-0.327132599206882	-0.496598206309939	-0.319236647969831	-0.171285973284431	-0.062208425692046	0.0185395787978517
-0.271882335575966	-0.293773966724147	-0.23828135874437	-0.247847811189995	-0.185357221853572	-0.0905812234398722	-0.0144298459042985
-0.128509022046719	-0.191407244716068	-0.181643319563762	-0.122148338863651	-0.0959706455133697	-0.0489989841276428	-0.0315448139955615
-0.444902489095576	-0.465767839591503	-0.424121821482525	-0.37227432520122	-0.202944762585589	-0.0683841797688322	0.0407656450756776
-0.357571668747159	-0.310796255127282	-0.426369484617084	-0.326883036040097	-0.18085235522894	-0.0865440187865403	-0.00634224110577108
-0.429727250651232	-0.474615455434052	-0.427234159703595	-0.360282869652735	-0.152828065435283	-0.0411974363078828	0.0198860465291388
-0.300431997877323	-0.319823592681193	-0.316692972219657	-0.247170138751942	-0.128887520327792	0.046118092877244	0.038233229941695
-0.375234097362035	-0.411394198010036	-0.408852232060763	-0.304011356452883	-0.153364501066691	-0.0645645517886869	0.0294196848825702
-0.476968503937008	-0.529354093031458	-0.444916020338133	-0.413617718596694	-0.189347614188459	-0.0802652072337112	-0.00960515988556088
0.00523450586264657	-0.00673216885007278	0.0053921568627451	0.00571065989847716	0.0177392739273927	-0.00588512241054614	0.0256410256410256
-0.465218313602896	-0.44162394950425	-0.439836807488357	-0.355949281438007	-0.150330003315309	-0.0385668835947037	0.0199460345435704
-0.460843254360638	-0.353948714563876	-0.326027291848356	-0.269453391215049	-0.127465055272053	-0.0384890935840849	-0.0208830817751746
-0.299555763385551	-0.302429149797571	-0.306055418850968	-0.267640869768529	-0.113721955128205	-0.0443337318984987	0.0213745271122321
-0.318914604948125	-0.361897998169451	-0.304158907510863	-0.21038013214526	-0.0555074238938846	0.0309929308817415	0.064938004292736
-0.403053523743179	-0.372841565502116	-0.430639730639731	-0.230639730639731	-0.195323745509619	-0.0301049712814419	0.0832130832130832
-0.418361244019139	-0.658002901353965	-0.599966246624662	-0.368555521659549	-0.0968647316538883	0.0496212121212121	0.0432993730407523
-0.480805870332044	-0.450289651319217	-0.404494046287797	-0.347444011037562	-0.139318961567639	-0.097229688683576	0.00680350114565753
-0.340958605664488	-0.359126984126984	-0.32962962962963	-0.163082437275986	-0.122531341233041	-0.0500230520977408	0.0043083900226758
-0.435307836432006	-0.40600683377839	-0.423880213353898	-0.363998250525661	-0.223510960353066	-0.117537756257672	-0.136006251566892
-0.266979388770433	-0.284600179694519	-0.334814814814815	-0.28164118784045	-0.219536451748841	-0.0694047619047619	-0.0491688631172026
-0.361339621711337	-0.3420803203442	-0.307023811849821	-0.294452204492794	-0.150545145235929	-0.0978759688437107	-0.0279855209044824
-0.50683797755905	-0.526231081225641	-0.477129427936012	-0.382849527775442	-0.207808836795957	-0.100309177296203	-0.00641760094637067
-0.519204817821104	-0.510115674612467	-0.47119832090561	-0.450196514114372	-0.216279675107704	-0.115997210685789	0.00644429693550175
-0.278318598400207	-0.311570686730294	-0.228225154861298	-0.207369293274885	-0.131524474837632	-0.0394115302207385	0.0334441489361702
-0.467752198393981	-0.461044179658682	-0.414064538814795	-0.355607854229198	-0.162930123172533	-0.0883022202693241	0.011220630177749
-0.354474805557638	-0.361880682451467	-0.358549928911398	-0.276938539623334	-0.168659759145427	-0.127739353720608	-0.0201909246766739
-0.404581578487549	-0.448273670495893	-0.389177975036561	-0.366167117801105	-0.116707818930041	-0.0714052886770159	0.0103382515306634
-0.28153547133139	-0.253679653679654	-0.213145539906103	-0.148270440251572	-0.139724184325597	-0.0886352829291489	0.0297166968053044
-0.518407452740378	-0.502111906181674	-0.439513790012129	-0.284064980962046	-0.119950102468146	0.0331445040747367	0.0210760325090583
-0.373152338417366	-0.396230669538345	-0.37264418341382	-0.306119111625113	-0.133805960420202	-0.0747025599024954	0.00868813340153662
-0.335039621391079	-0.433802286144957	-0.4457086587603	-0.260430223368576	-0.205182117231707	-0.21389173586942	-0.0308928386130836
-0.336380199213607	-0.344885895248702	-0.307366823194123	-0.244895142057848	-0.145691397705535	-0.0636476872589647	0.0111473247269903
-0.407774066729291	-0.454395459193639	-0.388066817284258	-0.318870752882924	-0.199489814689903	-0.0964171503341785	-0.0481535885609804
-0.319390356547061	-0.342552796041168	-0.314041329546167	-0.286873887848201	-0.186474977136549	-0.127466184994767	-0.0564959856102103
-0.286642625074807	-0.313855724257955	-0.312192466903581	-0.268926801349261	-0.200254645426597	-0.144312136590922	-0.0438506623723206
-0.531759835151332	-0.519446753712488	-0.407714457488213	-0.378042539581001	-0.298763260301722	-0.0766787905108299	-0.0605063987890463
-0.386100307112193	-0.425659220130564	-0.30803351456858	-0.279844413021971	-0.149252693664659	-0.0991235775080801	-0.00402130714644411
-0.574609761887222	-0.557447772241678	-0.520246025871488	-0.418975434990508	-0.284305423949786	-0.0666598669984905	-0.0255181347150258
-0.483574716191648	-0.46945718074578	-0.451779736631423	-0.374895943206823	-0.179771449283573	-0.0614306775912771	-0.00157670433571477
-0.429771483919868	-0.45098834241927	-0.446658827560719	-0.34488621460837	-0.157824282727384	-0.0457274105489571	0.0154371617990527
-0.42843112775697	-0.42799341731926	-0.363336645519631	-0.345407281993399	-0.157248161623933	0.020034480708638	0.0299566718072998
-0.365141210649744	-0.416995264502344	-0.39164437056086	-0.295391555879395	-0.201434345241978	-0.114881659289693	-0.021368223049912
-0.214355744502178	-0.196780938976576	-0.196767884714359	-0.145289346668657	0.00171594941315623	0.0196667958155753	0.0319231706044051
-0.152742014254841	-0.151405777982927	-0.153564382675894	-0.12731455543412	-0.0657304230914938	-0.041148183747151	0.0196441356503922
-0.516021789633902	-0.543795385900649	-0.265407107512371	-0.165053438193184	-0.0628953335720253	-0.0564327485380117	0.0571089181286549
-0.287372935382744	-0.249475457312568	-0.270492883821986	-0.198662763814116	-0.115482354898413	-0.076055180957965	-0.0199285260112511
-0.52849862582347	-0.515747732417691	-0.440435973116176	-0.407914959016393	-0.168616424397983	-0.0558212975433056	0.00539179733185324
-0.309072462220324	-0.57328990228013	-0.55347241216401	-0.416869679467878	-0.178949511400652	-0.0199021968226464	0.0175011058832991
-0.466394300385734	-0.474659948836339	-0.46405153382319	-0.313489736070381	-0.12444864017997	-0.0628473377834433	0.0183943219006333
-0.274512073842159	-0.275279084553783	-0.234100862491238	-0.199613043689914	-0.132485253615512	-0.0727721431292061	0.00872743048604263
-0.172579448265507	-0.184095776070279	-0.140478275085865	-0.165271611719962	-0.0691160102081604	-0.0238907849829352	0.0183886267817707
-0.203125	-0.219429347826087	-0.078125	-0.142078488372093	-0.171875	0.0542279411764706	-0.0443412162162162
-0.547699424856214	-0.620500233754091	-0.547518867294463	-0.622480518915154	-0.255063765941485	-0.109290994623656	-0.0515931735227384
-0.387177800011417	-0.405421007654685	-0.385107710694917	-0.336450514745088	-0.107556501027291	-0.041988742835097	0.011099923193057
-0.403368180122226	-0.460509347061441	-0.432138622061942	-0.337095763269373	-0.154637884215319	-0.0423250117579659	0.0312035258246117
-0.361046546278086	-0.472642593147538	-0.312193564570933	-0.233963310749237	-0.0697936814958092	-0.0110458255781419	0.0383126039101794
-0.419113170258417	-0.421759643374443	-0.38740195968932	-0.31053337589263	-0.135329893989491	-0.0310373089884961	0.00304146670881345
-0.424949958711808	-0.468861538461538	-0.348609408194234	-0.277208510638298	-0.124517647058824	-0.0166828111769687	0.0292730245231607
-0.427211811747714	-0.44567128928418	-0.42323214832609	-0.324969378212357	-0.183636561612055	-0.100830680836294	0.0195669564454625
-0.431915855438037	-0.471308191232383	-0.405659184718368	-0.366874477194762	-0.140104673083333	-0.0288488178051919	0.0175955869101642
-0.431856678877863	-0.444518713338147	-0.394248106298853	-0.258308258326832	-0.0847802808330518	-0.0159264240978433	0.0195947701539718
-0.348438352852071	-0.352595814022165	-0.35414989969594	-0.248853080618847	-0.116015434838636	-0.0337608847232806	0.0684979296209889
-0.39156238241893	-0.392327842048678	-0.351995000183991	-0.273085256994557	-0.0793516439678115	-0.0114854579472474	-0.00183918256795834
-0.394189576856149	-0.421852647257486	-0.380104187000739	-0.337971650726231	-0.137347347461336	-0.0334266118967678	0.019327255178795
-0.250183392831527	-0.251486506522196	-0.226410486363564	-0.210762886751905	-0.141613947799337	-0.0586376751693162	0.0514989213019416
-0.452237710931768	-0.395217800409587	-0.428298109010011	-0.264291505699432	-0.203368588814836	-0.0185117967332123	0.00212085887263558
-0.544955044955045	-0.445787222486252	-0.337581773065644	-0.304396752672615	-0.174097902097902	0.0257371494484897	0.00815850815850816
-0.431631379385114	-0.412469345794344	-0.3897602300766	-0.319728436017007	-0.186967168753276	-0.099431696755609	-0.00840474189217211
-0.434561474700741	-0.492558753345641	-0.388824022465955	-0.302532417786031	-0.169389938974918	-0.0648942092992224	-0.00131901042626936
-0.238371785840085	-0.217869670804101	-0.235491011835899	-0.18439343043233	-0.131021356438367	-0.0427120848339336	-0.0228485838779957
-0.35647816750179	-0.412088678192973	-0.33812987012987	-0.291813940336491	-0.18169261677549	-0.0939118684783425	0.0457157784743991
-0.420909320792201	-0.41116892382876	-0.378195929995469	-0.357101549242575	-0.131405343060423	-0.0468905144320246	0.0311442116578068
-0.469962599345489	-0.506038647342995	-0.381838924828243	-0.436151368760064	-0.166839199447895	-0.103684859697811	-0.0764404383174266
-0.180296419534088	-0.137214008713512	-0.187687950329874	-0.170794500354749	-0.101623449461455	-0.052727317045371	0.000652744338375755
-0.386323095574731	-0.377421130420896	-0.357730553806574	-0.30581167116184	-0.125050592006506	-0.0583774591530961	-0.0674743450828883
-0.420751341681574	-0.468507751937985	-0.297674418604651	-0.269102990033223	-0.177266255339345	-0.0385835095137421	0.0680913471611145
-0.421843550135179	-0.452878691464438	-0.400661436357735	-0.376084932491517	-0.131804461126248	-0.0624213227461993	0.0134428967833802
-0.471332528604968	-0.483802210018	-0.458543102465093	-0.358272099755066	-0.149016165184948	-0.0133947548777208	0.0260865077795075
-0.52358887654558	-0.54863570264848	-0.426046731416208	-0.348797085735876	-0.135352831330054	-0.0483601295700093	0.0139090323100475
-0.439833870198043	-0.45870719648416	-0.342756964141652	-0.311718526239676	-0.022298820531251	0.0409899934383202	0.0494642581442025
-0.231672561123476	-0.194999832209135	-0.189522511321819	-0.0801799507681861	-0.158275026007584	-0.182700959171547	0.0639525958674895
-0.555873880935939	-0.56967097024271	-0.429383513796717	-0.358891302991281	-0.166560903836702	-0.0934311328443358	-0.0143835137967168
-0.433654083395016	-0.401386848142706	-0.36262233736327	-0.424898323026352	-0.187372649473133	-0.0827259155176956	-0.0107295153377046
-0.417516991225017	-0.44318467073885	-0.338913733134579	-0.40328763084181	-0.157843774286843	-0.14922600619195	-0.0195032800971072
-0.443344334433443	-0.484185175274284	-0.331494720469026	-0.254455445544554	-0.101542824185331	-0.0176133402813966	-0.00316010875698969
-0.50032342201632	-0.492519672888705	-0.430286897273114	-0.410964862859891	-0.173742209951696	-0.0596264006434329	0.02037901744727
-0.41856572838691	-0.436929423848235	-0.42854801277892	-0.33247626596283	-0.179254209280946	-0.0555335974861746	0.00487615834611643
-0.503822814072772	-0.461622753016498	-0.438299589123995	-0.414408970612982	-0.14656154962388	-0.0606236672126588	-0.00171808105710869
-0.434344807843699	-0.34773265316593	-0.362152871489652	-0.297105655223788	-0.139024320864742	-0.0777299375167919	-0.0104084124711195
-0.513659875898556	-0.509386608449894	-0.404324880054832	-0.392872734840311	-0.188540432578707	-0.128343571643617	0.00670587638739573
-0.413981710491544	-0.456234563705164	-0.421519762065797	-0.318549693211504	-0.11244418231291	-0.0311234731993901	0.028069690352776
-0.440379527357204	-0.446585902339245	-0.413527118947871	-0.3302552146574	-0.123079251257217	-0.0287479540627917	0.00403551251008871
-0.418129438823877	-0.427759858552695	-0.371931382159937	-0.222177090103151	-0.163364319641459	-0.111646733382149	-0.0258713107584446
-0.425483374530829	-0.425401645446734	-0.374696347974195	-0.333489631669628	-0.200773174425834	-0.141473762759826	-0.0458359274952052
-0.24050459344577	-0.227538543328017	-0.237060874229016	-0.243469174503657	-0.170798898071625	-0.115283267457181	-0.0279794752638203
-0.409582474395471	-0.417934718155031	-0.448328511732562	-0.262211621246464	-0.173102091459943	-0.0796573663942037	0.0174679191993614
-0.459543618936408	-0.435801083402469	-0.273250423606893	-0.302563588019866	-0.143085276269562	-0.0471923536439665	0.0650173136504466
-0.506344917514695	-0.48002046657785	-0.382905132874243	-0.331322585349506	-0.195811637026441	-0.071511526438416	-0.00231818493303027
-0.463145853421893	-0.516339519456457	-0.480669733445239	-0.41019832880298	-0.212684102986867	-0.0918839169455218	-0.00481440455113114
-0.391788587625619	-0.481887419611244	-0.308494562468386	-0.375855673579498	-0.068253334398211	-0.0615699592937833	0.0138717897328714
-0.497121478684355	-0.497483883478884	-0.392254188868496	-0.323437608276873	-0.12994375989662	-0.0211933036284334	0.021968803735451
-0.303112725641389	-0.307971787190042	-0.266340275161553	-0.218908550336271	-0.132384615568502	-0.059644633752275	-0.00205779645794224
-0.470663364242146	-0.517987954768928	-0.425845751345558	-0.376649414128939	-0.141358136174824	-0.0635957988257031	-0.00985706610304204
-0.480252838948491	-0.497402597402597	-0.483766233766234	-0.42037557037557	-0.283539669053688	-0.0959575106973951	-0.076854652197118
-0.470090107090626	-0.503141057507814	-0.451726136978909	-0.389646073244777	-0.158094588605529	-0.063700051894136	0.0340321894834514
-0.157435170082251	-0.149011270923776	-0.224490645000755	-0.231014413819774	-0.124012507362948	-0.09986820648934	0.0616435700899028
-0.0575450183605182	-0.0523785463783324	-0.0589659321153978	-0.0651038573709701	-0.0488976457422233	-0.0192199167501874	0.0159498928004271
-0.417950487241593	-0.401005653895979	-0.382131225202819	-0.2483940321633	-0.179432542669882	-0.051365907102811	-0.00901868959028318
-0.507570374772307	-0.510949561144465	-0.445400657553489	-0.272671205661311	-0.088874454325752	0.00462552458719812	-0.000999361064237592
-0.22312468366003	-0.221919856016354	-0.251495533222933	-0.27084539959636	-0.0886446001353608	0.00628329574794911	-0.0030584012708017
-0.462032022749245	-0.42941034366813	-0.412364548159206	-0.335731042250342	-0.143623845219977	-0.0646908347276446	0.0161694756936415
-0.345476807836358	-0.401286955135867	-0.390156577405996	-0.293479010133039	-0.166378060699082	-0.0368229616825122	0.0206988604669694
-0.376751800768539	-0.375967974651989	-0.333208695955848	-0.292064859067818	-0.160543006658037	-0.0206725861901664	0.0178471647846812
-0.389675659181879	-0.450189255800428	-0.353185330903503	-0.315209328412216	-0.183600677625136	-0.0741605018582674	-0.00453324597687654
-0.24035538790216	-0.237667025680724	-0.226228038047197	-0.213539993772235	-0.15005694446906	-0.135785305250617	-0.000433280763351973
-0.194890638670166	-0.209209093820045	-0.13402075889059	-0.170118203309693	-0.083991465616281	-0.0603577876251436	0.0507193061163451
-0.460179085637647	-0.40287335506459	-0.432163067475322	-0.284812749003984	-0.210023194472494	-0.016938535167506	-0.0244087660736853
0.000867987383362768	-0.000416207955331968	-0.00114519938367451	-0.00224269197359681	-0.00110731001629704	-0.00195768950537516	-0.00200944375705217
-0.433656174757723	-0.457626177760572	-0.404032203286469	-0.341835322904703	-0.159997276240983	-0.0542734400833368	0.0139226751118763
-0.257658362257947	-0.270604778794314	-0.259407385855079	-0.199171842650104	-0.03957446437295	-0.0158000773413666	-4.16122786883744e-05
-0.472271429919585	-0.477653082738472	-0.437856472727768	-0.342313756103534	-0.150914445032092	-0.073244816759516	0.00900460587408325
-0.460100647016535	-0.488219851351238	-0.418829810602304	-0.372568463531713	-0.181038665507702	-0.0983409578231249	-0.00573785902369994
-0.422540409718055	-0.469745479456768	-0.381300218053785	-0.350270253239888	-0.278816748232735	-0.104821956566069	0.000490420788719526
-0.417714222370025	-0.381083133330621	-0.327188940092166	-0.276931370045678	-0.137027968377796	-0.0458420818222307	-0.000900167702476029
-0.356263908365595	-0.433836689601445	-0.36843389783431	-0.347767519148894	-0.185630497773005	-0.114876125685237	-0.00195843408414342
-0.521162443067379	-0.528026201018813	-0.46341854524106	-0.359429466843058	-0.148728515979316	-0.0443863251002223	-0.00160653505786246
-0.504267541837283	-0.538801475267634	-0.501088185493773	-0.407668407765899	-0.166432851156174	-0.0992263620475475	0.00652953995993433
-0.505440754407544	-0.549028767484825	-0.44772460396588	-0.276618357487923	-0.123856209150327	-0.0668495077355837	0.00509666454217117
-0.502851959904249	-0.515523867313916	-0.539788625304136	-0.357622291268324	-0.204114005343198	-0.101244918699187	-0.00153186274509809
-0.427494508420422	-0.48359848637604	-0.440453808306534	-0.339958606298	-0.122662979616478	-0.0177420572429763	0.00474066102292325
-0.5354074888611	-0.50253903402224	-0.51857592601098	-0.378788168675782	-0.185281471872657	-0.0669354738683018	0.0166872809359203
-0.393804423238885	-0.352035739821301	-0.457463969156838	-0.354409923072336	-0.186233016619727	-0.077048936881129	0.0141991603627273
-0.35703544575725	-0.428866431672743	-0.285523817850274	-0.150176239981077	-0.00733130374541602	-0.019190141889847	0.0101542832013802
-0.473629568106312	-0.498338870431894	-0.448726194951007	-0.324275108012416	-0.14890734588409	-0.0734771290819221	0.0158225729516223
-0.530511885775044	-0.440349206349206	-0.442671394799054	-0.43968253968254	-0.164512471655329	-0.0153769841269842	-0.0042533979659729
-0.362913379552156	-0.530226446340498	-0.375812839642627	-0.450603890176252	-0.144422059522055	-0.0902707574154618	0.00702171710497335
-0.411605224281493	-0.38885279856894	-0.443627839649992	-0.347559211139394	-0.213848008012086	-0.137668787486717	0.0137444887744607
-0.574193548387097	-0.55	-0.348387096774194	-0.517948717948718	-0.0307692307692308	-0.216666666666667	-0.0686567164179105
-0.464849907338812	-0.485891408792685	-0.40529747189848	-0.393353488966033	-0.179098932382012	-0.0542569015676264	0.0101697589552299
-0.444664719502414	-0.534578402366864	-0.485870037491769	-0.379549539134182	-0.157830639503329	-0.0347370318084883	-0.000697438849558085
-0.391269841269841	-0.484458320943602	-0.422971285892634	-0.33140670361573	-0.147626752966559	-0.0893943424669681	0.0252207845553503
-0.346781827125967	-0.340616133220292	-0.338492118163945	-0.260462980843865	-0.0876542130665244	-0.0738751373404587	-0.033394489607693
-0.489068189574469	-0.529964437595984	-0.457603841686908	-0.360566802402727	-0.133232068072575	-0.0157357466437087	0.00290070337364889
-0.52789113566175	-0.545801582082624	-0.466022553677883	-0.372122171562578	-0.160191006840754	-0.0323667305961767	-0.00128165454639229
-0.0508408757338552	-0.0715821239658212	-0.0444874902856878	-0.0301846018606695	0.0337648811676382	0.08922038266521	0.0118762784355049
-0.449871264252266	-0.466020749023984	-0.45671824911115	-0.336531448844058	-0.147380999624414	-0.0475830746925453	0.0220829736571045
-0.361607142857143	-0.449519230769231	-0.267769607843137	-0.44890873015873	-0.07875	-0.138503086419753	0.129734848484849
-0.476974950765089	-0.467732443149476	-0.39558632015748	-0.351954840291554	-0.145492890679453	-0.0576684164072114	0.024533026885968
-0.48376859263956	-0.4903873264529	-0.382441484546748	-0.222165384460467	-0.0530862636971963	0.00801376750743832	-0.00711984711984714
-0.47227425509151	-0.461588837431676	-0.419109302599504	-0.359295728242015	-0.205408584950073	-0.0721933748131313	-0.00600205066115123
-0.462297221159161	-0.441234476840603	-0.433132028442567	-0.317559851069679	-0.10230071079702	-0.0606890650055507	0.030713453644843
-0.430981879651199	-0.417707156740035	-0.430398944373993	-0.373582813013474	-0.249942603505013	-0.0505229816042744	0.0302232496414735
-0.515125366330186	-0.44632553201311	-0.429737642157415	-0.430649426976197	-0.168828899214606	-0.011373853623449	-0.00341365461847387
-0.453401318244	-0.489858978231071	-0.423907980076683	-0.287791127382733	-0.173223772077452	-0.0141595184551784	0.0199671129903688
-0.56025641025641	-0.478813559322034	-0.524509803921569	-0.472222222222222	-0.195833333333333	-0.0112612612612613	0.0375
-0.43858168057126	-0.41992600422833	-0.415401593453919	-0.331436062797212	-0.134055024492319	-0.0860287187181411	0.0187113549083723
-0.257387844233198	-0.228434622245186	-0.216324678175634	-0.189284109049767	-0.127596902381583	-0.0363941602301306	0.0443935104572609
-0.463817663817664	-0.405639540818694	-0.408159826316635	-0.340122446505425	-0.249287749287749	-0.101541505548183	-0.078454415954416
-0.411271987555343	-0.365547630606072	-0.360655737704918	-0.284385797250607	-0.196092306482683	-0.178788383123908	0.0416582338258112
-0.364621107305044	-0.372300966819329	-0.387577526307994	-0.305945259512623	-0.219869570015929	-0.0843334312963443	0.00079251097245514
-0.145975056689342	-0.172644057623049	-0.199977817213842	-0.159458809701891	-0.0626417233560091	-0.0593981070689145	0.0200302343159486
-0.519127611518916	-0.50999000999001	-0.343800035580857	-0.383116883116883	-0.31010881010881	-0.126722970281252	-0.0222469837854453
-0.451080360294627	-0.490129297967349	-0.453513957104425	-0.388298903340984	-0.156169758489327	-0.0551372438273936	-0.00100772457439591
-0.234624883245999	-0.255128044471827	-0.198285865820503	-0.199648615304288	-0.143389763951307	-0.0843769460370633	-0.0243072387815264
-0.35	-0.256756756756757	-0.214285714285714	-0.21875	-0.0476190476190476	0.2	0.197247706422018
0.0331196581196581	-0.523872679045093	-0.439102564102564	-0.217435897435897	0.034996534996535	-0.243589743589744	0.144230769230769
-0.270247691300323	-0.213581216723401	-0.19766081871345	-0.166891587944219	-0.0788688724047255	-0.0660281656522258	0.00306120294719953
-0.00116546424410881	0.00129379541485946	-0.00102770666544163	-0.000678051680713695	-0.000437584854741413	-0.000982129879358517	-0.00148402568176583
-0.518899956263553	-0.499110615246678	-0.382498760901665	-0.276557880421104	-0.0678711365670741	-0.0102121248403576	0.00159868132617813
-0.4742950374384	-0.415805156674608	-0.415581423007166	-0.309413188198154	-0.181809571685645	-0.084714276176958	0.0221769235747105
-0.506818181818182	-0.47995979945187	-0.43372508532745	-0.346689917727017	-0.161371329928931	-0.0390994027069976	0.0156926406926408
-0.351127658569751	-0.302624440128561	-0.309630655968236	-0.278753924004547	-0.106253044169049	-0.0982824211884783	0.0182585896176392
-0.0157421289355322	-0.189655172413793	-0.0749010740531374	-0.110290093048714	-0.078544061302682	-0.16791604197901	-0.0161857846586911
-0.448790270848614	-0.458837122988945	-0.467453447718383	-0.294901649558459	-0.15204342500747	-0.0553029117074332	0.00127759698575147
-0.327798077567538	-0.324251693421541	-0.287201079402532	-0.295135783713937	-0.141297129447078	-0.0859199264904895	-0.0283088394676377
-0.485937465412286	-0.469398777692895	-0.47054539839407	-0.430059975520196	-0.19334382566586	-0.083664068589244	0.00475853018372696
-0.362790417607045	-0.36599468589833	-0.37165069890076	-0.309042633761907	-0.172282550588279	-0.121748752587887	0.00783152272625576
-0.489547935331068	-0.473970473970474	-0.460896568474376	-0.38709988662952	-0.143956043956044	-0.0602016033700862	-0.00131212071510578
-0.437253641816624	-0.277726991060856	-0.403007899724166	-0.208628531294962	-0.0993086579978536	0.0117773659353141	0.146173324475511
-0.465646870861207	-0.47232483975577	-0.416915202434006	-0.323333815516659	-0.178245459433978	-0.0936646722113041	-0.00353696318939078
-0.423449099919688	-0.424300572968062	-0.401884574044817	-0.336898977715916	-0.177783157407357	-0.113919333216087	-0.00967779300758709
-0.195213509129744	-0.181809764982235	-0.195979663206912	-0.167513479525631	-0.104297272884516	-0.0741831583660519	0.00371538634904461
-0.417957582607539	-0.497753670830594	-0.348647668276315	-0.316932982300654	-0.165697476705434	-0.112763417419288	-0.00599821674637269
-0.537410765965657	-0.417848040777318	-0.437859837204685	-0.338851854564989	-0.115105156151052	-0.101775205723634	0.0090100268323684
-0.470949540667599	-0.471307330477344	-0.357601663798577	-0.348119275281974	-0.150788268588833	-0.108540247761034	0.0500422582602315
-0.558712538361012	-0.418766886187099	-0.39537960427709	-0.465135283272709	-0.263982227675376	-0.115691489361702	-0.036557438481076
-0.409107617958176	-0.38115782172833	-0.380494211162951	-0.305342696011436	-0.15767520841462	0.0201687206764509	0.016953148733388
-0.0786946720989953	-0.0809361916832349	-0.0786946720989953	-0.0638435019826996	-0.0411200948323101	0.0143869097491364	-0.0196541094214678
-0.281915783191398	-0.294867361557081	-0.253756519936902	-0.237144401405279	-0.149420930771829	-0.132713946949249	-0.00820843920876591
-0.0962896427831134	-0.0982103752926074	-0.105080788843153	-0.0892788208457624	-0.0432568149210904	-0.0852871754523997	-0.0154607803061271
-0.61580547112462	-0.485978835978836	-0.66463700234192	-0.328571428571429	-0.157603686635945	0.088095238095238	0.0210526315789473
-0.467049808429119	-0.644827586206897	-0.322439526505404	-0.314524555903866	-0.354631507775524	-0.0862068965517242	-0.0417972831765936
-0.531746031746032	-0.0942460317460317	-0.181746031746032	-0.292615596963423	-0.16967706622879	-0.115079365079365	0.0482539682539682
-0.400379506641366	-0.442396313364055	-0.28476084538376	-0.537634408602151	-0.214717741935484	-0.120967741935484	-0.165085388994307
-0.316661343771318	-0.283342760180995	-0.21318277100394	-0.217455390931713	-0.126360685216519	-0.083942355222632	-0.0758356931945298
-0.431068516148886	-0.434016479400749	-0.409638996992618	-0.359138619412132	-0.181062842755747	-0.10527512601729	-0.0152318969596356
-0.416937424133394	-0.412847574588999	-0.372750462398864	-0.32661493929976	-0.29415511086611	-0.134858695997711	-0.117013621308238
-0.366555443718053	-0.370193899763824	-0.352851622735461	-0.295156273303479	-0.188245042000169	-0.121288468025911	-0.0165448830385128
-0.27733469279861	-0.358561800412021	-0.3143139702747	-0.296230852480852	-0.199765843402878	-0.128512629814148	-0.0192060192060192
-0.314379040489963	-0.347278481012658	-0.360315137872819	-0.302477558348294	-0.208562791975818	-0.132824641232062	-0.0379646491697911
-0.512141623945508	-0.520766047680871	-0.471332101253986	-0.437792239803107	-0.226129558352673	-0.106517661405558	0.00169278006792561
-0.336416145268969	-0.332661819905184	-0.295677788838908	-0.256654374790479	-0.155888996353363	0.00399877784795555	-0.0275299943326083
-0.579813084112149	-0.503223936825328	-0.397313084112149	-0.336136203889308	-0.128778601353529	0.00105648110524181	0.00988388558482023
-0.533230568011958	-0.53502521774252	-0.497712275329031	-0.334313901345291	-0.15348072509647	-0.0789073502855612	0.0169459856603583
-0.409824741479751	-0.47187480007677	-0.413557301115901	-0.371516179994046	-0.165598146722679	-0.0224247488270661	0.0320981353847146
-0.303188377596762	-0.376878063536701	-0.336420503201076	-0.262060337697381	-0.182419333175414	-0.103853720949744	0.0185121794333977
-0.0160465019375807	-0.0201030488843468	-0.0231471690858406	-0.0139251040221914	-0.0140103918686733	-0.0176751040221914	0.0154436667419282
-0.513787390892919	-0.491586232781748	-0.510919753591646	-0.347100115450803	-0.188435217130732	-0.0669445899188226	-0.00492705862257348
-0.332198695382067	-0.437990869821323	-0.334415584415584	-0.3042577058135	-0.273555162402468	-0.119493343843055	-0.00921717171717173
-0.396722309948812	-0.440669316487367	-0.390298291717151	-0.299529682620307	-0.155277656244027	-0.0645901618052669	-0.0501899911459764
[truncated: 4,520 more rows]
