# Supplementary material for: De novo DNA methyltransferase activity in colorectal cancer is directed towards H3K36me3 marked CpG islands
Source: Nat Commun. 2021 Jan 29;12:694. doi: 10.1038/s41467-020-20716-w (PMC7846778; doi:10.1038/s41467-020-20716-w)
Supplement: Supplementary file 4 — Source Data [file 41467_2020_20716_MOESM4_ESM.zip › source_data_for_figures/figure_s4/panel_b/source_data_h3k36me3_cgi.txt]

day_3	day_6	day_13	day_16	day_22	day_28	day_40	day_40_con
-0.231358965098335	-0.326657552973343	-0.160250626566416	-0.122410529788675	-0.0425898964918929	-0.0221167477165468	0.0446328587426011	0.00479139024030661
-0.344982225868198	-0.330147140170373	-0.370501529618986	-0.244555245313123	-0.0171407091843128	-0.0499586708546867	-0.0358325481222238	0.00773833266852808
-0.610902255639098	-0.607142857142857	-0.404761904761905	-0.115546218487395	-0.185064935064935	-0.0214285714285714	-0.0214285714285714	-0.206043956043956
-0.321954448192072	-0.371828870141774	-0.235629135573656	-0.229996062934718	-0.0433122902319335	-0.0501830164423321	-0.0260908336383615	-0.0137311367313504
-0.375642912532244	-0.4129919432843	-0.266094497932159	-0.222976370035194	-0.0825851764776484	-0.0498694009225182	-0.0260164671929377	-0.00359368553622996
-0.380211799351292	-0.315335074127377	-0.224667030050242	-0.149504692387904	-0.0528703596424601	-0.0695070241149365	-0.00583994005480992	0.0100729577676356
-0.350363052257369	-0.361866596592651	-0.28638291474782	-0.158378224499628	-0.0722881859472089	0.00197436364740899	0.0296062716244032	-0.0149398547652063
-0.374234747667658	-0.385872878598417	-0.241845876411552	-0.186404129961808	-0.0600135357734685	-0.0538268431295685	-0.0234233201741149	-0.00174142626796236
-0.363038839095177	-0.330322921133357	-0.229705505761844	-0.183265647052046	-0.0667012298741323	-0.0483005470841579	-0.0405102747633341	-0.00512002834617764
-0.265575792944649	-0.376040069843508	-0.214682127393506	-0.145612175141493	-0.0563064812656983	-0.0170621536778124	-0.0198820869465671	-0.00342518381918344
-0.343591691995947	-0.280660657513189	-0.221741749269716	-0.178042522136433	-0.0524888503180041	-0.0429238638890949	-0.0230405631778862	0.00840588669654663
-0.387219518412018	-0.364584123460701	-0.224569790762502	-0.208889366500698	-0.0654197998046504	-0.0510053244735403	-0.0191073990489884	-0.00280471556620487
-0.312449490051561	-0.332676324374709	-0.232558508388552	-0.191089726583874	-0.0590897354413283	-0.0673970263044985	-0.0442933619839631	-0.00565986476696445
-0.342138437638401	-0.404727975205101	-0.25202582346761	-0.209061522922273	-0.0626314914906303	-0.0328945112521559	-0.0247545951755758	0.00237532764255199
-0.395842450169515	-0.3161507305441	-0.286197637453859	-0.183483646257768	-0.0926127666483465	-0.0460839406822269	-0.0362308121937006	-0.00661263731779371
-0.32165856561849	-0.376149598243819	-0.234283486554607	-0.214161058140923	-0.1498589150652	-0.0297688524343088	-0.0112111848417782	0.00251312425887418
-0.429023165754673	-0.49226958987439	-0.282172537839938	-0.24452980377467	-0.0760030245667344	-0.0638034617651215	-0.0350712345217281	-0.00476820421869772
-0.324731182795699	-0.520475863646763	-0.406658893639072	-0.249406507471024	-0.0957838143746462	0.000641951532659335	-0.0785773366418527	0.0530465949820789
0.00315519363200754	0.00115145851411788	0.00223509000374637	0.00164236786187948	-0.000730323984150416	-0.0023696682464455	0.00323571291947378	0.000114803803243943
-0.379883840615661	-0.357328799482923	-0.35874974117711	-0.207339174804668	-0.0873693646692504	-0.0695577372908491	-0.0397855498030164	-0.0163954972470572
-0.370438760794974	-0.281660613877292	-0.278849104569584	-0.195421979017747	-0.0808669630836417	-0.0758578556155178	-0.0347531152456559	-0.00107388295767208
-0.247874354498597	-0.30225461513408	-0.205282909403209	-0.176324480983918	-0.062947768540581	-0.0602530989472156	-0.139186679244479	-0.0577330921141828
-0.464549057845867	-0.470488622000442	-0.336602154005025	-0.3322082803438	-0.140125470822811	-0.067018756490135	-0.0948421193082604	0.0139584260495476
-0.483386099012903	-0.446759040074067	-0.325687511286536	-0.226983556593666	-0.0681098900316484	-0.0588940249957198	-0.0140249957199109	-0.0156007532956685
-0.378270866417903	-0.386923411116959	-0.258032483891789	-0.175272784112002	-0.0764608625632235	-0.0419801096519189	-0.0253291123305426	0.00449974027234457
-0.290947162426614	-0.336032129746876	-0.275049095642783	-0.27029339066646	-0.115139252822095	-0.0503323764343966	-0.0695685216499154	0.00845646195559313
-0.245462359903462	-0.285639851002792	-0.160912768946896	-0.0925739198070138	-0.0100819550867052	0.0220602091291746	0.0353552915419041	0.0273274461590538
-0.418380320569422	-0.35085556997831	-0.307711757269279	-0.26364396065911	-0.0684712509401655	-0.0919222835850689	-0.0362384030373045	-0.0221185369302964
-0.423646911755476	-0.414619157543508	-0.276758835172769	-0.222368564948434	-0.105608857445342	-0.0791394077450751	-0.031541817695829	0.00262286816121138
-0.329112874910368	-0.357288331726133	-0.232744524405507	-0.175084207210045	-0.0575249688999466	-0.0288399399052351	-0.029512904493646	0.000122828547274301
-0.314459110348459	-0.318076029661395	-0.204863119336804	-0.156853980590979	-0.0859910637307897	-0.0380542259376615	-0.0217181181054014	0.00709212849500618
-0.27602325877055	-0.242332396892599	-0.181878290976413	-0.123083988042658	-0.0551704228211766	-0.0109141573870779	0.00358242827038424	0.0259187441815012
-0.325577262900185	-0.366955643995353	-0.242874206184343	-0.255604751179411	-0.0735024813668578	-0.0574572448491413	-0.0147942329004651	0.0183284255717313
-0.463435458711817	-0.353454971203723	-0.233901542176609	-0.172254632108647	-0.0248206309433023	-0.00915186310087135	-0.0103423416033154	-0.0023758926096541
-0.356164383561644	-0.395320862179015	-0.238201490493846	-0.217091312981724	-0.064992981895066	-0.0528523987428097	-0.0162230389427181	-0.0131726128798176
-0.311902028319939	-0.252289377289377	-0.255907491201609	-0.168498168498168	-0.0227920227920227	-0.012009087958455	-0.0260126347082869	0.00961538461538469
-0.388770281097125	-0.329901931531101	-0.321918416810339	-0.2283773300065	-0.0841898316322836	-0.0607157553884036	-0.0481287517101993	-0.00791250720704684
-0.350745156890241	-0.37011434948074	-0.215724651570329	-0.142267163950883	-0.0670956961868229	-0.0422611750560054	-0.0177525557591125	0.00494516590033556
-0.390837646156795	-0.389973768580589	-0.128016165458219	-0.13360275763699	-0.000348796651552186	-0.0939825088108602	-0.0517501715854496	0.0854932301740812
-0.370262782164027	-0.37793257954983	-0.180157714429582	-0.137183888253178	-0.0819013498816454	-0.0787251128402514	-0.030902133580705	-0.024131173307734
-0.363661033139036	-0.352643371238279	-0.232362355879059	-0.170303407087312	-0.0756318769854059	-0.0220941013090912	-0.0187391652121166	0.0142310228899577
-0.391099781271145	-0.51658793071236	-0.38246204278813	-0.396406665581067	-0.0230043708304578	-0.0212168690429561	-0.0119263285024155	-0.025925197280696
-0.356553021012182	-0.38153486560187	-0.0758230156444956	-0.247882334822116	-0.140581775505072	-0.0513516447725545	0.0346607035348757	0.0014716703458425
-0.352375942057355	-0.288590948291063	-0.26068267044749	-0.164074800705292	-0.0616988300910736	-0.0788327864773664	-0.0261611082977646	0.0335589117306089
-0.349617731640598	-0.378883672970993	-0.0776901436752738	-0.0812463314419879	-0.0465949123182623	-0.0324223484074785	-0.00782527881040895	0.00570618972105963
-0.3853105435115	-0.388915407957994	-0.372475554528022	-0.152046638551228	-0.0848882391413073	-0.0988194060136507	-0.0346966521271173	-0.0401066901580777
-0.166417910447761	-0.2	-0.179166666666667	-0.0409090909090909	-0.0981481481481482	0.0909836065573771	0.173188405797101	0.0386363636363636
-0.382312753036437	-0.364604419703104	-0.256568424113942	-0.237848467322151	-0.0738779392828556	-0.0674784156870396	-0.0305656348808176	-0.0097978917418533
-0.405381033136827	-0.376927476501285	-0.211596880131363	-0.222167984518655	-0.100954715349457	-0.0498431487880793	-0.012225882876102	0.00165437195544849
-0.49733277475213	-0.226186482644047	-0.29004329004329	-0.223667686125024	-0.0122211122211122	-0.0393164049880468	-0.0105727605727606	0.0157002621791354
-0.420427047641172	-0.242152546619421	-0.208845015429183	-0.136602700781805	-0.0892876045305389	-0.0101568283151716	-0.0161295433659727	-0.00818488204140588
-0.389618738476507	-0.401528097188363	-0.298293120971223	-0.1969587309977	-0.0947291963283212	-0.0691921687485288	-0.0309150501441617	0.000664074144934967
-0.354913492656211	-0.310392761014308	-0.239856202356202	-0.275110256410256	-0.193461423376145	-0.060226896151775	-0.0355133098453709	-0.0215617715617715
-0.314825556353195	-0.387620669135149	-0.218880379758571	-0.238505766051753	-0.095463466919083	-0.122734180753128	-0.00469249319885479	0.00280421885869586
-0.368038652709027	-0.384835249896054	-0.220107253239792	-0.187101915448817	-0.0733522453922594	-0.0440412024835012	-0.0196977612503103	-0.00113261413895593
-0.28882037227361	-0.334164538580942	-0.25129844635145	-0.194651349515163	-0.103577017661525	-0.0390519678190911	-0.0404416839199448	-0.0212348726387603
-0.470833333333333	-0.573983739837398	-0.215873015873016	-0.0541666666666667	-0.0840579710144927	0.0261904761904762	-0.183739837398374	0.0083333333333333
-0.490633195953541	-0.313545601726929	-0.365307486631016	-0.191176470588235	-0.0901960784313726	-0.0262923351158645	-0.0436432637571157	-0.0295390883626178
-0.369053017810026	-0.307327384663342	-0.113419219094923	-0.142127403846154	-0.12324960443038	-0.114900420984456	-0.0890465561224489	0.0221354166666666
-0.303666572086131	-0.321869812145042	-0.248291493357719	-0.111900407579261	-0.0906134641653551	-0.0607939744025371	0.00514317486794547	-0.0414302517054811
-0.419149990093125	-0.342910848549946	-0.224027688709495	-0.257697815968493	-0.0380862871464376	-0.0114356087262492	-0.0171864251318505	0.00640192382685556
-0.43625730994152	-0.359574993822585	-0.125599713569638	-0.217658276125095	-0.0807017543859648	-0.0540350877192982	-0.041812865497076	0.00855999058047807
-0.322528435244855	-0.403747274896137	-0.132553348050037	-0.201343271576802	-0.0722823453400097	-0.0484743619020851	-0.0249579914994563	0.0283013528046641
-0.445141967411463	-0.454131906679373	-0.304192202765796	-0.20680359273915	-0.0714371624791023	-0.0614930858576457	-0.0434781498010534	-0.00575152617983665
-0.387891271241221	-0.344500255995129	-0.202483954637536	-0.210708207065466	-0.0707999501847316	-0.003029706866024	-0.0222922275044389	0.0285639151606381
-0.290942028985507	-0.373818897637795	-0.256695331695332	-0.198006134969325	-0.0549212598425197	-0.028896103896104	-0.015032154340836	0.0161764705882352
-0.37136437052289	-0.408232523778742	-0.275094995770506	-0.261957013574661	-0.0506635100943822	-0.0547029152140049	-0.00909115991612408	-0.0103172286284241
-0.534594917144366	-0.491137090184498	-0.435150857122681	-0.310632583175607	-0.229468586304662	-0.113632210977231	-0.0315279766695585	0.0058191522061084
-0.362621467250204	-0.449017356655636	-0.362649538213599	-0.311471675450677	-0.0692559074912016	-0.0343150673902192	-0.018795683954055	-0.0078103482195554
-0.504506285081825	-0.638049450549451	-0.492718125248246	-0.290418731595202	-0.0869130869130869	-0.0505494505494505	-0.128631642330272	-0.0387847446670976
-0.385550957424423	-0.222822841123774	-0.330246782302451	-0.193323341189	-0.132056268575415	-0.108042721425621	-0.00149685824258972	0.00168316756104814
-0.215373423980529	-0.171107262029089	-0.143345097753325	-0.0879881022828288	-0.11264901473659	-0.00129333583721536	-0.00212754569539964	-0.0390218268628182
-0.362408821034775	-0.276976722269343	-0.197392130524523	-0.127829501831179	-0.0935618608670603	-0.0509558295817838	-0.0278886190145732	-0.0191355477615019
-0.224441940147298	-0.265785609397944	-0.221567922323114	-0.174189764261023	-0.0960133526691658	-0.161466130995336	-0.167372910985246	-0.16880109432052
-0.448338598035662	-0.365860802454786	-0.316418482664878	-0.224370744564024	-0.127829881137469	-0.107107471438682	-0.0487771673068508	-0.00248986682107699
-0.344200017532732	-0.383124140204873	-0.221917120593576	-0.206155864308625	-0.0580675145661883	-0.0115131914397681	-0.0256895089350999	0.00476532567049803
-0.384057971014493	-0.470238095238095	-0.0990990990990991	-0.210144927536232	-0.0555555555555555	-0.291666666666667	-0.0845771144278606	-0.0595238095238095
-0.453758340082533	-0.466520615661162	-0.140892290583194	-0.309339239571798	-0.0499010033893755	-0.0820910355794077	-0.088609376728099	-0.0214806702599011
-0.380579997235915	-0.397462451152061	-0.256623236862292	-0.183644432239072	-0.0654764525670718	-0.0599095916691078	-0.0204017487213189	0.00093927714050257
-0.383587863891631	-0.406275801995505	-0.265306490338361	-0.221249976559918	-0.081520014098392	-0.0289646270374299	-0.0198665532296274	0.000870556359675478
-0.402776310532956	-0.369797265531957	-0.25699718928562	-0.19807220463882	-0.0767678581232965	-0.0548765537030755	-0.0241168684181255	-0.0068023577759101
-0.3477011924176	-0.278810141169692	-0.205829976680093	-0.114696231480561	-0.0360548305536343	-0.0270330403826899	-0.0132423756019261	-0.00221944791233175
-0.405255792256259	-0.443853942030045	-0.367179828250621	-0.229062532953707	-0.127098390871249	-0.137043448156483	-0.0651807154731852	-0.0248372712828662
-0.320049574813535	-0.392010348708456	-0.269111445286297	-0.241333577590683	-0.064235995227056	-0.0433719070467589	-0.0350552071132925	-0.0024855150367713
-0.368481618593476	-0.398853259178901	-0.235875320188593	-0.219704728062519	-0.083936220506282	-0.0432377570655352	-0.0229399968055087	-0.00482781221631112
-0.431051175656985	-0.443333333333333	-0.243121693121693	-0.199047619047619	-0.0820261437908496	-0.0565403698691925	-0.0177137870855149	0.0188564476885645
-0.374006546508231	-0.359633997746971	-0.199561530414654	-0.193491513902755	-0.0926268326574596	-0.0541804485099783	-0.0326334444392282	0.00845445902026465
-0.37823784814148	-0.310133197374291	-0.245119189995704	-0.149767212768702	-0.0369991581962784	-0.0200665130680455	-0.0398787926079096	-0.00609538057359693
-0.215300914240844	-0.181774997103464	-0.137618749813872	-0.0847842032684916	-0.0260203005933556	-0.0407558849419314	-0.0217720919213457	-0.0243386243386243
-0.332386227973831	-0.502511451587427	-0.27945410181252	-0.246353159012949	-0.139013823210442	-0.0471335690760651	-0.043665297741273	-0.00738089407154829
-0.387477189781022	-0.258311170212766	-0.166041666666667	-0.150338855421687	-0.0760416666666667	-0.00937500000000002	-0.0115972222222223	-0.00741421568627454
-0.346292116831655	-0.414052469107697	-0.247419863887881	-0.182801307949222	-0.136758528711563	-0.0426802775940285	-0.025993982278085	-0.0043326301563551
-0.359731543624161	-0.263529011978591	-0.283805617698235	-0.299354185133595	-0.039731543624161	-0.0484412210435159	-0.0209560334200793	-0.0205423544349719
-0.252723092676305	-0.266089790811127	-0.148402732765589	-0.113580529335482	-0.00155771541873528	0.0195213102460534	0.00696999666548814	-0.0364725400848264
-0.0751637986896105	-0.103759158967824	-0.0409203364670955	-0.0165697674418605	0.0436484121030258	0.0260637757692698	-0.0466777408637874	0.0139951157240384
-0.391915137614679	-0.325231481481482	-0.323121316306483	-0.211770304568528	-0.10621719160105	-0.0688139386189258	-0.0248084958217271	0.0286458333333334
-0.381928395436063	-0.386887403416966	-0.2517050724564	-0.233847853163862	-0.0912131314282129	-0.0732058730175713	-0.0442208054340609	-0.0138910023695137
-0.375425007030191	-0.370917232096256	-0.315385739333723	-0.239565444635257	-0.0721823747087579	-0.0741207749301116	-0.0465160075329567	-0.00482099619508825
-0.360952130259843	-0.3671976665464	-0.292884646934502	-0.239206192191504	-0.0809781291651521	-0.0500247511640354	-0.0246872794919495	-0.00184472929821933
-0.497726389872723	-0.466897405772711	-0.254479686505677	-0.206864833843033	-0.0589679368676327	-0.163696220992579	-0.0691618080371136	0.0166942713673529
-0.374228250527062	-0.383310541832763	-0.240390301596688	-0.187754515761427	-0.0509679786533123	-0.0445186194082838	-0.0070151858139974	0.0110775306482843
-0.00313241118555014	-0.000893641339157984	-0.00186793307614992	-0.002824120683029	-0.00409694246785272	0.00147299831475625	-0.00366301186003277	-0.00551335676175945
-0.293829345819296	-0.256006029258422	-0.13960065614571	-0.134752965349771	0.00010801150813522	0.012132964575982	0.0156724458810853	0.0219046533135697
-0.442589295355286	-0.392025530062553	-0.302909702213431	-0.219784056580941	-0.0890937054458503	-0.0814122283209683	-0.0588061931186067	-0.0142664083967746
-0.403370940875449	-0.378625533953858	-0.241952999993574	-0.200274251338081	-0.0629353254432969	-0.0444821666248723	-0.0171794735064612	-0.00631898896176619
-0.152266152741089	-0.127064608604279	-0.107732952394066	-0.126606623510648	-0.0821156084313979	-0.0640057469480424	-0.085255581450889	-0.120121767456665
-0.134915399837396	-0.11466579140441	-0.0633760209740849	-0.0894056563603148	0.00316038322757251	0.0426991437467567	0.0111973675803463	-0.0342162857336251
-0.291615667074663	-0.286946736684171	-0.297301177146138	-0.0503875968992248	-0.053933696190005	-0.0111094652644053	-0.051659861530268	0.0210409745293466
-0.356694625660143	-0.517317500190302	-0.326784026724687	-0.158045977011494	-0.0343843067759482	-0.0419491109146282	-0.0388476647752073	-0.0189858845615712
-0.351815247530189	-0.426240974212763	-0.34233015267924	-0.275518382199331	-0.063119932005605	-0.126228853735216	-0.018036305713925	0.00796453907886618
-0.494971650871167	-0.370725075528701	-0.402505897446509	-0.267584281304874	-0.0787026036185885	-0.00715364695727227	-0.00545351003349326	-0.0424860818180091
-0.309450529437781	-0.327974296609082	-0.193665237861008	-0.193883032474056	-0.0312548986805704	-0.00222621771820852	-0.0308277037772096	0.00148652198181043
-0.326903064861012	-0.34472597822185	-0.252273309426229	-0.181699367497096	-0.0836948192342428	-0.0269488314514011	-0.0146021366734205	-0.0126322888566093
-0.368314001155746	-0.330006274824873	-0.263753741295478	-0.16280098627861	-0.0607228673048041	-0.0498964805486688	-0.0344479808714784	0.00583208400830426
-0.346767662466374	-0.395208682027726	-0.207835753254091	-0.181060195708788	-0.0446024838949455	-0.0272559231835799	-0.00766216391336172	0.00548074205007165
-0.168877551020408	-0.234922327139811	-0.152105399121674	-0.160340965654554	0.0832122322613256	-0.0530729533192588	0.017036903256878	0.0823129251700681
-0.42830300293582	-0.43784702134671	-0.303667094407202	-0.244277906176351	-0.0709794491905131	-0.0333382571693644	-0.0284569844921819	0.0142114393866656
-0.0594265758585007	-0.0697669018777413	-0.0126643779126049	0.00332513048226038	0.0447319722682042	0.0578819568839529	0.0755207799572308	0.0742697901167847
-0.364664754762451	-0.455197886223306	-0.326392254561017	-0.253111908309111	-0.076347874832329	-0.0835539162782009	-0.026811038226437	-0.00285334719574881
-0.467423133235725	-0.546654635299872	-0.361259717912004	-0.271441328838454	-0.114425806011593	-0.122786455035033	-0.0424872123276324	-0.00248574504252252
-0.433500200673397	-0.461429884326492	-0.276386351582297	-0.190711252297449	-0.0787066838322069	-0.0444428294070621	-0.0115533746631908	0.00131629334053418
-0.00217883566468167	-0.0063688153419169	-0.0071674929202751	-0.00496225401939417	-0.000497486627657744	-0.0060527310930343	-0.00211765976986657	-0.000973112289281559
-0.353608725986233	-0.380412542961252	-0.284467339866602	-0.239749556737589	-0.0962855315386497	-0.0640096298551991	-0.033260612058237	0.00813728246945977
-0.334598368383155	-0.350809110030101	-0.227952969389626	-0.162431094030306	-0.0823635045066823	-0.0545866769487854	-0.0058061891439074	-0.000834269124373455
-0.324561372744832	-0.346452590698115	-0.223079887844179	-0.142342617142589	-0.0571162362597982	-0.031817393203301	-0.0200883760805244	0.00827104511044574
-0.420594964764889	-0.457740053670771	-0.340396115228247	-0.340396115228247	-0.136702904867968	-0.124183676374299	-0.0878863080942969	-0.0188264910940862
-0.406029041735194	-0.44420216987132	-0.353454265293628	-0.305831148713834	-0.0962039073540283	-0.118420662518689	-0.0603576413877928	-0.025011203381036
-0.39233180612491	-0.562553053882534	-0.366913086913087	-0.457569457569458	-0.21446410732125	-0.223258223258223	-0.0993354471615341	0.00594405594405589
-0.342839167935058	-0.355058455052935	-0.263495022205955	-0.197300446424058	-0.0547084341348185	-0.0459171103659735	-0.0252640576041876	-0.000296598394563419
-0.308462379257318	-0.311758027197426	-0.200843981689796	-0.176715028819494	-0.0625934356639699	-0.0583959609739461	-0.0195181569954709	0.0156390932780585
-0.344659166523695	-0.380773443915015	-0.254418686047681	-0.224362815238155	-0.0836629109831593	-0.0386910268001909	-0.0415868641337587	-0.0071265959066239
-0.37109544815241	-0.386138559508125	-0.24879350290841	-0.179153865847414	-0.0815961152438304	-0.0475674186438481	-0.0346292854192483	-0.00932302062541579
-0.337662337662338	-0.291113381001021	-0.214846304774362	-0.156916996047431	-0.0531238309016087	-0.0766584766584766	0.0117011701170118	0.0337662337662338
-0.159220790055479	-0.0944556647154806	-0.137970031099802	-0.0867915799213509	-0.0491439168499591	-0.0540334032538258	-0.0681751366037124	-0.0696340895244239
-0.462103884425156	-0.507274011299435	-0.275437441720147	-0.294118580587825	-0.150646494520912	-0.109517601043025	-0.098821630347054	-0.0300984950752463
-0.444420379059527	-0.374193962349263	-0.28582546139798	-0.236736207081766	-0.0984820896574456	-0.0526425625900816	-0.0321457953777626	-0.00931841542985667
-0.35710106344075	-0.313709933354491	-0.202369033008204	-0.203419819019887	-0.0968840977173958	-0.0534450727389013	-0.0391618141556631	-0.00738236158870975
-0.367286832508768	-0.356986033680097	-0.243890029108106	-0.209914268893958	-0.0376201085015561	-0.000422947131608509	-0.0177733380342382	0.0213552533629702
-0.366633263692312	-0.374528866755269	-0.243946876139428	-0.203541372195105	-0.0602264488382793	-0.0550430948905163	-0.020922365225041	-0.00108877905738514
-0.362519357072062	-0.375712489114551	-0.289721057779816	-0.166422329329342	-0.123453469308361	-0.0905108105903969	-0.0538121672142291	-0.00747862654106579
-0.370881344175113	-0.355753018910914	-0.257467532467532	-0.201733922913548	-0.0605947577226951	-0.0403045230631437	-0.0272514370875027	0.00559101915034121
-0.278682245758817	-0.298660092422668	-0.194225198853622	-0.169387291490881	-0.107207490754583	-0.110631531122217	-0.0847648706308202	-0.0253301342515431
-0.461032388663968	-0.381672845227062	-0.305513802927596	-0.213657271481699	-0.144375128892555	-0.098925963661063	-0.0380594156909947	-0.0212707505260696
-0.237153618509551	-0.0346764346764347	-0.0617667356797792	-0.113322924798335	0.0331465919701214	0.0864990190832887	0.128741063855568	0.0240225844252689
-0.117387392673434	-0.150024160930824	-0.114775802755342	-0.0967090301003345	-0.10156219194385	-0.0186659375781545	-0.0517851849068263	0.019516883520928
-0.43110515190411	-0.396176042821945	-0.267142627579716	-0.200538724806693	-0.0454494089994802	-0.0356662145377632	-0.0114082900240842	0.00295604679484807
-0.438888888888889	-0.233906071019473	-0.237998303647159	-0.14910394265233	-0.0287262872628726	-0.0687631027253669	-0.09224620303757	0.0158730158730158
-0.270621681131419	-0.354230180859489	-0.220178304587552	-0.22836568290867	-0.0882640959691494	-0.0789956503942189	-0.116390481172982	0.00849090883315662
-0.401476539091218	-0.436153013245524	-0.331077093963692	-0.22573456386406	-0.0876540543998977	-0.118349807857303	-0.0657768157768158	-0.017141108050199
-0.313764026728597	-0.408276803231845	-0.261409839815964	-0.149016971682405	-0.0804809634668594	-0.0501514906776778	-0.0295121852317425	-0.000983084702641968
-0.427659683537815	-0.27427001273645	-0.254131574765613	-0.192242910516323	-0.0360911825966211	-0.0853456478230913	-0.0480208120791675	-0.0193152773418233
-0.328143149284254	-0.460463054187192	-0.241001808318264	-0.245863590772317	-0.0984072883172561	-0.0525945945945946	-0.0469787664307381	-0.0125454545454545
-0.366306007266383	-0.389049010688801	-0.281062992329615	-0.196146154591835	-0.0746550322435872	-0.0556215590416631	-0.0258064770952869	-0.00303720927371487
-0.319134524201196	-0.389002499431947	-0.295087155516603	-0.205382259473679	-0.05611074031068	-0.0560778506452295	-0.0391867150611891	-0.00920245398773001
-0.358101851851852	-0.332568027210884	-0.195731556871453	-0.165900098911968	-0.0798628963153385	-0.0244434615951644	-0.0153569089718403	0.00662218927600688
-0.288334169491701	-0.321470460326037	-0.224230779586954	-0.160321466869351	-0.0517599094883338	-0.0228922123146398	0.00107050328586999	-0.0104971181428544
-0.278456789223016	-0.292144918084623	-0.172110633102727	-0.156612930722186	-0.0268943930321176	-0.0520863612580664	-0.0287764726138777	-0.0269853754959815
-0.291876936174238	-0.240692012845747	-0.202294910058885	-0.143599257884972	-0.0897050398087599	-0.063728305010217	-0.0474914322763901	-0.0583555161194912
-0.324332939977393	-0.362796620904309	-0.28941866644939	-0.205585147605312	-0.0720955559955871	-0.0492289589910592	-0.0558370964403181	-0.00573907028732112
-0.196515111463565	-0.323808489062726	-0.281140839836492	-0.187321937321937	-0.0314737814737815	-0.029626428502833	-0.0112309776943924	0.0122964038058377
-0.261497547061298	-0.345570525365046	-0.245896292494092	-0.159318141385389	-0.0439709567094025	-0.0576725884884234	-0.0375893434568254	-0.000668298954396795
-0.552422813036021	-0.209802463891249	-0.230628131710809	-0.228252351097179	-0.0647727272727273	-0.0507756132756133	0.0127164502164502	-0.00936389029964457
-0.355156398634659	-0.38096028321717	-0.221014492753623	-0.190028985507246	-0.043939813532724	-0.0764827670198513	-0.0333995438828809	-0.0160015882469724
-0.417216355407585	-0.388786826784098	-0.258876649591382	-0.2055196693326	-0.0696630252181204	-0.0350477992135587	-0.0221213961044289	-0.014970492523424
-0.318563216244885	-0.351347067440069	-0.206316113792749	-0.197547949264088	-0.050247907380146	-0.0337277593278634	-0.0393681649502791	-0.00776004105818684
-0.335928493521376	-0.348048516482555	-0.259098697272159	-0.174725996643647	-0.0698560911846274	-0.0736613570824757	-0.0257804045372166	0.0151886412902198
-0.356963509706166	-0.365282165455782	-0.225870180961831	-0.161582370536681	-0.0525052095305608	-0.0382913310404115	-0.0142923135016102	0.00519697410532449
-0.331570528822513	-0.341856249821597	-0.278981380342954	-0.212083430694159	-0.0876282240507731	-0.0521445561609969	0.0127893820160438	0.00302790166632827
-0.341162554917202	-0.367338725904463	-0.233038850925693	-0.203526630559427	-0.0786596089220108	-0.046428764726046	-0.0255611440582539	-0.00357507660878453
-0.23625535754568	-0.173843741384064	-0.182244279018473	-0.142452018028055	-0.129533088988549	0.0105814024245948	-0.0348741031411699	-0.112857274147597
-0.334736857821378	-0.381002257228506	-0.244152883643865	-0.180488860596387	-0.0576074608332673	-0.0430705998447933	-0.0193103328080758	-0.00328708942298506
-0.321673682867713	-0.354847259031943	-0.266810826044072	-0.232629915300455	-0.0679145385055927	-0.0371113403363998	-0.0273685918234913	-0.0126219297214715
-0.316681172776299	-0.355019033432638	-0.238763383439693	-0.194348527616118	-0.0854992380895468	-0.0795435793874055	-0.0424363419347504	-0.0284480919429345
-0.31924882629108	-0.293607800650054	-0.156128258915193	-0.251221615406726	-0.0203982515784361	-0.0845070422535211	-0.0995518565941101	-0.0162185232607768
-0.22347166443552	-0.29514227121251	-0.116788894709272	-0.177338766832034	-0.0350329494774678	0.0152488742850189	-0.0541594951233505	0.0336532570961814
-0.266666666666667	-0.466666666666667	-0.212121212121212	-0.217391304347826	-0.0285714285714286	-0.166666666666667	-0.1	-0.0526315789473685
-0.346363259596954	-0.407861480019143	-0.201273125403554	-0.180436405477356	-0.0745538035002599	-0.0271689036284407	-0.00272608099787475	-0.00681981335247661
-0.35737532086542	-0.425965608465608	-0.191061253561254	-0.149537037037037	-0.0784796893667862	-0.0208946529310768	-0.00231481481481488	-0.015834972140282
-0.360874252471421	-0.387378513265038	-0.255824963098967	-0.23129480031858	-0.083007475560667	-0.0479695221553668	-0.0194271107435531	-0.0241271666803582
-0.129645821404437	-0.101555593175705	0.00960975445871493	-0.114222717493315	0.0591669727371724	0.0644519878008752	-0.0106054412499432	0.00944922175402468
-0.324360353151368	-0.333931963149724	-0.232221285422495	-0.193061534997834	-0.0739288212704073	-0.0429885357120878	-0.052585927383797	0.00130574338042155
-0.358486696382182	-0.419727180036458	-0.265750666988671	-0.229948440257719	-0.0312627033366876	-0.0235243762177606	-0.0122333524659045	0.00364700522758921
-0.348087814545374	-0.417590185095168	-0.285224222637068	-0.208596220683247	-0.0584309244356577	-0.0632693368248852	-0.0260094558704985	0.0035450058233043
-0.0761290322580646	-0.301666666666667	-0.193070866141732	-0.290201342281879	-0.087433628318584	-0.0711111111111111	-0.0632258064516129	-0.00479166666666664
-0.225756622232393	-0.456799772630382	-0.11960455833385	-0.0218199339207048	-0.0582782672540381	-0.0374449339207048	-0.0888468030795833	-0.0141891199672164
-0.351284145956947	-0.448623949109263	-0.362464284632548	-0.147329305195509	-0.0886404677960272	-0.0359641939926303	0.0233463959149744	0.0175713199271326
-0.155649718863607	-0.272003395016919	-0.223925901688858	-0.106003639648138	-0.0861302005289192	-0.00412159993478811	0.0207000808246106	-0.0154877773499223
-0.382441992076967	-0.376043643263757	-0.268077956989247	-0.187215553888472	-0.0599048800661705	-0.0660945541390562	-0.04376802008073	-0.00658800324539077
-0.472293094001678	-0.504553769978201	-0.290396253198961	-0.18714106074545	-0.0803847291424932	-0.0529049720574729	-0.0453390305045615	0.00994734315679224
-0.364659045023218	-0.338376696832579	-0.286564573605308	-0.309023806119531	-0.0584141623682439	0.00749434389140269	0.00452704021866457	0.0191773504273505
-0.409417799022504	-0.38329817195628	-0.245864087119482	-0.293148489669424	-0.0644575138551057	-0.0341842147323301	-0.0556676393959591	0.00226547893984375
-0.13999585007451	-0.165376252599735	-0.114353798710401	-0.0434815877570541	-0.0408758892276423	-0.0212945590994372	-0.0291159726585556	-0.0620083498132279
-0.454647435897436	-0.376923076923077	-0.175438596491228	-0.178386893509767	-0.0230657989877079	-0.0289129454217411	-0.0104303428154632	0.00708333333333333
-0.290685361667945	-0.35325381247169	-0.244447331572185	-0.353786828085912	-0.189163522920145	-0.13713563867516	-0.160833130920573	-0.00310366232153947
-0.311001137656428	-0.551231278710622	-0.275220790835618	-0.22164040706282	-0.185397865672788	-0.0932483935778604	-0.00370228708171505	0.0278851642450081
-0.326443022467063	-0.307896272133025	-0.190586254935388	-0.174265463753547	-0.0586060639334237	-0.0262019398065255	-0.0104144695793278	0.00862339505246346
-0.334971278989993	-0.393984032053737	-0.25044349299081	-0.227338113605553	-0.0766863662159253	-0.0286895683136775	-0.0438090673536328	0.00353436546466035
-0.428414269998428	-0.400932630576491	-0.236464156619744	-0.227676537740301	-0.0895410109938785	-0.0420878410711026	-0.0152432116660798	0.00476751192707203
-0.268454636091725	-0.335873540427407	-0.231912689604144	-0.175800761519932	-0.068452328514796	-0.062704767969434	-0.0170639744514268	-0.0111092155769168
-0.292765382014875	-0.461093178249648	-0.234432048681542	-0.21343662534058	-0.103918740696751	-0.102289191538684	-0.0546701439196368	-0.00762481976587892
-0.329972993796573	-0.277660200154678	-0.182221555306419	-0.186270436188175	-0.0736869789847256	-0.0139023842190147	-0.0284037085869039	-0.0451945358427199
-0.386410091165595	-0.431495061161353	-0.362898147894661	-0.193691815182328	-0.110472694125853	-0.0692026030214908	-0.0699437097408584	-0.0287862234298021
-0.318008327550312	-0.342616478020532	-0.213158716195125	-0.150327583097914	-0.0467048050866969	-0.0217919740713889	-0.02743480711102	0.00558474604276138
-0.356742101559317	-0.386134925006375	-0.218989522323328	-0.203185144629222	-0.0722927133501957	-0.044569356762884	-0.013768699955257	-0.000514679556032904
-0.395115500564094	-0.385572139303483	-0.275813241484883	-0.208589161217325	-0.101012180476926	-0.0548639779824284	-0.0717839374555793	-0.00673199875353259
-0.150969006862228	-0.157427469217355	-0.0640722321471682	-0.112294523879	-0.0914768980098538	-0.0784100576614047	-0.0953463863775029	-0.0678118147385208
-0.299519207995832	-0.335876942940404	-0.243827025874394	-0.194322075379344	-0.0432900645030618	-0.0339555232602147	-0.0278430964003651	0.00168782705257664
-0.367574498252133	-0.358239717291874	-0.258230718956566	-0.22867022489044	-0.0679191565396426	-0.0381496474653721	-0.0289358975813074	0.00756171375676262
-0.394785315737982	-0.37854016230511	-0.25412466579659	-0.215915577587502	-0.0581973973786153	-0.039203827798829	-0.0365880805719826	0.00562659793081677
-0.384649832925695	-0.245966870966871	-0.218548574712958	-0.131498024406852	-0.0809262336708637	-0.0192314145802518	-0.0148894821025968	0.00515455317125468
-0.351901607164765	-0.399924388166269	-0.250148665270978	-0.163660585119116	-0.0459599379125155	-0.0526516656325743	-0.030942011205169	0.000564918557574678
-0.289367521367521	-0.372859489840035	-0.234182744348933	-0.175605956471936	-0.0422257217847769	-0.0386318082788671	-0.0233902662993573	-0.00446509341199608
-0.353379572582552	-0.320143164978301	-0.222325720654036	-0.167306545218084	-0.0499975478298923	-0.0342316622522458	-0.0338065208589566	-0.00459869269724633
-0.276626339158418	-0.298643254032475	-0.229351962741184	-0.14047733410185	-0.026038831428053	-0.0199223672470726	0.00596798371129237	0.00654576319259681
-0.296146320397097	-0.300770416024653	-0.216021160242652	-0.158059773009132	-0.0610851013393385	-0.048099375724747	-0.0225158705701078	-0.00844680036137913
-0.340981564278213	-0.383908002496643	-0.260641723398591	-0.224075296281875	-0.082406783452324	-0.0252533086190918	-0.0240411247110458	-0.0124324257016254
-0.255102040816327	-0.159863945578231	-0.168996365669556	-0.196095829636202	-0.00196920873612605	0.0430346051464063	-0.0152098575279168	0.0248207391064533
-0.317416951145399	-0.47967574346712	-0.28742842962125	-0.216144686514356	-0.0745992349052728	-0.0732491995648658	-0.0307822542053584	-0.0140141823525408
-0.402962601471183	-0.409163002949524	-0.219952859192457	-0.266855017869217	-0.121813132032474	-0.0923425549995279	-0.0639698832553155	-0.0685504201680672
-0.441943408075062	-0.392010163749294	-0.24863069130218	-0.252039023778154	-0.0543478260869565	-0.0550138267529572	-0.0130419097810403	-0.00208042136053543
-0.382211355511203	-0.328825028924863	-0.244622989788282	-0.198631682172128	-0.0601999167333586	-0.045788186725462	-0.0219003307530568	0.00205071377945854
-0.472125097125097	-0.407066617592933	-0.193331059184718	-0.236013986013986	-0.0227112337204081	-0.132081401744323	-0.00900249176111245	0
-0.380515833628442	-0.372280375448765	-0.299190222399759	-0.223144312927777	-0.0850620472323484	-0.066952506596306	-0.0303059202509245	-0.0165793722679478
-0.339096929560506	-0.46093101384357	-0.236470666934243	-0.131238012521261	-0.0722407668552864	-0.0480733768420377	0.00518114530580449	0.0119933547256549
-0.343452303779025	-0.43701191325521	-0.252337299620543	-0.200447160773882	-0.0939949369696019	-0.0920438322588216	-0.0458108366460324	-0.0104496582763794
-0.372877728138005	-0.401339478634021	-0.252185225514855	-0.175212908821112	-0.0604353851794051	-0.0416547373504943	-0.00832982002271443	0.000344563286229449
-0.176834527464734	-0.189119081310604	-0.0997920526348666	-0.0541115859887742	0.00334252051057782	0.018275158315556	0.0232382148973177	0.0263905317535101
-0.323840091756697	-0.375794010889292	-0.224244925409636	-0.13992656449553	-0.0489297560638519	-0.0630446284078178	-0.0580159385042995	-0.00622652782519639
-0.401457457983193	-0.273036858974359	-0.320842161016949	-0.336742912371134	-0.0161033163265306	-0.119669976635514	-0.0776988636363637	-0.105551861702128
-0.41965774614779	-0.557080151680432	-0.256573248628825	-0.0797722467605869	-0.11053166728148	-0.0479720640009159	-0.00942738221437722	0.00707831057929587
-0.307586973616421	-0.320320420135946	-0.212615897916382	-0.168173047716727	-0.0497878064377743	-0.0208973275869899	-0.0126424419310963	-0.00057890268314853
-0.266862170087977	-0.441687344913151	-0.385984427141268	0.0278086763070078	-0.163225806451613	-0.188940092165899	0.0412186379928315	0.0610599078341014
-0.282857079514032	-0.32526267589684	-0.218057233713217	-0.140515299319984	-0.0663232287575931	-0.0215524743395998	-0.0108586911965733	-0.000774025016488489
-0.295513459621137	-0.457010785824345	-0.202943800178412	-0.190239625949737	-0.25181598062954	-0.0450490633363069	-0.0350672121566336	-0.0335174252523329
-0.403846153846154	-0.302508361204013	-0.264102564102564	-0.21098505810736	-0.0716783216783217	-0.0659965034965034	-0.0141025641025641	-0.00893824485373773
-0.310063240621354	-0.372242461040275	-0.226116449971735	-0.160133870327302	-0.0607009039612715	-0.0433308341270001	-0.0264885182728449	-0.00456208953727377
-0.582199546485261	-0.514336917562724	-0.187219010918433	-0.0959595959595959	0	-0.100358422939068	0.0181723779854621	0.0368639667705088
-0.355171757541155	-0.450065753848534	-0.363771712158809	-0.0886169818316648	-0.0721966205837173	-0.0396151669496322	-0.0531490015360983	-0.0117204301075269
-0.357805307693114	-0.379337682341216	-0.206450194868409	-0.18056163462257	-0.107888701214815	-0.0305446867189521	-0.00784096200728623	-0.001465962958211
-0.368254682357398	-0.351433121019108	-0.205454339362709	-0.0794856240716113	-0.0396830216945155	-0.0215676965884665	-0.00450329645770475	-0.00188928479302908
-0.338358969318722	-0.280311890838207	-0.211334051949742	-0.155797603540183	-0.0695251073130423	-0.0515112069579633	-0.0107212475633528	0.000815169236221935
-0.182231638418079	-0.174855751893256	-0.0443283435956572	-0.00286993629041954	0.00296905966220012	-0.0636416954424441	0.0239720652856246	0.0473664703289658
-0.42484593837535	-0.341682803918238	-0.232763117986048	-0.210657510883713	-0.0985570607553365	-0.0337264673311185	-0.0274961597542243	-0.00119397759103634
-0.286179216836151	-0.427900099095751	-0.263913194180256	-0.233211233211233	-0.050010175010175	-0.0377032849193205	0.0147905679820574	0.0174501424501425
-0.299771475624784	-0.337387433702306	-0.223546963036635	-0.150897709029828	-0.0821923468658424	-0.0524359690587468	-0.0438119091442778	0.000856460517892121
-0.374091147107552	-0.377534339427045	-0.206935333848053	-0.169155425723859	-0.0499103383443797	-0.0427026014807986	-0.00951523615621475	0.00404430736735995
-0.401087467616038	-0.397144373043061	-0.25792961943597	-0.197621338128127	-0.0748452903484049	-0.0641880887440381	-0.0332062263518063	0.00339273963939812
-0.385179526355997	-0.286570247933884	-0.192492339121553	-0.159237536656891	-0.0523861680488187	-0.0354400068417001	-0.016016295025729	-0.00756483475330028
-0.383436093984336	-0.444171388101983	-0.311752359761902	-0.256324853448518	-0.0574501691403577	-0.118200951083988	-0.052028530959126	-0.0205844315802439
-0.224731858994515	-0.260117058956517	-0.213328830350107	-0.132335749357026	-0.0269411439624206	0.00143217763123993	0.00393526439743141	0.0346487812638683
-0.389985283119014	-0.329245770272174	-0.196015579943331	-0.225138121546961	-0.0557426555519991	-0.0666015361811076	-0.0394238358326756	-0.0115619626065639
-0.313611069333734	-0.331222396885995	-0.236740824421993	-0.21277855463985	-0.0557346997039865	-0.0529890162106841	-0.0246123444841007	1.24783578481225e-05
-0.376220876898154	-0.376219218936477	-0.289134964514391	-0.204251632975037	-0.0669284801814922	-0.0448805205665227	-0.0251136161959333	-0.00597926459995424
-0.29976279650437	-0.449371980676329	-0.210178166504697	-0.237777777777778	-0.0645690550363448	-0.0432553996882654	-0.0286804074863777	0.00703096539162107
-0.297642468358581	-0.288284179588527	-0.357805761971846	-0.211538461538462	-0.102993775548123	-0.109474421356387	0.00318312503667195	0.00947603121516161
-0.386466775764306	-0.415600798276647	-0.290562202018409	-0.183756140452329	-0.0764121057234434	-0.0585848008884658	-0.0253359703467426	-0.00322030450560551
-0.429528985507246	-0.377926421404682	-0.27536231884058	-0.249721293199554	-0.00452898550724634	-0.00869565217391299	-0.0579710144927535	0.031304347826087
-0.381803514967239	-0.460238136886487	-0.249689474057776	-0.222001028450798	-0.0580797122287112	-0.0646706985973701	-0.0205781151678247	0.00928368667095814
-0.383517573433407	-0.323289004597054	-0.281544237336823	-0.195919066275788	-0.0677088744363871	-0.0401293695727782	-0.0319350242460679	0.00102171666334128
-0.35052317303595	-0.297569024178933	-0.218761532242514	-0.138166881448088	-0.0426703426943638	-0.0290382484514917	-0.0235682781036378	0.0112943810154204
-0.386578727468551	-0.421797650534766	-0.317447778165336	-0.245419832089071	-0.0708849479854538	-0.0718033894423886	-0.0228945619447533	-0.01004098900576
-0.41060645185803	-0.375157921906893	-0.227100179920662	-0.175344364596453	-0.103798022432846	-0.0532054152666225	-0.0432717737488324	-0.00614953113813355
-0.447160001124196	-0.426850918587071	-0.290430347936954	-0.213539667744942	-0.057366738686477	-0.0700129279277562	-0.0576149845972395	-0.00616605895131372
-0.318254372858053	-0.333908338969278	-0.267865621165544	-0.218702397730914	-0.0907088411791241	-0.0604448638586911	-0.0237913625683508	-0.00650504784854689
-0.355630289781963	-0.268444267568733	-0.302195686503559	-0.139104717604158	-0.0558509676252488	-0.00297732282513519	-0.0134820747520976	0.00533063427800262
-0.380518392647728	-0.350039012915022	-0.296761120371278	-0.256381401121149	-0.0681581250907236	-0.0533119707800855	-0.0155891621757697	-0.0001234688949171
-0.464125560538117	-0.382627763181288	-0.374087246361871	-0.240349336761893	-0.0740156704282265	-0.0785046455054369	-0.0268561878443897	-0.00873522596562593
-0.475958670065629	-0.483240223463687	-0.333707513183313	-0.203286306412996	-0.0971812422304431	-0.082365587895174	-0.0166390446817618	-0.00750365500614814
-0.407222222222222	-0.314137645107794	-0.163975244674727	-0.185573476702509	-0.129761904761905	-0.105465302847974	-0.117857142857143	-0.0851709401709402
-0.225516019347732	-0.230252269421736	-0.180383503017537	-0.150906418422342	-0.136018080953359	-0.0880807978277971	-0.15859872611465	-0.047884440400364
-0.19635554695812	-0.19242480444835	-0.102143734099271	-0.0882030430186909	-0.0578268331470139	-0.0171140112633821	-0.0420606604641963	0.00938783215453159
-0.228708378410867	-0.317174004634506	-0.243307075956905	-0.136694158897123	-0.203805841249902	-0.0794150751579406	-0.0554404628592758	-0.0571370119242459
-0.341052354629243	-0.386599795862533	-0.246380688340662	-0.171437576977007	-0.0561668304442325	-0.047521898070892	-0.020556065903128	0.0072235364903116
-0.34912554564602	-0.374867984069017	-0.234906788704352	-0.14843813085041	-0.0589628794186426	-0.0691160903316866	-0.0582516736389341	-0.000339016379453438
-0.293733588815556	-0.293589821144113	-0.16098147556205	-0.154375078613056	-0.0483351024098754	-0.00803891353990682	0.00219348880166237	0.00265986320703504
-0.398706436837563	-0.350940500050653	-0.249820181712564	-0.169838640357	-0.0651136440848015	-0.0300366194279736	-0.0323593654170425	0.00217586119409363
-0.305765279282351	-0.355552653965616	-0.209349200525087	-0.195006119935026	-0.0593855248187596	-0.0309398783861927	-0.0260304525567567	0.0173287240422637
-0.421805906865867	-0.304744073114639	-0.302509848260515	-0.205453536833421	-0.0516492921928782	-0.00410859639372174	-0.00257871878393046	0.00647925223056223
-0.477310924369748	-0.348739495798319	-0.148739495798319	-0.146492304787083	0.0252100840336135	-0.136875089018658	-0.0656069656778374	-0.0645668339278157
-0.560455192034139	-0.574133455489388	-0.277007442224834	-0.0918709407081501	-0.0990990990990991	-0.033963963963964	0.00573300573300572	0.028223536036036
-0.341880029706466	-0.415740072257211	-0.256903860458593	-0.232628117798008	-0.0809287447045481	-0.0966043951319385	-0.0511638559807843	0.0191958645933823
-0.297224971589868	-0.377484305370328	-0.419202174103983	-0.187467735362043	-0.1299478043127	-0.0400143637695037	-0.0452895016707465	-0.0494534899979268
-0.374126984126984	-0.541269841269841	-0.625636418089248	-0.441958309428189	-0.0922350922350922	-0.109126984126984	-0.0828924162257495	-0.00426121231490351
-0.361721611721612	-0.164102564102564	-0.220016542597188	-0.209935897435897	-0.00854700854700863	-0.0256410256410257	0.0284900284900285	0.102564102564103
-0.460671714208127	-0.401651921042697	-0.255570411255288	-0.209302450517656	-0.0909470233965755	-0.0608232643866475	-0.0116247025262048	-0.000363078445075216
-0.25008097821686	-0.344420600858369	-0.236818887796271	-0.118005506518746	-0.0745044583007172	-0.0582609998608629	-0.0432842372220055	0.0637534968061744
-0.316795039830655	-0.375391336749589	-0.281526146663629	-0.221428377387194	-0.0959797337978984	-0.0605628006044383	-0.0479184040028224	-0.0346666064685222
-0.428571428571429	-0.75	-0.375	-0.142857142857143	-0.0285714285714286	-0.106382978723404	-0.0476190476190477	-0.0277777777777778
-0.326270769374985	-0.405339886061862	-0.225948241124759	-0.138169375388473	-0.109189695230804	-0.0601361068995161	-0.0245317054118306	-0.00292075191485275
-0.308955750132221	-0.386745199245199	-0.253185767720651	-0.248965423066142	-0.0790185424331766	-0.0409082442980748	-0.0127372627372627	-0.00244670583653639
-0.331512946287571	-0.393599468900409	-0.223104968868774	-0.195648567019498	-0.0846158028387031	-0.0616032303979552	-0.03426382232865	-0.0102020542219616
-0.385872312888026	-0.438199356913183	-0.269576602422165	-0.217955454474159	-0.0747272998382724	-0.0588362995883425	-0.0247651662929109	-0.0174942287080551
-0.32201980770621	-0.391955727664717	-0.324024324211754	-0.164625986886123	-0.0956636875206885	-0.0796577636200277	-0.0495451723486382	-0.0146523356115038
-0.38909065014598	-0.365092561800244	-0.219023258017148	-0.140165831648648	-0.0694037145650049	-0.0548133666413236	-0.0347760306910899	-0.00545226165334656
-0.525301087801088	-0.290107709750567	-0.285170250896057	-0.267594668659691	-0.0518790849673202	-0.0507756132756132	-0.0269444444444444	0.0396241830065359
-0.361925659511986	-0.315735362812831	-0.220828132387594	-0.194878840784495	-0.0684495805558133	-0.0395138897549948	-0.0308466088781513	-0.00365056865372482
-0.303632478632479	-0.426148105625718	-0.218563579277865	-0.18322303760975	-0.0535516285516285	-0.0422607879924953	-0.0267304312559146	0.0128590444164215
-0.391426356589147	-0.398174448192201	-0.295891472868217	-0.23272697008608	-0.0597288337729804	-0.0632943768937159	-0.040041741204532	-0.0338904634338886
-0.420361685690347	-0.349577743125782	-0.244114384321459	-0.223794781070323	-0.07748849736281	-0.0560584308668111	-0.0684297448824374	-0.010827067669173
-0.262639933166249	-0.438327939590076	-0.174068773603657	-0.157171717171717	-0.0837821927888153	-0.0721637426900585	-0.032831541218638	-0.00384099616858236
-0.336636333348122	-0.360474753281594	-0.224666367076383	-0.151856910914665	-0.0335562643670412	-0.0316737641487119	-0.0130769421057356	-0.000378100325498787
-0.380454545454545	-0.342892057026477	-0.261418439716312	-0.160404858299595	-0.0804545454545454	-0.0346606334841628	0.00601941747572821	0.0131543624161075
-0.467706893146356	-0.475903614457831	-0.28962910465391	-0.106855995410212	-0.0916930881420419	-0.0393956779498948	-0.00869049970373303	-0.0775985297120686
-0.262657043571238	-0.250950035186488	-0.237821216780145	-0.130311457174638	-0.0976938282451131	-0.00986823661340064	-0.062474645030426	0.00639192598822536
-0.4457984310597	-0.432096191270503	-0.255328514502826	-0.234069411848375	-0.0772925494713458	-0.0687754841997962	-0.0100182691925812	-0.00455995938644527
-0.406270854777229	-0.233694425637554	-0.209591560672266	-0.203543984259958	-0.151870146630176	-0.058688382611206	-0.0350251195779473	-0.018116336364266
-0.425582657010635	-0.364031417501761	-0.217390238212636	-0.238725231322334	-0.0490953056021403	-0.0446383718738513	-0.01931197091643	0.00608364602848277
-0.469639416460226	-0.384921808486804	-0.273085775548608	-0.150883753518516	-0.159105505926315	-0.0588923653462021	-0.0371611862884206	-0.00288846829334832
-0.477633477633478	-0.591269841269841	-0.412698412698413	-0.341269841269841	-0.30503795721187	-0.137044489157165	-0.0793650793650794	0.0138026224982747
-0.358064640891101	-0.435162146560035	-0.2701027848875	-0.222514124388203	-0.091067234193615	-0.0957674143081597	-0.0181937259326896	0.00734409243463197
-0.346952207325781	-0.366586311194239	-0.234178212827667	-0.188097418160011	-0.0819965729336282	-0.0908586612949069	0.00369224014091296	-0.0230788563963875
-0.429861229731696	-0.373423798423798	-0.273604078482127	-0.218168116605617	-0.111978975762062	-0.0808988990807172	-0.0180269829513295	0.00741934439282332
-0.351949420442571	-0.391225961538462	-0.303962703962704	-0.196613088404133	-0.0909502262443439	-0.103567447045708	-0.0516285516285516	0.00274725274725274
-0.343834019737353	-0.367606260663156	-0.268268350993182	-0.198100154138438	-0.082243195785777	-0.0909321740468588	-0.0590797480516708	-0.00871400692978619
-0.461818294010075	-0.513971909494297	-0.422267913093601	-0.279267172310651	-0.197751233964703	-0.0578909696556755	-0.00234065964403041	0.00975740630913047
-0.372792206426333	-0.385451137648138	-0.216852165379909	-0.19717432836943	-0.0664621029801514	-0.0304841380402356	-0.00675765101124637	0.00459859395581497
-0.277757718210699	-0.273276966789566	-0.142606836038145	-0.149873317878501	-0.0053742781027265	-0.0468649613325401	0.0368144079184454	0.0235698212761555
-0.405731768728309	-0.395576751468478	-0.261867210688944	-0.193483594799245	-0.0613011590271411	-0.0560166853914461	-0.024086208691766	-0.00100144107874733
-0.368172863635659	-0.324111560953666	-0.270839110420942	-0.203106994743621	-0.11048040402354	-0.0735404290741232	-0.0217951102273215	-0.00983157699859205
-0.361976634086526	-0.423929572741336	-0.24319419887931	-0.174270116417127	-0.0594768011318291	-0.0408262519520783	-0.0195518117716361	0.00271055803896858
-0.458155355165322	-0.398629524802622	-0.296670247046187	-0.162819226051076	-0.072108843537415	-0.0185877167768517	-0.0285190999476714	-0.00107059217129479
-0.341697334793774	-0.354629971060382	-0.215493522549468	-0.165977434019295	-0.0444749811039048	-0.0234448808136125	-0.018094182568491	0.00220355471466283
-0.3667089678511	-0.264765721331689	-0.27827868852459	-0.165526315789474	-0.0519944341372912	-0.0413716814159292	-0.0404008438818565	-0.00212348322626688
-0.0762125296846874	-0.15264455374981	-0.0999323257387774	-0.110005585812037	-0.105737840978255	-0.0833925515198223	-0.0678188081883666	-0.0582270430696393
-0.327651876060521	-0.360743900850025	-0.234559436811787	-0.187379512938116	-0.0599378591232418	-0.0331047568528717	-0.00988185028454003	0.00101742328419252
-0.38218719329357	-0.378418459753656	-0.218008994484284	-0.134255865071918	-0.0590055264343174	-0.040263618389261	-0.0139910496518572	-0.000935487897282927
-0.392616057598775	-0.428166828463344	-0.275982878117663	-0.204518811995448	-0.0883724080388432	-0.0743230317698403	-0.0376057552751063	0.000282895805283845
-0.370106674495987	-0.331763145173077	-0.294798982188295	-0.137532875745718	-0.0468379116286844	-0.00946564885496182	-0.0435896380732906	-0.00436096291278831
-0.377395576905031	-0.366563496640109	-0.228354268682137	-0.17869088420767	-0.0693375710940113	-0.0350471107238167	-0.032362882741513	-0.00533689807989779
-0.412944423782887	-0.407408584297869	-0.20824941752557	-0.168001664307207	-0.123951329883	-0.0338042974282756	-0.00647530458204137	0.00179296694257369
-0.405841010336923	-0.434038363070621	-0.228408587067805	-0.220084224165857	-0.0703523982056591	-0.0451008949679162	-0.036658685820697	0.00443554368788013
-0.412379473069221	-0.434251560134711	-0.289350267267052	-0.265672634092984	-0.0968035783756791	-0.0819885357210505	-0.0251293111344545	-0.00482065272186738
-0.445705378076974	-0.369543211505476	-0.257781397945563	-0.215131696639973	-0.0729418767671547	-0.0817126412136985	-0.0165609339790805	-0.00119134554964928
-0.454810222503497	-0.402206960496809	-0.235076152706623	-0.223202527279569	-0.0895119119534848	-0.0682975113122172	-0.0179433291035983	0.0404957775189283
-0.472775553354255	-0.412516144656119	-0.283920673419889	-0.20865574521272	-0.170649818392699	-0.0817806207814972	-0.0535375380677053	-0.00218332731865756
-0.405124170635376	-0.430411454651089	-0.335534533009465	-0.236514647403315	-0.0886419618676937	-0.0456317290097451	-0.0348619938171666	0.010412227034211
-0.285988363895252	-0.429563766045076	-0.290319382110427	-0.305570831272263	-0.0486241346826954	-0.0429750597661046	0.00350053226604041	-0.00638144504748983
-0.444444444444444	-0.481481481481482	-0.552631578947368	-0.25	-0.0370370370370371	0	-0.0416666666666666	0
-0.315739994627988	-0.43116627563763	-0.313818955942244	-0.235314604132807	-0.0595592614651579	-0.0858839897260274	-0.0505248176481053	0.0146584067707879
-0.308071764766803	-0.378154425612053	-0.246556362658058	-0.132806582303111	-0.121724546274995	-0.0384810176375429	-0.00437733914992011	1.50659133709707e-05
-0.394747004143177	-0.436512196706327	-0.317998474554134	-0.284552366958564	-0.143364261376441	-0.0931895833026227	-0.0365003912520873	0.0039617528401632
-0.355405849490634	-0.37593548417675	-0.302557662183331	-0.210783296932131	-0.0900146918798282	-0.0770671985218571	-0.0255108453637866	0.00501162433653546
-0.358900745394475	-0.376290601007796	-0.225925941063006	-0.180567850602626	-0.0563753354002586	-0.0461528693062816	-0.0172014229504841	0.00101944620781913
-0.302847107657921	-0.312790972934585	-0.264464307538002	-0.161639276055752	-0.0475332792008071	-0.0435936388285291	-0.00834343423362705	0.0148544826881187
-0.38718540752713	-0.366894504280585	-0.233683172057681	-0.293553629469122	-0.0868688228799182	-0.029592501628991	0.000125559558903809	-0.0162809021963951
-0.35157809677726	-0.29859990020253	-0.159162666764003	-0.0899363057324841	-0.0285985130903437	-0.0151214909176692	0.0160730839388774	0.00452971368499167
-0.383750995926099	-0.35617323852618	-0.243858848225921	-0.211201108259932	-0.0927067448638932	-0.0535408781615392	-0.0282060966132347	-0.00407761047482136
-0.366088558053872	-0.305271646998798	-0.247670441141779	-0.14858372644073	-0.0740893925607301	-0.0429633576324139	-0.038673236389857	0.00606023127821409
-0.350672061016889	-0.364002201502202	-0.19892571196919	-0.219550847162787	-0.0739441349610841	-0.0639704459199044	-0.0375936120616972	-0.00627685567444602
-0.371348588723875	-0.368796722260493	-0.237120065673459	-0.185726300142776	-0.0721759253036789	-0.0601050907552296	-0.0213252352405702	-0.00630805264147694
-0.356668767110801	-0.375053509887485	-0.233225122957994	-0.18768905878323	-0.0605931816170064	-0.0413125764155039	-0.0284064248528162	-0.00165074126887699
-0.235621395048902	-0.357219677724415	-0.17361774435183	-0.139172597083114	-0.0419004781763794	-0.0123693757945983	-0.0104450881642367	0.00641927173988721
-0.302434962872339	-0.407336601960449	-0.216151869272172	-0.191629694785517	-0.0617439938681167	-0.0290527894901653	-0.0289930283939358	-0.00731575459523559
-0.285038903350437	-0.285989334129378	-0.213900341018985	-0.19490724743643	-0.10212525555625	-0.0662552455310772	-0.0692030320283109	0.00244407182365813
-0.370103195448944	-0.330761625277418	-0.219797858442099	-0.123444129849962	-0.0641462110932939	-0.0340499896972548	-0.0167436266961772	0.0130798242991513
-0.386414011118782	-0.377367054851842	-0.224201086270052	-0.189448739628873	-0.0484323416598286	-0.0372116885526846	-0.00764153680371349	0.0231416186840914
-0.485632183908046	-0.664203612479475	-0.233632183908046	-0.27471772963076	-0.0765412748171369	-0.0681064107121697	-0.0459770114942528	-0.0109486396042485
-0.526768067371316	-0.438713540330168	-0.289127837514934	-0.337962962962963	-0.138888888888889	-0.105231004200076	-0.0223944875107666	0.00673400673400681
-0.0178784761399084	-0.148976077321514	-0.0605362021857923	0.030609631147541	-0.0483619245800131	0.00166301260650759	0.026703381147541	-0.0109730301427816
-0.639202657807309	-0.524916943521595	-0.397932816537468	-0.226215644820296	-0.0963455149501662	-0.165609584214235	-0.00110741971207096	0.0465116279069767
-0.408215515076305	-0.400284457053086	-0.283262323122376	-0.198570882910412	-0.0721478328950274	-0.0320978796806546	-0.0126025107676484	0.0104742762667358
-0.401666821473119	-0.452576101771922	-0.286432633982193	-0.223771066031546	-0.0769473023323001	-0.0549607959589865	-0.037487541293711	0.00205444064077731
-0.131113801452785	-0.177872127872128	-0.13954008954009	-0.102684903748734	0.00430528375733852	-0.0785714285714286	-0.0398362507058159	-0.0329192546583851
-0.392553688141923	-0.318105158730159	-0.28966541052872	-0.193789919686334	-0.0904869154869156	-0.0905982905982906	-0.0416794674859191	-0.0182097126335045
-0.259847753508657	-0.252035300621197	-0.133420635097611	-0.0972008996598414	-0.0143428417601705	0.00927691186344026	0.0201271915118606	0.035790114903396
-0.29740500463392	-0.391081178647173	-0.260992876615953	-0.233710627262413	-0.0880551494681656	-0.0704819277108434	-0.0298444775116402	-0.030299279309017
-0.326447165465084	-0.309729359514483	-0.224503846811183	-0.182136850237983	-0.0718002693635335	-0.0278817900288326	-0.0534729423854808	0.000436718294659855
-0.404283016322676	-0.445328225927595	-0.169714892326357	-0.253442728442729	-0.175108225108225	-0.103002070393375	-0.0265213281342314	0.0181547619047618
-0.32882591668443	-0.324091953466999	-0.214397191528038	-0.156072826685202	-0.052666831286724	-0.0651630850746797	-0.0081391268609432	-0.00755680299747807
-0.329576410255556	-0.335863577936463	-0.216887843541549	-0.165244286629936	-0.0454631760813057	-0.0375064105287114	-0.0170577029530081	0.021697625666777
-0.361485633489875	-0.276341810359782	-0.266874322106961	-0.181600987161648	-0.0855959502991256	-0.0509459767494871	-0.0236109106653197	0.00559901825433351
