# Supplementary material for: De novo DNA methyltransferase activity in colorectal cancer is directed towards H3K36me3 marked CpG islands
Source: Nat Commun. 2021 Jan 29;12:694. doi: 10.1038/s41467-020-20716-w (PMC7846778; doi:10.1038/s41467-020-20716-w)
Supplement: Supplementary file 4 — Source Data [file 41467_2020_20716_MOESM4_ESM.zip › source_data_for_figures/figure_s4/panel_b/source_data_other_cgi.txt]

day_3	day_6	day_13	day_16	day_22	day_28	day_40	day_40_con
-0.445742274489741	-0.393307613291608	-0.261771681766574	-0.183460259716031	-0.109239430950972	-0.0754330488316777	-0.0290543112901495	0.0109596226216524
-0.273963173292032	-0.176893576222435	-0.128793528122387	-0.125053449590065	0.0102985420041657	-0.0113279279978274	0.0411515365595196	-0.0600630383392659
-0.324072464306337	-0.298464034915928	-0.216025586847403	-0.157074512998236	-0.0626451618779482	-0.0417134382892148	-0.0268649202891269	-0.0112197586381106
-0.333894561579368	-0.364300697803844	-0.224423636792824	-0.181076044117198	-0.0571310214226535	-0.0126355253825109	-0.0160072149518363	-0.00823215152986878
-0.183409397747222	-0.21289139277718	-0.121787319884136	-0.118909182628414	-0.00667790831819381	-0.016981017841381	0.0272956037705765	-0.00195941598029747
-0.185737114074636	-0.152928804761266	-0.0632297710459127	-0.0517874600458694	0.0147594067609612	0.0359535179238741	0.0591225281953682	-0.00597628865238187
-0.438253702754472	-0.370886374351721	-0.285904689370036	-0.145729529756431	-0.0258314292967758	-0.0144065672390025	-0.0289816124469591	0.0469559983293615
-0.311178229275287	-0.322898914978954	-0.208413271535073	-0.15646308068182	-0.025224128559762	-0.0371036885046774	-0.0154781412043441	-0.00333936807896773
-0.328651840102222	-0.247799422799423	-0.247195524596107	-0.161857546048722	-0.0400318303749053	-0.0243953043953045	0.00952344281442119	0.00640175919931762
-0.232098381070984	-0.224213668018673	-0.214730255369525	-0.0935119674845702	-0.0137271689497718	-0.0627076654036725	-0.0103677335282714	0.0161339421613393
-0.358849421657851	-0.368296480892158	-0.208717510767266	-0.152923877738593	-0.0688208936095478	-0.0422466156549929	-0.0212038850726194	0.000829786958827516
-0.2732601299103	-0.250147606212296	-0.324367037574585	-0.176766774589706	-0.124056603773585	-0.126902563514366	-0.112346083618147	-0.00742682769587832
-0.288153786104606	-0.266511892352885	-0.219673168050933	-0.233156637544583	-0.0548223394213366	-0.0628010524185387	-0.0233337636074179	-0.044520245731935
-0.323707565751361	-0.293645515213211	-0.207445887445887	-0.228097620749515	-0.0288728507747824	-0.0482333051563821	-0.0234082668600435	-0.0381432428957181
-0.289183258881955	-0.290529058570296	-0.302059781368624	-0.272057398651267	-0.134613545511926	-0.0351412970475649	-0.0635305668659216	-0.0285949926362298
-0.373019700228429	-0.339898149225934	-0.240051590884288	-0.184473442559567	-0.0571253748903054	-0.0408369803587333	-0.0249441564010604	-0.0116920993992046
-0.374339203890233	-0.393484038360258	-0.207425946904373	-0.212223212481568	-0.0706314051049594	-0.0521637725906411	-0.017781481656493	-0.00413176013200944
-0.313644629145744	-0.412672489514691	-0.242610137039332	-0.192156320740919	-0.0795169646168821	-0.0660781769375995	-0.0385564741298555	0.0119523947273704
-0.343666964437093	-0.372909445866379	-0.263919925417957	-0.205582594781096	-0.083300320508805	-0.0765150414911784	-0.0425204575144126	0.00231338824567273
-0.375636605372273	-0.340711446389847	-0.234589986211318	-0.169144989811725	-0.0829385862236561	-0.0613289028288175	-0.0167891524376111	-0.00629393525084621
-0.119150567427933	-0.134942221582504	-0.0778738166190975	-0.077908851252152	-0.0193191052456154	-0.0232019453097224	-0.0372437939844704	-0.0234171635751496
-0.331566676751677	-0.264829856259916	-0.138731446817114	-0.107716563681594	-0.00297128221192378	-0.00270128393009472	0.00748981541040483	0.0168156352905957
-0.174712982042979	-0.628768303186908	-0.159632500717772	-0.0500645994832042	0.0281517747858017	0.100025006251563	0.0570142535633908	0.0531793787607741
-0.255400981996727	-0.356973995271868	-0.191104423292273	-0.14028685084486	-0.0687283523008412	-0.02876280535855	0.0101385120662573	-0.0169394435351883
-0.350251945864312	-0.312912811336127	-0.126122887825733	-0.183470321979272	-0.0581899980906314	-0.0258232362380331	0.0128339959319527	0.0209812973484849
-0.35011798088411	-0.372539716125613	-0.196300527258477	-0.159611224127353	-0.0515446321897934	-0.0582119525153155	-0.0167200935601662	-0.000142231325026998
-0.478850435134588	-0.106172839506173	-0.332839506172839	-0.24323288091404	-0.0175883646203281	-0.0261728395061728	0.00664767331434002	-0.0895061728395061
-0.331494920174165	-0.19559748427673	-0.202264150943396	-0.303727565577543	-0.0908355795148248	-0.0433452320244773	-0.0934116919270028	0.00264812975835815
-0.414726510611561	-0.353035793810176	-0.222105941585997	-0.207615783735767	-0.0380823176888101	-0.0215553498054452	-0.0139009702241553	0.00803722616677338
-0.295741609527246	-0.298871063576946	-0.189211717075494	-0.11516654854713	-0.0274064171122994	-0.0094771241830065	-0.048849104859335	-0.0185334407735697
-0.305735930735931	-0.329337329337329	-0.240653286107832	-0.237042237042237	-0.0719124013241661	-0.0406260406260407	-0.0262773320098161	-0.00520401584231378
-0.331304222093696	-0.315454836643177	-0.227197802197802	-0.219273907910271	-0.0950292873413602	-0.0899780479567713	-0.0586405529953916	0.0377865961199295
-0.189795918367347	-0.521428571428571	-0.38452380952381	-0.577551020408163	-0.164285714285714	0.0738095238095238	0.0171428571428571	-0.0061224489795918
-0.394671465259701	-0.329356198002686	-0.210668582896162	-0.19388482021076	-0.12765912103556	-0.0608344689227043	-0.0116572495585042	0.0111614115409182
-0.4	-0.394520547945205	-0.257398951462878	-0.0990215264187867	-0.024346201743462	-0.0192016328453114	0.0162494095418044	0.0157325719418691
-0.324460218870157	-0.315479098332054	-0.232128740824393	-0.214355502826436	-0.0836438923395445	-0.0440605590062112	-0.0385458531238583	-0.0514341545118292
-0.260526419948545	-0.216093716945208	-0.198309016858277	-0.17455336074968	-0.0942747832386299	-0.029329253115071	-0.0202090515579738	-0.00689245023162632
-0.285426731078905	-0.384479271991911	-0.219899665551839	-0.228260869565217	-0.126630434782609	-0.0871696504688831	-0.00362318840579701	0.000231267345050967
-0.324067278287462	-0.398227767114523	-0.217269503546099	-0.171702127659574	-0.0447826086956522	-0.0193023255813953	-0.0189147286821706	0.00391168425166077
-0.70089009472131	-0.50802538260545	-0.535635391233578	-0.202887537993921	-0.24822695035461	-0.140998543985722	-0.133159646837458	-0.0306405141843972
-0.399300349825088	-0.417507246376812	-0.22360248447205	-0.19827320382362	-0.106719367588933	-0.0602736015169986	-0.0405531179364447	0.00060386473429952
-0.324521092580162	-0.396726007775732	-0.248967723175342	-0.160456811750438	-7.12885403670871e-05	-0.051223362273086	-0.00229795140077249	0.040762700444684
-0.390098841172461	-0.452304228377848	-0.213550571591404	-0.20125250030205	-0.0769716010290916	-0.0219488951098934	-0.0157161251230782	-0.00160677768039741
-0.228683181225554	-0.332956685499058	-0.344067796610169	-0.0695997115037864	-0.0956806998359759	-0.1248370273794	-0.00406779661016943	-0.0788504053058217
-0.289111392624353	-0.328845744114201	-0.191498651456869	-0.154919293248292	-0.0462773011728626	-0.0357059839277413	-0.0413489359400774	-0.00461570593149541
-0.178514588859416	-0.212967459932006	-0.217785843920145	0.0436632333184058	-0.0456663560111835	0.0167342799188641	0.0331112852664577	-0.0511191772534785
-0.194703822556267	-0.222457478743178	-0.105819663458923	-0.101016958866671	-0.0233449790581265	0.010526623024002	0.00303092998622467	-0.0179792850738544
-0.230744612758694	-0.338302752293578	-0.351538046411225	-0.400802752293578	-0.0402258292166549	-0.0288765227853812	-0.142789931780757	-0.0475132786093675
-0.39889207385606	-0.358417224667795	-0.257122874143622	-0.224109522292605	-0.0971090578033852	-0.06833368623724	-0.0817096998601138	-0.00239012311713316
-0.432050369948776	-0.444748922377219	-0.315946793880007	-0.236502755654132	-0.114586241662789	-0.0523268398268398	-0.00123077277332595	-0.0014790265136525
-0.484806049572889	-0.441559981033665	-0.407186256023465	-0.15962115962116	-0.054379680885705	-0.0264057160608885	-0.0287861826323365	0.00960960960960966
-0.236796536796537	-0.0685156651258346	-0.246831955922865	-0.0645276292335116	-0.115678524374177	-0.0838722798454342	0.126399589111453	-0.0172198172198172
-0.305714285714286	-0.301216730038023	-0.299259259259259	-0.192525252525252	-0.000185185185185177	0.00074074074074082	-0.0377011494252874	0.0186206896551725
-0.399151259756061	-0.44498904370536	-0.298290187914396	-0.20511257399565	-0.0594514833268055	-0.049456733851858	-0.0393148217733262	0.000381790837264306
-0.361036130563444	-0.384657633148579	-0.289714915826534	-0.242093549340255	-0.070266649584663	-0.0497904072579509	-0.0136160860548682	0.00122601323926919
-0.353746953757893	-0.385689690615685	-0.234935170968292	-0.197283893514236	-0.114147247551503	-0.0533017665019402	-0.0101138196107902	0.00203951420468163
-0.424034950443401	-0.149716865625957	-0.362268518518518	-0.183673958933026	-0.0550092017483321	-0.00954061796603234	-0.0207912457912458	0.0238727858293076
-0.370272967578357	-0.427608583737502	-0.212526315150853	-0.171581518307533	-0.0636602689608849	-0.0562056215437976	-0.0530921228884432	0.003361470662823
-0.370597917922545	-0.365478681038602	-0.22795143512261	-0.198255143028885	-0.092559940909278	-0.0410480208702374	-0.0280938841010899	-0.00370307754193078
-0.216783216783217	-0.517216117216117	-0.292540792540793	-0.134358974358974	0.000641025641025639	-0.0613154960981048	-0.0681089743589743	0.00778388278388276
-0.397932164922456	-0.353896103896104	-0.357733175914994	-0.282026615359949	-0.264836429393391	-0.178430265386787	-0.0443722943722944	-0.0593996167766659
-0.321899365220118	-0.327689351065837	-0.225654176154448	-0.174695300839526	-0.0669046422758087	-0.0519046539138109	-0.0206527237305367	-0.00221264217166928
-0.357870482658259	-0.436059265652534	-0.206862046741969	-0.190887368306723	-0.0611912846632711	-0.0910593871228098	-0.0212288786482335	-0.0230836348705316
-0.327962370649894	-0.368862365499919	-0.22650229168729	-0.184248783341559	-0.0813254900361998	-0.0655403054411405	-0.0260436645196291	0.00760643292555074
-0.262666617425794	-0.26462486821593	-0.181114072593333	-0.131658937986058	-0.0532931319754403	-0.0233556264261126	-0.00656118946043127	0.02661068365661
-0.315727130781242	-0.26132421662223	-0.18539358400902	-0.162463561417668	-0.0275109284611156	-0.00353200883002203	-0.0141380694360826	0.019272305499716
-0.441666666666667	-0.266666666666667	-0.301550387596899	-0.282795698924731	-0.243939393939394	-0.207843137254902	-0.0696969696969697	-0.201449275362319
-0.432187216633981	-0.274904214559387	-0.34029859029859	-0.172690593081654	-0.0834635009892741	-0.0568420049552125	-0.0489469159681926	0.00107148241476607
-0.4678665692935	-0.46823215460358	-0.324723609503191	-0.239942080258986	-0.0574016976579604	-0.0750010722994706	-0.0344396110149544	0.00306856708009073
-0.230139681290576	-0.311991138188867	-0.206177094379639	-0.177457069784436	-0.0693724566288284	-0.0649695877449876	-0.00683229813664599	-0.0105749323140627
-0.367335455006688	-0.248368002705902	-0.232109319780553	-0.190573485024379	-0.100910237923576	-0.0705162181329552	-0.0335888432817368	0.0182571658800507
-0.281358511754363	-0.330289307021639	-0.24177251329546	-0.149284611676065	-0.0536671771560071	-0.0473466783907391	-0.0308429054111711	-0.00476318177346369
-0.349324905662934	-0.367843424181452	-0.215917138176954	-0.197231655553348	-0.129127453621906	-0.0660565875108947	-0.079899898266535	0.00964253300694906
-0.337109396474216	-0.317811159487814	-0.201092718559923	-0.18623225341734	-0.0601265961369523	-0.043118622174381	-0.0144559164337147	-0.0066901892179998
-0.29203179320529	-0.343128097108509	-0.196509239509046	-0.156324864750406	-0.060832160896741	-0.0584767652520068	-0.0326027373609631	0.00822963938390253
-0.325896254536563	-0.316065832112934	-0.204703063359316	-0.171263392308681	-0.0701499178137773	-0.0491138940828031	-0.01706476555034	0.00428499053829901
-0.320879744739457	-0.412320569632239	-0.257230230997596	-0.184500817422243	-0.067385789673687	-0.0454437805464235	-0.0245306595635254	-0.0128874112970032
-0.313347661750537	-0.294377626430952	-0.284490755055346	-0.194991380092551	-0.0983151373200861	-0.143102750809062	-0.0054931016862545	-0.0293678337653209
-0.411275871531611	-0.448272558860524	-0.297798312521616	-0.199826453694265	-0.0715178229762841	-0.0574102060142471	-0.0244983190613336	0.000902961327167939
-0.376142376142376	-0.381308189527368	-0.31991341991342	-0.240240585373329	-0.0479006088762187	-0.0458874458874459	-0.0462801803007988	-0.0132343846629561
-0.124400147655962	-0.183795948987247	-0.0739359368143923	-0.0650488709133805	-0.0581395348837209	-0.0356104651162791	0.141472868217054	0.068343616516374
-0.368512979662821	-0.386169833167059	-0.269667366292678	-0.189030180421948	-0.0764104715914344	-0.0405589050146784	-0.029524013722127	0.0114441176794545
-0.310440589458639	-0.312549499604003	-0.224576475999657	-0.257028656972565	-0.106567782592874	-0.0267511802762721	-0.0107711138310893	-0.00357675605336982
-0.294920143992472	-0.214141983902197	-0.206894192782329	-0.133682425983623	-0.0579502167073195	-0.0303513300991772	-0.0429277127124598	-0.0331759459217705
-0.409175257731959	-0.313582437508095	-0.219184759651939	-0.147255925201131	-0.0312182961196618	-0.0176836888601594	-0.0118818990461901	0.0099098148325818
-0.324027069234774	-0.417551546037406	-0.26157970637003	-0.166843093252036	-0.0695872553120122	-0.063773202210075	-0.0105888212082902	0.00905403593456688
-0.346018237082067	-0.3896875	-0.246666666666667	-0.20468085106383	-0.0387878787878787	-0.0482825040128411	-0.034074074074074	-0.0229139072847682
-0.345374780825461	-0.356198428386418	-0.255848700876842	-0.243606108589974	-0.0558580678708387	-0.0823354699129154	-0.0309424972039244	0.00297065829126875
-0.370130274886243	-0.360783136548596	-0.289222656400858	-0.232553017090406	-0.135789682764883	-0.133272051142774	-0.0745174723881947	-0.0464924638236178
-0.310582588988135	-0.272566773028394	-0.290555359580374	-0.181236545982149	-0.0997239127806214	-0.019327279880065	-0.0176516602677325	0.0212392733600433
-0.311861089784534	-0.438414546706054	-0.313290513751373	-0.253365625618205	-0.107911692050012	-0.0922816275727122	-0.079369333528759	-0.0131696031858397
-0.350128898248153	-0.348478653276555	-0.220298764143782	-0.205484402210043	-0.0739404495797731	-0.0500451489687656	-0.032104062179931	-0.0135810677132459
-0.450202284626368	-0.310380150239017	-0.271178439618917	-0.130634657131912	-0.117626527050611	-0.138139347563431	-0.0709073669456239	-0.00603232415206012
-0.368858433076731	-0.357697883552531	-0.164990793052291	-0.144284955654014	-0.057750005210613	-0.0279054284910363	-0.0139681245275347	-0.0040376748678479
-0.378357133499279	-0.348482191396454	-0.161836482685763	-0.134096615221617	-0.0489453687933972	-0.0301762426458283	-0.0248601441523596	-0.0098255103236935
-0.220074043603455	-0.298005588637033	-0.329088094567971	-0.175579322638146	-0.036541889483066	-0.0126495767487591	0.0393569250849868	0.0432803264846608
-0.331698804187887	-0.350362869531461	-0.199038234707025	-0.170222292440487	-0.0810110039467837	-0.062213807144971	-0.0287601353850234	-0.000734934963122824
-0.37318563789152	-0.392209856915739	-0.200390748759109	-0.193866145032835	-0.055333998005982	-0.0365676167374166	-0.0190463850738534	0.00844740411888023
-0.353446634294963	-0.464509769969498	-0.239630571040698	-0.213736104652693	-0.0912322922933874	-0.0176136530247197	-0.0710136488233039	-0.0552051154652092
-0.276319855108288	-0.274961920795254	-0.180762662523085	-0.164334976192066	-0.0523336957160486	-0.0307855668257128	-0.0088241604210767	-0.00112589023879339
-0.325744520030234	-0.250743572282714	-0.191309966405138	-0.150440831263416	-0.0494152315580887	-0.0305132430091754	-0.0229597298135696	0.00917199202913488
-0.33092111998362	-0.410681294402225	-0.200409976572767	-0.206481510278979	-0.104337361480219	-0.0139230139230139	-0.0491253365504862	0.000171418776069965
-0.335925834841112	-0.31960314944868	-0.234432378142557	-0.152829620710415	-0.0805645975979347	-0.0298816948498681	-0.0270890691271671	0.00482823867158189
-0.349472516933405	-0.291828898983344	-0.222671606999965	-0.149976859886613	-0.0481794325077908	-0.0491878971041771	0.00720717296370432	-0.00426414519890117
-0.385596231432239	-0.389251128235153	-0.20682242190843	-0.205529951231169	-0.0387091657951735	-0.0463863182444439	-0.0258044412721917	-0.00282159937090132
-0.305941073851522	-0.370082838236004	-0.204283438920505	-0.161291485764127	-0.0429816341404895	-0.0445868483668613	-0.0365386183834924	0.00658706467661696
-0.405460216183154	-0.419692442119354	-0.321884948486535	-0.228306857378685	-0.0704041504406968	-0.100066704937585	-0.072791988913637	-0.00333438426564814
-0.268805756723096	-0.351945556896175	-0.180659797873488	-0.139545529280082	-0.0561211985204173	-0.0247695864012213	-0.01402566763431	0.00842356077466688
-0.345225294418843	-0.432445975571563	-0.122122542469937	-0.259637782791634	-0.099566682715455	-0.029431643625192	-0.00555886204023337	-0.0102591221575886
-0.341800935835314	-0.280944697163554	-0.196326785342804	-0.163012374508321	-0.043854696028609	-0.0305490889885415	0.00166935178901673	0.00543414335080039
-0.388447877909236	-0.36686593829451	-0.264289789206733	-0.280776896288994	-0.0767318934434837	-0.0658851155745566	0.00702804025063153	0.0193774479488765
-0.342307692307692	-0.390322580645161	-0.329824561403509	-0.146231155778894	-0.0407035175879398	-0.00714285714285712	0.00395480225988698	0.0166666666666666
-0.308554857073383	-0.327479736109303	-0.200237394951095	-0.144005410809675	-0.0484840960834719	-0.0492932988691334	-0.0195311166198876	-0.00296796962195789
-0.434127204554923	-0.413835361202466	-0.260591251997473	-0.182623445156427	-0.104701367234349	-0.0856397836566362	-0.0202857828187644	-0.00495100318192521
-0.385242918057235	-0.419751560283681	-0.297213222578884	-0.260514929556697	-0.0998025640381524	-0.0960532625727955	-0.0697009250724869	0.00540903217189403
-0.359879566893708	-0.31032329268621	-0.262983345126914	-0.250431213902044	-0.0790534862791311	-0.106720196275231	-0.0247248708583622	-0.0519508006808861
-0.315215241192451	-0.353700639395453	-0.266739277280034	-0.223242964783919	-0.0746726422789183	-0.0554908084341695	-0.00973509803793282	0.00260593949242749
-0.332828862324617	-0.354459375102671	-0.250914750577749	-0.202191696818781	-0.081901113502839	-0.0455359980694802	-0.0324528085490352	0.00177478635364503
-0.364074098021466	-0.365847112283341	-0.246334401598797	-0.229308414907159	-0.0669687608864116	-0.0553920927992487	-0.016660970608339	0.0159717333460607
-0.36868408127279	-0.486781062741762	-0.328747517783978	-0.286289852306583	-0.058708950777847	-0.0707031551338425	-0.0217171692484166	0.00106003318205683
-0.305038736883397	-0.344410167836671	-0.294477490617925	-0.207045417866456	-0.120166170156526	-0.0620690399137002	-0.0688139188708696	-0.0109840196707851
-0.267441860465116	-0.578252671275927	-0.208231334149327	-0.189855653568565	-0.0210650488709134	0.000850822461712974	-0.0789172703011819	0.00902872777017782
-0.310597490166698	-0.304586743202886	-0.199237204400237	-0.216263241304529	-0.0506986058110099	-0.046487227841591	-0.0263305115936695	0.0223694371062793
-0.384177888022679	-0.420411678663536	-0.267139723403781	-0.21050785032296	-0.0517827290021329	-0.0553195895766418	-0.0229353841482769	0.012325876172804
-0.370257214533283	-0.399728323821157	-0.319342219101476	-0.184728096829958	-0.068834712184732	-0.0334050694471185	-0.0155161599676437	-0.00969709813296626
-0.437599129007377	-0.404154404052053	-0.241452004998206	-0.237527725750062	-0.0891432095481663	-0.0360955899544009	-0.0156584487475273	-0.00119049962787432
-0.404202953426732	-0.280908606448175	-0.271350661406359	-0.253130828670397	0.0277808522412839	-0.0171793599603076	0.0119154676258992	0.0221864466468783
-0.366071428571429	-0.339074803149606	-0.263586956521739	-0.147644927536232	-0.0228391684901532	-0.0291230366492147	-0.0188008130081301	0.00918820678513732
-0.374672591801444	-0.400885784362467	-0.304236240787349	-0.270411153709415	-0.124767116907313	-0.0851996764082547	-0.1487920957112	0.0274456944537057
-0.290909090909091	-0.395652173913044	-0.216091954022989	-0.146913580246914	0.084375	-0.00526315789473686	0.0347826086956522	0.0516908212560386
-0.382755355276907	-0.408947813296594	-0.333847322127307	-0.298063663771691	-0.245038109287602	-0.0771696867508022	-0.146446119300118	0.0489193746960903
-0.456727185686262	-0.372477573350595	-0.361486893165439	-0.267025049932603	-0.0865065283107175	-0.0508330236591107	-0.0326604554865425	0.00760569241726083
-0.379264536717503	-0.355881720703108	-0.235237019519254	-0.193237282565624	-0.0620783057858318	-0.0606754259270106	-0.0190291712950073	-0.00241491758015333
-0.321411038642261	-0.349118925449952	-0.157436716519046	-0.127296183397838	-0.060428679596948	-0.106747395407189	-0.0995476097263909	-0.063158744435988
-0.306073403720463	-0.292536647360711	-0.196547377482629	-0.137343852728468	-0.0083240431066518	-0.0369192155464961	-0.00112823921398197	2.98585451424804e-05
-0.382200397263297	-0.482110507246377	-0.187839673913043	-0.230698902885006	-0.106571714142929	-0.0862771739130435	-0.0504556673628251	-0.0201863354037267
-0.383531950936245	-0.41400159583888	-0.247832221894074	-0.179337512257617	-0.0776628062208199	-0.0384525576432011	-0.0224975608203826	0.0100960022896732
-0.300904407135255	-0.384334449034029	-0.276864080246744	-0.235185630813888	-0.082869258763028	-0.105404990443719	-0.0537070054798168	0.052783332931756
-0.397766319582163	-0.349816411238825	-0.231087095523635	-0.162347515539731	-0.0461825499026816	-0.0388731037922312	-0.0344693364570369	0.0108740172776572
-0.306761640391767	-0.243705634125331	-0.256334384001258	-0.109324110549335	-0.0574765878280254	-0.0123570881630712	-0.00243973279117049	0.016050251800509
-0.0236916444383201	-0.196445789586458	-0.0497383303789989	-0.206978672733845	-0.0582403814574692	-0.00367283673286012	0.0552824658182678	-0.0223741715493229
-0.359210526315789	-0.322739065974796	-0.301176059618072	-0.280148741418764	-0.0758771929824561	-0.119843015319278	-0.0235315954462959	-0.0180606771706335
-0.300328066531852	-0.369663652034974	-0.180305314502561	-0.174508504836737	-0.0474343678874325	-0.0281708488707235	-0.0289426354913446	0.000466715304128895
-0.322306785404303	-0.319243270131233	-0.212153759822842	-0.164268265939438	-0.0441727603579857	-0.0400450315467126	-0.0276823941840753	0.0021572311352549
-0.349584237786705	-0.442116875578614	-0.244610727797149	-0.182109106413915	-0.100647165016326	-0.0404543566428871	-0.0280054528896355	-0.0187924436766264
-0.285185479759234	-0.3240578316185	-0.192230468964216	-0.144137747549685	-0.0496017731131815	-0.0512419501513397	-0.0241260169473207	-0.00643925928319811
-0.121959891907268	-0.160185306015921	-0.0933377748167888	-0.0457234118064593	-0.0408001808318264	-0.0588472932938325	0.0520569620253165	-0.0604430379746835
-0.349634517515523	-0.323112866869575	-0.190652548770878	-0.197144004754962	-0.0620055427574085	-0.0305784330242163	-0.0235306667994214	-0.000694164464776992
-0.342881378766634	-0.391159105087111	-0.247732808079075	-0.200403367372307	-0.0753467025929494	-0.0203951337461968	-0.0326840161308179	0.00909459511657829
-0.366057980577511	-0.366790067564857	-0.215476054084584	-0.151644238432934	-0.0690866935575347	-0.0417528231113884	-0.0128966491553096	-0.00379073159868781
-0.325470752668759	-0.364247256586248	-0.210061003668855	-0.167253445799334	-0.0771735803096322	-0.0783645569104449	-0.0490262871187145	-0.0120546258514318
-0.342038284675436	-0.326128424761558	-0.176735296672748	-0.137337156078668	-0.0277380005303633	-0.0286300505050505	-0.0171306746927514	-0.0142557651991614
-0.0816363702727203	-0.0368073039696349	-0.0330473612808808	-0.0300440380256884	0.055718179619888	0.00247715950305089	0.00206652665462692	-0.0241104037477087
-0.201835195680273	-0.289790736074838	-0.120439020632966	-0.0976435390096079	-0.0499768913829443	-0.03745666041419	-0.00625938069882215	0.0247992194242087
-0.38832177169056	-0.352152147070009	-0.231365484389405	-0.186960935573234	-0.0688724475736868	-0.0399712874290585	-0.0443014027531893	-0.00616027876247727
-0.394929361324241	-0.344133896851427	-0.215103546424818	-0.208284192264542	-0.0740446227152798	-0.0350482865853364	-0.0351167472821485	0.00339273899388015
-0.133748824967099	-0.168535131437506	-0.142252994834597	-0.109299864648702	-0.0418542049037602	0.00910271095838106	-0.0641291744525898	-0.0161227167221718
-0.376354605378892	-0.350742476717291	-0.220655401541889	-0.195330948316171	-0.0910597828942529	-0.0387781911717422	-0.0286152969809953	-0.00540747113787787
-0.276663452266152	-0.310669286004606	-0.18277241270426	-0.129748100759696	-0.0641011392053348	-0.00901639344262295	-0.0212115153938425	-0.00667994484449208
0	-0.516666666666667	-0.27536231884058	-0.228571428571429	-0.0909090909090909	-0.218390804597701	-0.142857142857143	-0.0517241379310345
-0.298271352989329	-0.386273436110565	-0.214566885653521	-0.165263300960601	-0.038493578719285	-0.0282839373470939	-0.0227346398488156	-0.000491612535349017
-0.331671367700894	-0.454245200401769	-0.216025916043582	-0.130618736121947	-0.0570428581766548	-0.0379054371629042	-0.0104952714748393	0.0140660984942379
-0.330439407124998	-0.332265365184238	-0.222604635074369	-0.184318588948601	-0.0437028426613887	-0.0422411401097299	-0.0176184388374288	-0.0116287393942517
-0.35459499628437	-0.398135666140829	-0.201170451654023	-0.184016122204401	-0.0925311142204875	-0.0307754050229179	-0.00636162522942174	0.0217275512246187
-0.337509830318702	-0.377677044873706	-0.19509106984969	-0.204006492735263	-0.0597205908663083	-0.0357860290049008	-0.035119743684816	-0.000145765412126075
-0.41200126090669	-0.421215428662943	-0.258439463494333	-0.218122622007901	-0.0968759635495028	-0.0661706056958287	-0.0531891315787908	-0.00796154865979748
-0.432486676111448	-0.364996964177292	-0.237634256642171	-0.201595693083713	-0.059226077011056	-0.0163146279949559	-0.0822082931533269	-0.000565291124929312
-0.367148622702872	-0.402262085008673	-0.324610377891238	-0.177134438305709	-0.043438037679731	-0.0465346957059665	-0.0283817501336661	0.0118459538511537
-0.295164536665712	-0.266188664757903	-0.173798115326781	-0.163794774842934	-0.0433626047007862	-0.00465860715276045	-0.0233153006041064	-0.0331044375535585
-0.375466701397933	-0.265151515151515	-0.241341991341991	-0.131818181818182	-0.0871212121212122	-0.0654815481548154	0.00237616012523767	-0.00515151515151513
-0.357340213288169	-0.352534896660726	-0.23543154699748	-0.220738553116184	-0.0379628001607556	-0.069695425643381	-0.0480875279691326	0.0355556502380673
-0.438824835692335	-0.342156213794356	-0.242696071287856	-0.174061968761081	-0.0669322026238818	-0.0470650490349445	-0.0440154527765645	-0.004072496563719
-0.341623407613255	-0.36310110073274	-0.206699507983473	-0.169187606545279	-0.036357160857647	-0.0388197298095776	-0.032188098177946	-0.00727829628972676
-0.345195277607379	-0.372102577408753	-0.212991399923867	-0.187107710267297	-0.0564680087254037	-0.0505324403973649	-0.0189080690485749	0.00647358390352104
-0.281557614360162	-0.109602211272684	-0.257065116566693	-0.272816355618903	-0.0973043676069153	-0.020393340037993	0.0513300861745972	-0.0206674628450105
-0.197378415260099	-0.211993815868584	-0.0914373811261772	-0.113920128070725	-0.0332384167691406	0.0304439535526116	-0.0162686761113682	0.00980852374760155
-0.342912590306992	-0.366673750177088	-0.265389053012212	-0.209407884793818	-0.0811201926634512	-0.0474492777642769	-0.0131673724493314	0.0216982993497143
-0.334402516706533	-0.273927796949634	-0.237355471532687	-0.241902671644403	-0.0406607113275339	-0.0287687732414226	-0.0659432723118112	-0.00155622405119626
-0.376988099596264	-0.398329152079207	-0.229595780934681	-0.20735152846808	-0.0757258617122049	-0.0434690817411908	-0.0298142518920157	-0.00357832013461146
-0.311969121713385	-0.366482027448052	-0.284116321584967	-0.21021993957347	-0.109977088724804	-0.0402303500920934	-0.0280140443452781	-0.000842227952388197
-0.362919854499968	-0.351649298269639	-0.282425285567366	-0.213153550558875	-0.133454564243771	-0.0585407871047394	-0.0510099999704346	0.0145052725481439
-0.275254988030897	-0.351268238658968	-0.339789179774663	-0.168455724854379	-0.0612191200512436	-0.109750108834991	-0.0554827980459411	-0.0128320755745909
-0.337310395856456	-0.396243162844257	-0.205410001259605	-0.171344537815126	-0.0710333638405858	-0.0207522033203525	-0.00614973262032092	0.00655563430191353
-0.323343490156897	-0.392981284754749	-0.272956539791282	-0.284636677148812	-0.137139782556883	-0.0883990072151331	-0.0864413441142663	-0.00738080964719756
-0.395769184320987	-0.374632614603606	-0.27042547015598	-0.194060284260593	-0.0806969839559559	-0.0625461723826896	-0.0193242225990365	-0.0194917833336425
-0.288366153255718	-0.324523108039016	-0.215872853729381	-0.163467459930705	-0.0511087687151465	-0.0376591266164444	0.00188969324262167	-0.00255751142533012
-0.356459374853992	-0.335636399198083	-0.292072875278612	-0.249806235178437	-0.0810196078431372	-0.0488211951447245	-0.0257413709285367	-0.0085374798298371
-0.370947145625188	-0.370867954326728	-0.215217282042157	-0.124090031376307	-0.0413326019361961	-0.0430545573056856	-0.0172558618618848	0.0109164933285982
-0.430892586162112	-0.418222700166194	-0.207355197267491	-0.200562865769561	-0.0432403447340198	-0.0197883364568404	-0.0249240664641772	-0.0251549777942265
-0.141306857538675	-0.0861734253666955	-0.0709554562013578	-0.0238669238187078	0.00106913756236637	-0.00419193053372258	0.0702152873790243	0.0370574459291914
-0.314661753092919	-0.316571126201605	-0.188279272307551	-0.155665024630542	-0.0663916195521147	-0.0430827559507122	-0.0204145608086495	-0.0367611931156979
-0.335037454504033	-0.303427395747955	-0.253029796676782	-0.142386228856572	-0.0145360728274092	-0.0489113807233388	-0.0373163943978941	0.00108158909590172
-0.34165136126028	-0.319786322526049	-0.210740542051697	-0.14340114402277	-0.0825898039735978	-0.0544359422056084	-0.0137042884468354	-0.00479879416973938
-0.354580620824414	-0.370025892372139	-0.245719760900901	-0.1869705640339	-0.0715348538084288	-0.054535750208962	-0.0231323590452941	0.00433684672815104
-0.232523152670861	-0.38425889039386	-0.28406522441072	-0.172620915965188	-0.0817025659397251	-0.116287948603175	-0.105403207923719	-0.00392310352988301
-0.394009449511043	-0.387387959457809	-0.23771632471008	-0.14555023923445	-0.124704749679076	-0.0820291693088141	-0.00447065940713853	-0.00311616044516572
-0.360227348047988	-0.326040703052729	-0.164797342832387	-0.225759500370488	-0.122981930931252	-0.0992974708952228	-0.08903242147923	-0.000204582651391227
-0.302240584776736	-0.325152716750616	-0.273957513768686	-0.103586817281938	0.0213973091262766	-0.0743488011040193	-0.015313718539525	0.0208248264597796
-0.395591805582896	-0.318370048800012	-0.298669671259648	-0.156710200757932	-0.0723312648556952	-0.0337488467892467	-0.0232884500948017	0.00578429667420333
-0.30587183178467	-0.323090805143995	-0.204600783649962	-0.149577289758927	-0.0776252150945	-0.0868286219081272	-0.0366013491808546	-0.0357116006315316
-0.415607344632768	-0.514351851851852	-0.253166666666667	-0.282536429872495	-0.119438483547926	-0.121323529411765	-0.0753044537230342	-0.0785919540229886
-0.38088783604561	-0.402359124801369	-0.251116857833986	-0.220151426907397	-0.0510053901143009	-0.0399525868079765	-0.0317664838890934	0.00340219207105896
-0.224810832337714	-0.377967711301045	-0.202317964222726	-0.243300210779886	-0.00036852773171181	-0.0204862795838051	-0.0401695227565875	0.0390734376988673
-0.311299765807963	-0.315079365079365	-0.224294911097486	-0.216487279843444	-0.116859636622729	-0.0473032069970846	-0.0745987158908508	-0.0401711924439198
-0.418463584077182	-0.34531705579915	-0.225593928107895	-0.156721056165969	-0.115137393254918	-0.0721887102854989	-0.0314525139664804	-0.0166976679003459
-0.303482158717269	-0.426016208188441	-0.238773924162415	-0.169635040298084	-0.0573866580585972	-0.0640034528774479	0.0152675909121823	-0.00182598262576983
-0.36191359271749	-0.425545420954884	-0.1938433786604	-0.149208875536242	-0.0641934339359687	-0.0374823911453688	-0.0263239838389597	0.00382853899478586
-0.350179137384594	-0.345495723966919	-0.222895945585624	-0.212977133310377	-0.0673455383950901	-0.0845702156169272	-0.0180348975748491	-0.000650165904403144
-0.455971087239425	-0.46892163719861	-0.295735777535575	-0.190855430201817	-0.0563004401907118	-0.0566254047042722	-0.0257213416614239	0.0038655513680792
-0.299155505372745	-0.283219218005611	-0.170746993354564	-0.168771114254338	-0.0655868854407854	-0.03816609701266	-0.0140425972168742	-0.00650928471088608
-0.336214029603751	-0.329727697961911	-0.275855267876354	-0.195636125010254	-0.113447886590105	-0.0243664623719957	-0.0210492433037128	0.0102739726027397
-0.206012278126251	-0.312078328122429	-0.150321611343256	-0.0995458070233743	-0.0403477247341072	-0.00666294529584899	-0.00968482032751161	-0.0108300618256189
-0.286544775638962	-0.373372233894992	-0.250466568132183	-0.198926618719893	-0.0802777018803249	-0.0737319983541352	-0.0253021183386534	-0.00500848490006978
-0.393505732697297	-0.463659147869674	-0.280040526849037	-0.118364558938329	-0.0861018826135105	-0.0523809523809523	-0.0354978354978355	0.00885935769656709
-0.309527260670222	-0.400666624431731	-0.246076128029444	-0.236709630327553	-0.0420050126905821	-0.0379531767745949	0.0119519771782861	0.0106857636506328
-0.381866217188743	-0.365979443799838	-0.257155256115639	-0.178931511953513	-0.0797074538449563	-0.0296603348358017	-0.0338270015024683	-0.00644398590454809
-0.340917312661499	-0.304388017279512	-0.229674685529345	-0.156352593302965	-0.0530091613812544	-0.0480932385874246	-0.0189555411606923	-0.0172115045806907
-0.385123719656548	-0.369048477104697	-0.251820280681283	-0.173735742628872	-0.0849538281427326	-0.0493622837178412	-0.0204161465126661	-0.00677770067083039
-0.31851517616554	-0.31562802835494	-0.255269265936745	-0.126780834192017	-0.051443243181007	-0.0543527248472175	-0.0215960510078158	-0.0311012243315891
-0.36875	-0.522377622377622	-0.32603550295858	-0.295522388059702	-0.244262295081967	-0.105357142857143	-0.0702127659574469	-0.00526315789473686
-0.336734693877551	-0.358163265306122	-0.267137624280481	-0.221888755502201	-0.141117810760668	-0.0167774975158603	0.0258468869781415	-0.00717316629622144
-0.270762952352639	-0.472395798034565	-0.332680698319465	-0.212710584113039	-0.144269290395862	-0.136061260089288	-0.0723249478321354	0.0302299154745412
-0.388594618810446	-0.301755715548819	-0.247121142330723	-0.19812412448992	-0.0462082962082961	-0.0623543123543123	-0.057262983359981	-0.00768804838572279
-0.403888628431526	-0.363148988018683	-0.269463041769441	-0.274058078927774	-0.0673993613867031	-0.0241142420965587	-0.0155002041649652	0.00586332335530293
-0.28335179617028	-0.414136534245048	-0.167655680274541	-0.140591621709693	-0.132940929157032	-0.0711286186777658	0.0228279791106188	0.00744238156209998
-0.347008957133717	-0.347480620155039	-0.19817859445519	-0.171804835924007	-0.0671940928270043	-0.0328549848942599	-0.000838926174496657	-0.000860672336978618
-0.380274055993585	-0.339134049929257	-0.230083725960367	-0.190881432825552	-0.0577313943541489	-0.026350813997006	-0.0232442612341044	-0.00379765128714238
-0.322869215026078	-0.448640819964349	-0.304199468813644	-0.113271145778886	-0.0671333293276453	-0.0623366346130789	0.00242507150851878	-0.00265778603221367
-0.294791031633137	-0.398072491095747	-0.238249678249678	-0.176926926926927	-0.0735530050598544	-0.00169981302056776	-0.0136534049577528	-0.00744222483352919
-0.26251839804022	-0.251362693884557	-0.145767030557359	-0.0910003848282608	-0.00240584575776226	-0.00249384011772991	0.036752970958897	0.00585174381965825
-0.32837906504065	-0.266798182687709	-0.211328626444159	-0.203489880643487	-0.0354723190089044	-0.0769842910293509	0.014329268292683	0.00957574716592235
-0.431286631010693	-0.437352181071463	-0.266439824663988	-0.145172739628787	-0.065052344180462	-0.0153670867813761	-0.00792258768292731	0.00727755607093683
-0.295043412917482	-0.339766781420622	-0.196676259571084	-0.144548157454417	-0.0130789765733093	-0.0690369455196685	-0.00154408491295477	0.0458766872064907
-0.27219730941704	-0.246590909090909	-0.255311355311355	-0.170161290322581	0.00147783251231526	-0.0290322580645161	0.024170616113744	0.0655172413793104
-0.379585308541821	-0.351467794987415	-0.292239568017252	-0.241226578363219	-0.0563808765684336	-0.0499440688061541	-0.0429142795373474	-0.0103638038102168
-0.375124271955743	-0.391576622457622	-0.23323182578113	-0.189612008529694	-0.0529619838060409	-0.0720296974810873	-0.0125386770758239	0.00364554824148555
-0.322425258277005	-0.393257526783692	-0.29809821591389	-0.176473109160298	-0.0659112566649637	-0.0369976424146061	-0.0168200720962788	-0.00176864216584294
-0.346573948059658	-0.31484841935019	-0.27242602829489	-0.19152314283807	-0.0586945594363606	-0.0703195569305908	-0.0305769010775655	-0.00679648644903763
-0.390612733426854	-0.34344126212271	-0.273964479248528	-0.177721048967278	-0.0767966569502383	-0.0477749132776331	-0.00605475923398735	-0.00156241497454246
-0.305324285775211	-0.378755797539827	-0.260581345345083	-0.211705727600328	-0.0811905146957528	-0.0319925716456337	-0.0383111324179023	-0.00948094373865704
-0.449920210269408	-0.360311923011199	-0.290408567878046	-0.214502354194591	-0.0578709905128827	-0.0664141677380498	-0.0295929846090914	-0.00649218908500715
-0.380930984427657	-0.355806172760453	-0.275503204807481	-0.184782346266206	-0.0648982907708532	-0.0367693825457445	-0.0199344049969187	0.00324965873783334
-0.368058871682925	-0.374991432781604	-0.252656837840445	-0.149859571656003	-0.106451335282139	-0.0369181877971729	-0.0163077239917081	-0.0292971118170574
-0.388891548070076	-0.353455184042406	-0.283495238780552	-0.184184997365048	-0.0613045492112219	-0.0546628194144358	-0.0288215919005387	0.00308318694999332
-0.356187196301363	-0.320165505226481	-0.24662654418752	-0.193545903897577	-0.0963404360244108	-0.045768932323889	-0.0288802186567632	0.00295938835431253
-0.4175171414994	-0.360988356732067	-0.228044803318981	-0.165983887202439	-0.0566127739465363	-0.0653487532390298	-0.0243228572648374	-0.00432473453990834
-0.304020624701955	-0.341069808443418	-0.284486002677045	-0.23164944309739	-0.0799906276609728	-0.0646445882177097	-0.0589910377880398	0.0255781018583583
-0.277809942028767	-0.34159718293476	-0.218679610602794	-0.167433767497632	-0.0362239083004983	0.015801151387535	0.0307921407607674	0.0391563974469041
-0.324803485220089	-0.352210064916126	-0.242378142424034	-0.176224880806895	-0.0534081458738862	-0.0374598889836838	-0.0315121104547422	0.0141401053326327
-0.39030598674061	-0.415070491761042	-0.286173032122935	-0.241097776931857	-0.0859450189084034	-0.0374534418540489	-0.0328657644367895	0.00122209528774597
-0.380296944032181	-0.422315298806799	-0.228114468366012	-0.258258423530851	-0.0543936892313337	-0.0466125494415836	-0.0234112107899913	-0.00334596468596304
-0.363536352040816	-0.389891854177568	-0.27108843537415	-0.252835891986956	-0.0469184486543621	-0.0608861486547125	-0.01072529731317	-0.010723592919755
-0.333290583675331	-0.360563425216947	-0.251211240310078	-0.207018882858435	-0.080940007293946	-0.0640958681522749	-0.0353192342961944	0.0161102484472049
-0.547119590507213	-0.485686680469289	-0.375810377962844	-0.296277056277056	-0.212350230414747	-0.135752895752896	-0.0696703296703297	-0.0136077481840193
-0.429936173340836	-0.409675353926644	-0.237150715071507	-0.204404148279997	-0.0944523023730945	-0.0812921292129213	-0.0158808738016659	0.00313735077211419
-0.340916058299343	-0.333678198726191	-0.278511229435909	-0.212364732048727	-0.0586514584703401	-0.0381206093147575	-0.0920607105705928	-0.00359290536873413
-0.320880395225614	-0.412437713580321	-0.23342744258119	-0.160485081196187	-0.0611171531735328	-0.0434174734316657	-0.00799733871584052	0.0182229586781866
-0.225658932191935	-0.269685990338164	-0.200708042925102	-0.191091219096334	-0.0121381468648709	0.00220289855072464	0.0230586199437595	0.0346672434926816
-0.454319312528268	-0.319393939393939	-0.114393939393939	-0.612863327149042	-0.231701631701632	-0.0822510822510824	0.0311942959001782	0.00291375291375284
-0.325769596404805	-0.395930199831129	-0.293443246670894	-0.21234145434257	-0.12430649706756	-0.0436423695221317	-0.0343564794338789	0.020628976286871
-0.25616831941221	-0.419704660821412	-0.272891390058561	-0.205953222386429	-0.0959174614736746	-0.0015228426395939	-0.0432200343367856	-0.0206560350286003
-0.293877551020408	-0.425187969924812	-0.2	-0.114285714285714	-0.494409937888199	0.030952380952381	-0.0523809523809523	-0.0232142857142856
-0.29033333931037	-0.323106641353621	-0.253216282128569	-0.180167936546967	-0.0673940418560268	-0.0645618874058022	-0.0196998547441465	-0.00141966849292052
-0.366453459623747	-0.414978036026893	-0.255069847222828	-0.201789583827555	-0.102815123165825	-0.0987719159051337	-0.0395876168686754	-0.010466266660168
-0.36263609433309	-0.425494335070865	-0.170911546624769	-0.298186450839328	-0.0417511131128045	-0.0258650222678999	-0.0844730808759585	0.0136910392005122
-0.384748029143617	-0.353086730671974	-0.248314790283595	-0.197071988767661	-0.0628991695420044	-0.0460619071006929	-0.0349098975250808	-0.0130508799978253
-0.37358866070659	-0.372568223095846	-0.250899239911042	-0.177564455635114	-0.068896982894572	-0.0183664150539211	0.00755039036476135	0.0436186057327627
-0.350127352818685	-0.361439657232857	-0.271749786916161	-0.193913642452658	-0.0967114053210187	-0.0487012025193442	-0.0294569176705907	-0.0102634725291235
-0.403850376512832	-0.361810250817884	-0.312083807048887	-0.183475204569169	-0.0884696915289184	-0.0563419442899752	-0.0745538648197765	-0.0210483460559796
-0.344511385502018	-0.36921449689642	-0.234680480987799	-0.163523599668046	-0.0508570036823227	-0.0294090262747397	-0.00382419140470325	0.00428487681841239
-0.351901298840704	-0.393294235391276	-0.25508475133664	-0.147825796688624	-0.0972354595750615	-0.0515053956607793	-0.0291921748685346	0.000509119552005055
-0.330007013032552	-0.331906963408952	-0.20461818530229	-0.164389366502043	-0.0529542210239873	-0.0367954418381746	-0.0198364580418493	0.00366730120754466
-0.355982186336147	-0.375458846169719	-0.223789265727556	-0.172449307274119	-0.0539625222810911	-0.030562805042156	-0.00874744630370095	-0.00285829875442511
-0.335575879465068	-0.424624644444946	-0.222567162632447	-0.194236777019042	-0.0700982727540753	-0.0300788997216489	-0.00849220800642414	-0.00509953865292756
-0.441909665111558	-0.376942153601812	-0.244706029197851	-0.21416522537527	-0.0638765870371572	-0.0763053852992093	-0.0234149790045282	0.00188952146484078
-0.32794149630274	-0.371066798089317	-0.261845287130292	-0.169816286782123	-0.0611705730930768	-0.00922341946507654	0.021147301895965	0.0143763944317004
-0.378739626495363	-0.327515859854168	-0.214517233634909	-0.189084068517178	-0.0524534329765599	-0.0342923210907234	-0.00226445038692424	0.00325213758049581
-0.385274358575143	-0.474276375270905	-0.282708953018812	-0.244228594117401	-0.123688354857518	-0.114853442863071	-0.0823885461529508	-0.0386500178294422
-0.35918810652223	-0.338670828814687	-0.262208041530354	-0.261140088432312	-0.105907186645747	-0.0279251665636376	-0.00872207711784423	0.0113651147662857
-0.385486026488933	-0.389819638836152	-0.234140816053874	-0.213295364808921	-0.103533000084724	-0.0512320504864773	-0.0300433339479993	-0.0181295402361534
-0.401802826938384	-0.34335138542478	-0.225188875013561	-0.178964873316317	-0.0721413401611686	-0.0715350268968775	-0.0225737670006546	-0.00265283079315337
-0.32776221599751	-0.467618706538932	-0.258136695886553	-0.183011785704911	-0.164444506602768	-0.0654156278777261	-0.0465567869659942	-0.010247667471135
-0.398950022276316	-0.437579917894878	-0.260451590228916	-0.238398527734602	-0.109689093511068	-0.0858534221683828	-0.028235535989521	-0.0062200545061788
-0.384192247543667	-0.329923541718562	-0.203878751707815	-0.21912299352942	-0.124592986749008	-0.0729489919847282	-0.0757446346024579	-0.0024591689668193
-0.350848524282408	-0.362104951520983	-0.242232845622676	-0.164671040641516	-0.112644176097904	-0.077628565228922	-0.0440056359040238	0.012272935755352
-0.350001593036519	-0.330811784994978	-0.287511609211708	-0.197111157680736	-0.0669907113788911	-0.081759665952267	-0.0350015109173416	0.00669434044504214
-0.411740176347023	-0.407983447490926	-0.311161026383399	-0.216348570115444	-0.0931506942322707	-0.0780915452425917	-0.0420568096500141	-0.00906075631217684
-0.314375815571988	-0.438972431077694	-0.367200217037439	-0.226518218623482	-0.31516290726817	-0.130639097744361	0.0307017543859649	0.0143188854489164
-0.335748792270531	-0.448869223205506	-0.344444444444444	-0.13516609392898	-0.0424836601307189	-0.0408299866131191	-0.0256944444444445	-0.0266362252663622
-0.347572024072533	-0.370639730639731	-0.226126354634479	-0.198985983869705	-0.0797850297850298	-0.0484501881560705	-0.0280431122822427	0.00604215672708819
-0.356443462523797	-0.380713108042935	-0.296945353108469	-0.208326340150013	-0.0747346990711286	-0.0676654308965559	-0.0302835953696134	-0.00414887375431705
-0.365690254986318	-0.343382462939085	-0.227306969138335	-0.191457622796672	-0.049795199891676	-0.0678601068821892	-0.0288569756448926	-0.0205010342450012
-0.347837533508223	-0.455819724529343	-0.257679549564195	-0.181833732787234	-0.0848306813404613	-0.0728258732605417	-0.0225620263109613	0.00544967458760637
-0.306596910675089	-0.315522560955658	-0.167963692144413	-0.143894597159309	-0.0351164072457062	-0.0110478131845976	-0.0197018306036386	-0.0249146360606278
-0.386349771845489	-0.315420560747664	-0.238285390621839	-0.194710829528236	-0.0868910485298228	-0.0466941861274089	-0.00981970872104287	0.00590961035708126
-0.396537061085224	-0.432444746559865	-0.241473373847932	-0.224385714759426	-0.0737383282023145	-0.025398466442664	-0.0120407524403084	0.0125336927223719
-0.382383660388454	-0.305404384334444	-0.251524821081942	-0.213604149635596	-0.0858160476681152	-0.0734283055789849	-0.0295017737067824	0.00171861880393265
-0.37429821799914	-0.367149745895993	-0.246885315626428	-0.205719644660634	-0.0611536549784407	-0.0412263179698363	-0.00698949374679547	0.000468186822166206
-0.463711001642036	-0.306666666666667	-0.333893557422969	-0.206941081517353	-0.104608294930876	-0.0361247947454844	-0.0788905252822778	-0.00342429106474051
-0.348481997867738	-0.285937873585052	-0.226706145045252	-0.172404915051758	-0.0627645059693649	-0.0254178423868431	-0.00509995245807038	0.0158806647972877
-0.352475315486562	-0.381321547873738	-0.213616801992368	-0.185936874383539	-0.0646449282629494	-0.0286583481579848	-0.0159760248123293	0.00892028731712413
-0.323299319727891	-0.380668586452986	-0.182540993275923	-0.16734693877551	-0.0348794063079777	-0.0382464096749812	-0.101123239993672	-0.0465038474406156
-0.5	-0.517241379310345	-0.32258064516129	-0.470588235294118	-0.0487804878048781	-0.111111111111111	-0.185185185185185	0
-0.236131123284776	-0.225251846417719	-0.184815771969424	-0.101076905471937	-0.0365831750266605	-0.0223749975207759	-0.0187894068560818	0.0398515991546396
-0.359734855413473	-0.374561863198227	-0.20849296699688	-0.207892121994324	-0.0827379418779026	-0.0628949927078269	-0.014179972719249	-0.00529412326074097
-0.381834596795505	-0.393490476101001	-0.300554757777315	-0.222109553444356	-0.121416660597504	-0.0714961958796128	-0.0597778860204579	-0.000456022822807878
-0.499461624601602	-0.561503365406333	-0.363732979775659	-0.327568721080099	-0.150831984930084	-0.0572712825256766	-0.0249956754886698	-0.0171922492401216
-0.445756880733945	-0.405189396071368	-0.399381141088974	-0.335008473090633	-0.126266359406931	-0.169481370529863	-0.0217703942474584	-0.00395066063825122
-0.48548567604675	-0.414931763125705	-0.339537572254335	-0.313519873139291	-0.106740712587996	-0.0729047465352151	-0.0783221026410755	0.00234186036977824
-0.393563218390805	-0.388211068211068	-0.329674582233949	-0.301953290870488	-0.102258064516129	-0.032280701754386	-0.0366666666666667	-0.00888888888888895
-0.37972087874435	-0.406364909129332	-0.264224349046238	-0.277910292178925	-0.144960713939276	-0.0739484043475032	-0.0225944079030906	0.00498131722109285
-0.385664529322796	-0.448972302496996	-0.294496206465263	-0.229455327281414	-0.124451262786161	-0.0743819474100351	-0.0398076146494507	-0.00787618178922533
-0.350751752477641	-0.374076099339257	-0.306029798422436	-0.234811360746079	-0.0616122108275697	-0.0710391416650109	-0.0625396825396826	-0.000827770360480651
-0.538593481989708	-0.516746411483254	-0.378560280920796	-0.296774801961524	-0.137436998319955	-0.160993657505285	-0.111201298701299	-0.00159318506957995
-0.534647209500893	-0.477519834425664	-0.282041572884946	-0.377953063885267	-0.160038115038115	-0.0894775812422871	-0.0321457489878543	0.00637817198313573
-0.321420790474063	-0.406709548625539	-0.245831567141689	-0.188933574068401	-0.0801404184221455	-0.0899019722780849	-0.0700342944809214	0.00212487603890488
-0.402272727272727	-0.3	-0.369444444444444	-0.299149659863946	-0.138836477987421	-0.0227443609022557	-0.0729289940828403	-0.0307268722466961
-0.342142820292358	-0.365474936030442	-0.254365881409047	-0.210217514081332	-0.0822713291713819	-0.0601503253238322	-0.039857533866855	0.00190281454587682
-0.347164771914471	-0.345241876928662	-0.252490151909495	-0.192267573102536	-0.0753058874574968	-0.0409382601250453	-0.00466578129730777	0.000275844684976767
-0.363380281690141	-0.292288194361415	-0.226559356136821	-0.143904875707653	-0.0472280491459395	-0.0413178836613058	-0.0550182987689919	-0.0123665268594663
-0.397759331755016	-0.433127847761994	-0.295667919558836	-0.130063900960037	-0.0867283515918262	-0.0655337146363377	-0.0112659698025552	0.00156652014165137
-0.36762578765872	-0.320405777949845	-0.202504861239372	-0.203561918422771	-0.0580557244947494	-0.0742738859915379	-0.014151064436098	-0.0089738320925894
-0.353215898825655	-0.404217025175618	-0.239914143964826	-0.277506952657993	-0.103953282735244	-0.112618652364534	-0.0333419823559937	0.00259935866290939
-0.350347108978242	-0.486748027613412	-0.258684302123216	-0.231783074342384	-0.155542830480796	-0.0189853893827645	-0.0572375098140595	-0.00858942546287456
-0.402326945257741	-0.486197355996223	-0.311641498390401	-0.297584518167457	-0.146456568249893	-0.100298139768728	-0.0598494623655914	-0.00750805452292447
-0.416235540080808	-0.385954402658103	-0.339998052664114	-0.221297076710455	-0.0848253058063976	-0.0252716575204084	-0.00865640587071181	-0.0020702368257064
-0.386315754822569	-0.475568942436412	-0.240219363092055	-0.130161985327328	-0.0917500335532361	-0.0393942180937491	-0.00700169097442405	0.0124737360036171
-0.409588440669256	-0.372761762836069	-0.2820488243223	-0.23298654801593	-0.0711983844396025	-0.0470425524532835	-0.0401011926659309	-0.00317660845526591
-0.452443744220297	-0.263020901457085	-0.129453545652423	-0.120708748615725	-0.089131798434124	-0.116239984365839	0.00367640858728091	0.04477404467674
-0.411926930514574	-0.457350738199875	-0.305829477000322	-0.237885538623055	-0.101428549307957	-0.0317322981676222	-0.0435683816474259	-0.000302663063593944
-0.38996757925072	-0.314109736113465	-0.216994029762666	-0.165860436393578	-0.103470665670473	-0.101941878316141	0.0108888347434487	0.0233930302300922
-0.380912943332836	-0.388000121244297	-0.270560314586888	-0.167899652910284	-0.0819559502758557	-0.0573664917958836	-0.0640379918540086	-0.00906163494447665
-0.300746069810818	-0.409602752580544	-0.223854892919641	-0.125721044785793	-0.0846599608185306	-0.0323741007194245	-0.0211164401811884	-0.00390291793410913
-0.396670914456538	-0.40501962593025	-0.243237235119896	-0.229497368544013	-0.125565222582041	-0.0729763335586402	-0.0449418709962166	-0.00118938830112958
-0.316325718077543	-0.376487603305785	-0.22453434872283	-0.218670539986329	-0.0466666666666666	-0.0521838445242701	-0.0132445796880943	-0.00796041596779606
-0.422889746601779	-0.519975681778704	-0.311737695508681	-0.374025700442385	-0.2077157419884	-0.0726072607260726	-0.0526072607260726	-0.0566255255662553
-0.385590392553627	-0.41117262413032	-0.281374219702949	-0.239444604440267	-0.0834924932616199	-0.0884798446058076	-0.056097028855854	-0.0115925809154841
-0.354778826774159	-0.434623199929322	-0.286045847318432	-0.212705691934179	-0.088613406795225	-0.086368317573261	-0.0319039451114923	0.0116453794139744
-0.449140709419779	-0.359181595692609	-0.296647937231081	-0.212209150326797	-0.168188310392978	-0.0632998588425085	-0.0360046392948272	-0.00789414536885991
-0.427845505297938	-0.506339002723093	-0.321470097568374	-0.241497142400384	-0.106870229007634	-0.0766137997480174	-0.0739653335073182	0.00763358778625955
-0.522841937936278	-0.440881902907219	-0.328083028083028	-0.283712411619388	-0.126465420021506	-0.0895598654219344	-0.0569827968848776	-0.0156541571635911
-0.426752987562976	-0.416406804269993	-0.245304892186413	-0.205156444143228	-0.0525438096693951	-0.0579876407244249	-0.0489959379827222	0.0113712810051865
-0.422001605956639	-0.5542071197411	-0.184777529723275	-0.210004221190376	-0.182302357836338	-0.0626169056738221	-0.000113552489638402	-0.0080830887333484
-0.398458769409672	-0.417148458266879	-0.29199572541053	-0.217790834183127	-0.0981774309160116	-0.067969646352163	-0.0128476217874951	0.00415843214756262
-0.321818113434632	-0.436842366487989	-0.324992825369493	-0.307248001559758	-0.0619565217391305	-0.02139708117969	-0.0518002717391305	-0.0231076008758211
-0.374545945857421	-0.364002384170451	-0.21581755900822	-0.142931621480517	-0.0450110292392171	-0.0190791136574269	-0.00459191911218582	0.00305222763387802
-0.354152696494823	-0.383350736362928	-0.252284274967741	-0.195832570289605	-0.0807763764385941	-0.0517843919618419	-0.0131662727648796	-0.00274309027346975
-0.35372913375388	-0.369120782641415	-0.35053789494088	-0.184137934210466	-0.0994224974232685	-0.0747375666010484	-0.0619015313045164	0.000818828183903886
-0.423581379917692	-0.358698086161159	-0.3180530151347	-0.28229234935639	-0.100228279982313	-0.0762217153311365	-0.0812318533576389	0.000110527603211952
-0.348654068775972	-0.447813608484857	-0.308290455226559	-0.251056440033607	-0.134227225402412	-0.0884221514028207	-0.0550278219395867	0.00433802457476595
-0.252965303181465	-0.388376856118792	-0.262384792626728	-0.146987218502739	-0.0570719602977667	-0.0478606298458888	0.00223496982790727	0.014336917562724
-0.393242997014989	-0.423148389239677	-0.236777688692339	-0.179146824169708	-0.0829670573772044	-0.0459111524235429	-0.0255161619866697	-0.00246673199989111
-0.470217364555079	-0.521601869427956	-0.404348074208059	-0.245301999303858	-0.128404283361651	-0.0486191030400756	-0.0660530845688266	-0.011501007214418
-0.354458410801037	-0.368934980823504	-0.295727721331078	-0.238978019931873	-0.0994238366576635	-0.0814138867439088	-0.0538892155723216	-0.00322985261837561
-0.386072566607403	-0.415862289689684	-0.299747988962555	-0.209797942395795	-0.135773237872556	-0.115105469277515	-0.0359966744892416	-0.00455552858949615
-0.405257370532592	-0.419326894995025	-0.340907872982731	-0.236993969636471	-0.129452149321019	-0.105883779081376	-0.0747846586272555	-0.0241361927723582
-0.275187969924812	-0.451445515196442	-0.369091518605431	-0.311532507739938	-0.318136104592692	-0.232587456665616	-0.0254287403903016	-0.0348440545808967
-0.397327672828666	-0.435827605402353	-0.285098809826253	-0.239208482938468	-0.130588969177736	-0.0876823116402313	-0.058494413417386	-0.00919405017163688
-0.394909731866254	-0.443046735059437	-0.362600885186149	-0.258285744315594	-0.0701857155254708	-0.0455412246030095	-0.0018999315046152	0.000234594932749466
-0.405021762068056	-0.308271698406228	-0.258488148622678	-0.123210243248309	-0.0554436521355584	-0.0139280729367743	0.0121162469817178	0.0243052661409972
-0.324172006745363	-0.371685923515053	-0.246077645585473	-0.227703315881326	-0.0731132686084142	-0.0476625766871165	-0.0367012987012987	0.00613407821229051
-0.397308113885684	-0.369628220228927	-0.230547908898413	-0.240219512641863	-0.0629844280155145	-0.0627341059177511	-0.049066139790643	-0.00294122420182941
-0.308480538717945	-0.364546815097279	-0.214580410006066	-0.15056757542081	-0.0740538573508006	-0.00327832141133022	-0.00474392999002582	-0.00243464026895013
-0.399649331395474	-0.415029877865611	-0.244884092805476	-0.186232355288607	-0.0980766720490824	-0.0751777448349582	-0.0115278355129758	0.00512571213275592
-0.370712226824103	-0.383711725472866	-0.24291409460901	-0.176137897923448	-0.0533552440471448	-0.0466753020664344	-0.0215116070774901	0.00174282607219001
-0.411256507642766	-0.377831329568879	-0.282323368716765	-0.166942850258881	-0.0821379350329812	-0.0664206343104641	-0.0233461535991987	-0.00101048262232772
-0.291927645011935	-0.377090811763965	-0.170275320231422	-0.223352779250953	-0.0605527052238807	-0.0623756218905474	-0.061961714605779	-0.00468331419823964
-0.333207361806238	-0.365161961017018	-0.229039843262948	-0.172441483402456	-0.0971953739434241	-0.0568843665728475	-0.0188489729109389	0.0120983112959457
-0.374819482532441	-0.35615352423262	-0.257635484120208	-0.163850921068479	-0.0771862649972103	-0.0445402714882756	-0.024469509442187	0.00683280999209868
-0.367764441333711	-0.386065368592322	-0.365741284954874	-0.201581567603667	-0.110767555878127	-0.0561418338358576	-0.0726620577941048	-0.000551574494465967
-0.334294871794872	-0.469362745098039	-0.511217948717949	-0.274211711711712	-0.0989583333333334	-0.245833333333333	-0.026268115942029	-0.0466269841269842
-0.318490218035702	-0.292097514209409	-0.195772058823529	-0.185525803827243	-0.0490486995985338	-0.0263596004439511	0.0187180220548512	0.0107673127054291
-0.368844834602639	-0.309438500049082	-0.19441117764471	-0.193954556640144	-0.0744799061670474	-0.0355699436341763	-0.00749950775431729	-0.014377336697164
-0.343498903993277	-0.34624688147704	-0.209906367294542	-0.184000150693189	-0.0638694309244717	-0.0296073446072089	-0.013248330856974	0.0134511934331293
-0.36548109746597	-0.50419206067475	-0.325874099324476	-0.183290943773276	-0.0272921994186174	-0.0387526603127603	-0.00441070515502251	-0.0109472649392599
-0.316326530612245	-0.261160714285714	-0.190700808625337	-0.0722402597402597	-0.0282392026578073	-0.0291005291005291	0.0240863787375415	-0.0087301587301587
-0.374042260938536	-0.351794181916963	-0.257723038719861	-0.217536426008939	-0.0677190159671949	-0.0437872459131328	-0.0323059307897756	-0.0131481743558105
-0.38659467872951	-0.530517828227752	-0.189029135658349	-0.262812456360843	-0.140791526578329	-0.053786012837737	-0.0234677603098655	-0.00646742815417511
-0.404539025292734	-0.409257059910267	-0.357492753891233	-0.294863120516327	-0.131711502227504	-0.0583031677383836	-0.0312000346310191	-0.00911319094169649
-0.407753202803964	-0.487389794282661	-0.248567969077446	-0.230974660061566	-0.120472501049578	-0.0605982391235768	-0.0409783110290725	-0.0103976957156326
-0.311577443135449	-0.366909183661075	-0.420603720309924	-0.31805701991469	-0.139982708742061	-0.0371917590062528	-0.0273059473855349	-0.000858358482164978
-0.366306428947375	-0.422111819018566	-0.276268362408129	-0.256735950379618	-0.0836841570893625	-0.0553382131404094	-0.0231410143060433	0.00488412015251871
-0.352166494930036	-0.431406166010647	-0.210936662258284	-0.219744337447443	-0.070307672237404	-0.0636384140144118	-0.0187905887362929	-0.00602244290363096
-0.423762936341553	-0.408563115244466	-0.332081892066706	-0.208247672665549	-0.0679884061761085	-0.0628589323057652	-0.0355753254674323	-0.00385278360121122
-0.449158067906806	-0.464903084237474	-0.299139027666243	-0.315053913800068	-0.110419886276015	-0.162690228599961	-0.0632015599553046	-0.00121517698521045
-0.375195796569842	-0.45403971426916	-0.336854440676097	-0.261191061191061	-0.126787484682221	-0.0735538739475747	-0.0548242717734243	-0.00867153679653676
-0.329086123758968	-0.371714308906494	-0.263921095895616	-0.215493074822526	-0.0841088358802587	-0.0506291201628822	-0.0354249524218542	0.0141851434399276
-0.326613554289225	-0.392960678723395	-0.333635946275272	-0.223646474620956	-0.0595257226195927	-0.0849014460293857	-0.00741431125651459	0.00686154816938511
-0.486784784039843	-0.382054890921886	-0.337856435876891	-0.242125529457066	-0.0999825571254143	-0.147765970293443	-0.0631083202511774	0.0114634210734748
-0.400299025654202	-0.432902461104837	-0.309070100804587	-0.298480668288025	-0.141787272521759	-0.0769157957560607	-0.0335419982017956	0.00481622437615437
-0.37279139227752	-0.433949804030338	-0.302097743452412	-0.246369642299029	-0.0895860271698354	-0.0907147250828423	-0.0617256366647769	-0.0122213432047298
-0.30010589948374	-0.370220697351394	-0.298143436056922	-0.280289684869838	-0.126201511138807	-0.0649626897675616	-0.014561805443328	0.0177167174628936
-0.391349125762313	-0.373855372164926	-0.315255539475061	-0.290217382861695	-0.121129648996176	-0.0688512694184259	-0.0319280577907226	-0.00795956125845498
-0.381630943582163	-0.510649350649351	-0.442433356117567	-0.271984711984712	-0.0907596513075964	-0.132427572427572	-0.0610409437890354	-0.0328440724158069
-0.368668450321796	-0.363280118161709	-0.234710344781973	-0.228335690711928	-0.0966996699669967	-0.0564617612840421	-0.0607166430928807	-0.0104666938955631
-0.52181782959815	-0.460605014952841	-0.346878306878307	-0.383801383801384	-0.271672771672772	-0.116402116402116	-0.0679463123552581	0.0154213446896373
-0.449511660916893	-0.371114074306482	-0.247920672539462	-0.235783545750942	-0.113889400073611	-0.0864390278651739	-0.109205298827813	0.0214127977285873
-0.347956012431269	-0.334635480647962	-0.215628720815862	-0.173049645390071	-0.112974315823216	-0.06567051053002	-0.0220456293258139	0.0171464330413017
-0.253724595643016	-0.322037990721375	-0.207696866714958	-0.199216975393889	-0.0758752689584249	-0.0235223879215488	-0.00606139881091938	-0.00309744480106289
-0.286698404373348	-0.307546621558514	-0.208061087209062	-0.127136690262885	-0.0255063397666068	-0.00164638606290302	-0.0247126395674035	0.0275609207914627
-0.348191131537731	-0.33693937345053	-0.370272706783863	-0.269188695943755	-0.11179317462012	-0.0854773851464361	-0.0656975433851702	-0.0278661080453865
-0.487700534759358	-0.496103896103896	-0.420174346201743	-0.367783094098884	-0.236720142602496	-0.0490450725744843	-0.151818181818182	-0.0735613010842369
-0.337148217636023	-0.496538461538462	-0.244939271255061	-0.426538461538462	-0.0325062034739454	-0.0168148434480093	-0.0277149321266968	-0.0477453580901857
-0.298037041992393	-0.39234804072817	-0.249279257659387	-0.173639347286381	-0.0722158597418967	-0.0526490523245187	-0.0276076476510215	0.00963467406593244
-0.413913043478261	-0.428790560471976	-0.310393374741201	-0.205879265091863	-0.0834622467771639	-0.0609219858156028	-0.118587196467991	-0.00870748299319724
-0.466666666666667	-0.3	-0.166666666666667	-0.40625	-0.224719101123595	-0.051948051948052	-0.211111111111111	-0.0476190476190477
-0.383436474040501	-0.396352388799519	-0.312168342410278	-0.205029387956217	-0.0863522442469811	-0.0695477661497079	-0.0464000911369332	0.0377638585603187
-0.490031465838023	-0.414682204582559	-0.316414582121388	-0.312631024436393	-0.101657041075188	-0.102151287349619	-0.0267066049134113	0.00754447009853332
-0.334039028615027	-0.430652556159926	-0.256801622029609	-0.160367620993807	-0.0592121588089329	-0.0599604958377578	-0.0128763999731741	0.0278568067083084
-0.377082835047437	-0.251250480954213	-0.293676848415644	-0.11004819477336	-0.066517167338912	-0.0659231560062088	0.0224851002347841	0.0409250604885486
-0.307312164666483	-0.362967425873615	-0.205394643333872	-0.2558369771471	-0.16317647627799	-0.108913691703891	-0.10546114789567	-0.0400711607374532
-0.381624599806418	-0.392657657657658	-0.302412902412902	-0.225779099782895	-0.126142941218318	-0.095643927680541	-0.0221370977276489	-0.0303795159066154
-0.295445134575569	-0.351738450023814	-0.253527841342487	-0.243019678411795	-0.0554018445322793	-0.0634224172317511	-0.0291904796353902	0.0444816053511706
-0.184239130434783	-0.242124692370796	-0.0480965258997296	-0.197079322933953	-0.0691129612498715	-0.098068733287115	-0.0634807242271215	-0.0573819205505161
-0.390102509720749	-0.391853410919896	-0.19413707201205	-0.268444647063293	-0.173178145155312	-0.117048962052896	-0.0302721355187828	-0.0134885439763488
-0.471769445305237	-0.429778672032193	-0.285813492063492	-0.25532617671346	-0.103528742174161	-0.0653495440729484	-0.00124223602484475	0.00789327404113405
-0.370618517677341	-0.281670414644731	-0.202359848048808	-0.0615293237713933	0.0171616330455888	-0.0196826303336868	-0.000414980807137644	0.0499253907170345
-0.347633115410966	-0.329432075964106	-0.245411972285279	-0.187213961826426	-0.0610240784287749	-0.045884085512389	-0.0234111993421221	-0.00389516981357696
-0.366124937785646	-0.332563038589741	-0.222692388810372	-0.178149953926346	-0.0636329131342095	-0.0308051555270885	-0.0119006617687516	0.00676487942170378
-0.324836723269267	-0.239388630988876	-0.224543199145253	-0.261117322465467	-0.0198189904438365	0.0234470295911452	0.027605574100567	0.0324879245113726
-0.385652171975066	-0.415581978127423	-0.290519105481365	-0.207823191273585	-0.0779807873955499	-0.0415375189548819	-0.0331174265679429	5.09500251300032e-05
-0.446629650527405	-0.32694010749139	-0.287467107526847	-0.192349815175106	-0.0666553363766872	-0.0502685587093858	-0.026190110244684	0.00411407465283942
-0.325931491137498	-0.326967559754025	-0.274827312735379	-0.21597265719758	-0.0766518320158391	-0.0615122667283456	-0.029947475841789	0.017120256258723
-0.345382716049383	-0.393784260450927	-0.274311894519638	-0.168443489530046	-0.132401583973911	-0.0821525469986676	-0.0466921330897415	-0.0203783870450538
-0.373393097401442	-0.387428042753852	-0.251403991368387	-0.184615384615385	-0.0782184077510722	-0.0683896636826355	-0.0228340197325576	-0.00948519025493089
-0.347533609893173	-0.364069187645278	-0.248570122775424	-0.189332872457898	-0.0795424031802686	-0.0565214269186887	-0.00968467557233599	-0.00248065998604108
-0.357537035459182	-0.376193199091039	-0.246749260150145	-0.192675314605255	-0.0696629085245282	-0.0515076770539913	-0.025003371379304	-0.00832560945083061
-0.34165703605416	-0.3801164656882	-0.267578868346165	-0.194130223036666	-0.0619988209007724	-0.0622623248611546	-0.0480874316939891	-0.0112305481498288
-0.35296190216403	-0.258336298299295	-0.23327235968037	-0.149597353404744	-0.095577123065248	-0.0294599018003273	0.0156330277173079	0.0294211387716428
-0.380410546203469	-0.292875336975574	-0.155624378442035	-0.163393186994312	-0.0237081419751208	0.0217317386531937	-0.00657988627913442	-0.000428934259948832
-0.385308899403855	-0.389802417312007	-0.233507097602053	-0.244822871975152	-0.076220399138884	-0.0317052958002513	-0.0587523874353162	-0.0172505425395278
-0.360107509119228	-0.366166161257269	-0.273699732757206	-0.187997907434997	-0.0696147768403008	-0.0641167058003739	-0.0370365281495202	-0.00403681140889134
-0.340625991748651	-0.374286711837037	-0.312860317435212	-0.338053527980535	-0.218502527492492	-0.141789080453952	-0.232644722949089	0.0192155483246856
-0.367243661795929	-0.297004010379807	-0.212751819257386	-0.22008093345673	-0.0466014338902736	-0.0496894103969931	-0.0923457438658699	0.010611297235501
-0.375369463694948	-0.468702394892117	-0.238999280775712	-0.220204522453665	-0.0945454118668835	-0.0513222508956982	-0.0383346478270751	0.00102793594865824
-0.291326935198552	-0.301027804182509	-0.15680949185758	-0.168071682946376	-0.0296149520698334	-0.0112125669562321	-0.0665174695368401	-0.0191163778021414
-0.383398730321713	-0.385429005627663	-0.263054693467285	-0.174418228213927	-0.0809584808194039	-0.0369344592037238	-0.0235528358528561	-0.00625826173556443
-0.3622160746654	-0.311234331640942	-0.187515644476902	-0.165962443378155	-0.0467847474669348	-0.0447161544342586	-0.0257389896474108	-0.000377821060008388
-0.267899512945399	-0.277706036745407	-0.193408550022036	-0.123181171319102	-0.0409525711432851	-0.0503169398907104	-0.00630480656506449	-0.0395890767230169
-0.196220562929716	-0.188023214323836	-0.141571004662993	-0.124631523394981	-0.0480504567177873	-0.0356969269453342	-0.0423670155424126	-0.0609952227864892
-0.227137449717138	-0.265087743253869	-0.208577298818413	-0.144113786233842	-0.0854662365498279	-0.0665741578682756	-0.00312130440936753	-0.0204174981029202
-0.427507392311996	-0.346009703864815	-0.268583726908591	-0.113912107920218	-0.149272711436286	-0.0864882887388514	-0.00145438836489309	-0.0656610098470564
-0.343623738384599	-0.327712275349134	-0.243306626994581	-0.186132215967893	-0.0877523665912708	-0.067775868353903	-0.0576888084608923	-0.0173798347363929
-0.38889260898582	-0.290458499586099	-0.273984062785883	-0.24150875233316	-0.101070551091452	-0.0226557268676796	-0.0418412056430256	0.0112423228503389
-0.247036340917921	-0.254194740476679	-0.14087941456537	-0.135260384571853	-0.052529247356967	-0.0236096869342853	-0.0266827800865952	-0.113668781134645
-0.36519983295383	-0.405184906249891	-0.257393159432726	-0.179320736626669	-0.059319070311236	-0.0591328479710729	-0.048307846033539	-0.000904950733304544
-0.358605680730922	-0.33264295189759	-0.283154836332445	-0.197927273701699	-0.0797810338577417	-0.0495160888767142	-0.0156830994362481	-0.00139136757922564
-0.288062467717923	-0.338716879074336	-0.277239971278538	-0.171641489211106	-0.11652152878568	-0.0397876069697908	-0.0445739472813116	-0.0268454154253559
-0.320427121090869	-0.394018665733651	-0.344850171327921	-0.234966528780962	-0.108879812917888	-0.0617563955708286	-0.0481584772322668	-0.024769296111819
-0.387148642581207	-0.351085057750971	-0.259082387406303	-0.209952247403926	-0.0863177754080879	-0.0617186534770898	-0.0451195927994663	0.0015445687037331
-0.209701402563999	-0.232068969022905	-0.12188511176405	-0.150295038338623	-0.0738489407739144	-0.0428236086810046	-0.0513501299288216	0.0263253021516023
-0.406941513823514	-0.448520014974118	-0.350247524752475	-0.204991114496065	-0.0760227185509248	-0.049287744130903	-0.033016449055264	0.000585808580858105
-0.368526752630799	-0.403880544589611	-0.307907877614018	-0.252487219408603	-0.120934802782816	-0.0976167590556573	-0.0985978366622789	0.0181894723207201
-0.314182459973946	-0.351132145508538	-0.198664334349739	-0.140499961600492	-0.0520506491825522	-0.0732585822901467	-0.0375971136614038	-0.00640068024292162
-0.360942249240122	-0.365600634333289	-0.35531914893617	-0.271115409413282	-0.107032474804031	-0.0981821937616195	-0.0517028538232518	0.0157858613589568
-0.34347955201086	-0.360656470132694	-0.254278604115352	-0.215087937958731	-0.067066802006561	-0.0284549477138264	-0.00267099386820224	-0.022250363407739
-0.32262335204754	-0.437577397336651	-0.210129705979716	-0.167194050004914	-0.0724048191744114	-0.0211067803133665	-0.00777326580584325	0.00702709033414717
-0.359735978817567	-0.319364739145304	-0.248146732190634	-0.150312337897733	-0.0365674156367378	-0.0536625309528658	-0.0184847734526568	-0.000158534765741569
-0.455733468240859	-0.516118788164736	-0.350716275368086	-0.198763551832629	-0.095781210433021	0.0102080943798132	-0.0497567870951648	-0.00522372720378206
-0.453633020366088	-0.372166325939674	-0.215653352974656	-0.224714651912836	-0.0775873541325305	-0.0543672518544822	-0.028433859240622	-0.0122547783549347
-0.350567644276254	-0.381529581529581	-0.257555739058629	-0.278745644599303	-0.100124223602484	-0.0571918647390346	-0.0403940886699508	-0.00744915461896589
-0.328972868217054	-0.45144422310757	-0.196241258741259	-0.174249116607774	-0.0629752851711026	-0.0845588235294118	0.0231986899563319	0.00452898550724634
-0.32532589845079	-0.326252614704905	-0.251963873784808	-0.280402901487144	-0.119886347652404	-0.0813217518222635	-0.00781503404586681	-0.00355161707446583
-0.370817393619459	-0.341994369471303	-0.25911307662853	-0.236402339526242	-0.150290513906479	-0.109809085764614	-0.0633029087912431	-0.00124866868298423
-0.518020541549953	-0.433920460839703	-0.298907690930253	-0.244496732026144	-0.0588235294117647	-0.0604967320261438	-0.0352572954064255	0.0336520283044347
-0.432689297190409	-0.433465394212669	-0.288496298919183	-0.32415610259434	-0.0742598878976869	-0.0846994689865551	-0.0430505824065007	-0.0284181959162574
-0.389580631890307	-0.289397176352878	-0.235649805860522	-0.23473137466212	-0.0204103191371067	-0.0723711034508321	-0.0345293634294078	-0.0361553553219276
-0.424828178694158	-0.376960784313725	-0.329918032786885	-0.251811594202899	-0.172709923664122	-0.0475239616613419	-0.17	0.00214285714285711
-0.366213151927438	-0.159498207885305	-0.137426900584795	-0.14957264957265	-0.169934640522876	0.0555555555555555	-0.0777777777777778	0.155122655122655
-0.351943051032086	-0.380966290644228	-0.257113796683734	-0.222944918966469	-0.102754903443345	-0.0399019721990873	-0.0471530405502389	-0.0173769377057482
-0.387950896392829	-0.331090853728162	-0.271228451094776	-0.256904069767442	-0.118630166946125	-0.0712790697674418	-0.0654069767441861	-0.0393997986968269
-0.377891156462585	-0.331493506493506	-0.269419642857143	-0.215329052969502	-0.0877790178571428	-0.0911027568922306	-0.0678062263601978	-0.0341362126245847
-0.279484962896016	-0.298067982840638	-0.169122143041663	-0.123526252949373	-0.0730489057216047	-0.0376326955668581	-0.0220690679000183	0.0254908154355618
-0.445993179880648	-0.411127931855799	-0.290254267050643	-0.264833759590793	-0.105720551162068	-0.102437160326087	-0.0478240907094662	-0.0193774375270837
-0.371547202797203	-0.466688994229184	-0.290717213114754	-0.277145677472984	-0.122848360655738	-0.0671227810650887	-0.0338480392156862	-0.00443773234200739
-0.362256850585679	-0.347309305844429	-0.280260776484341	-0.241448217838286	-0.047292356015921	-0.0864484018745333	-0.0515938737668058	0.00380612591858676
-0.39012352698688	-0.445658345372438	-0.331636755908601	-0.200179011435672	-0.150248209814172	-0.0842316705724807	-0.0679518297236743	0.00978989449637802
-0.428578177172244	-0.510650811916635	-0.299308820574643	-0.243594534860358	-0.0928184672254129	-0.133087949247389	-0.0910590215931371	0.00328443565601311
-0.371757237676947	-0.392187523918867	-0.293401809633153	-0.215821444993594	-0.0866046065589116	-0.0776185217957249	-0.03282734494795	-0.0156475269205181
-0.345441652641202	-0.362746958847382	-0.269642750104897	-0.151857012000339	-0.0638957113168336	-0.0470552168733795	-0.0208728468347358	0.00664122711380122
-0.44408309383351	-0.360594011687451	-0.252797202797203	-0.166666666666667	-0.0889328063241107	-0.0955097534044903	-0.0501493811352967	-0.00283948934623601
-0.362895666924234	-0.376955759374157	-0.349651021858152	-0.335871843290241	-0.141595709712135	-0.124413671832069	-0.0671072745256721	-0.0060905135089111
-0.419884252857239	-0.389576391191229	-0.321887288074817	-0.25096519750594	-0.0893661774626733	-0.0886447839216382	-0.0546745079131457	-0.0139922796305841
-0.362087322850081	-0.318412591388706	-0.253184838226922	-0.209731002279762	-0.0638439454721752	-0.0100478045325779	-0.0135665053199795	0.00618652694374522
-0.497638198036442	-0.402274527027477	-0.299057572877195	-0.260623175860095	-0.132635032811711	-0.107792675777573	-0.0429524931291716	0.00547396801405253
-0.491028498376532	-0.385254176180748	-0.283096227926313	-0.241776270438691	-0.0602217411434935	-0.129840587074436	-0.0954544466424643	0.00145966029723987
-0.387311608009182	-0.378370111186848	-0.331594633669604	-0.238453424991614	-0.0965246420129802	-0.0441467156606179	-0.0249806973342002	0.00994216441758455
-0.34142590222831	-0.326955122270805	-0.337326107218061	-0.284853388388249	-0.134269429585112	-0.201201565482765	-0.0675363673063926	-0.0403614877684249
-0.279990715203238	-0.242751785516623	-0.195866724102503	-0.18713564690577	-0.098070209639322	-0.0720137044161502	-0.0130659988489478	0.00809921788739087
-0.43650697392359	-0.341923436041083	-0.252415112386418	-0.171288515406162	-0.0618089145472512	0.00728291316526608	-0.030812324929972	0.0142321043249836
-0.25923310978759	-0.24274298263196	-0.208960270498732	-0.197927572310071	-0.0364584239228114	-0.0592182997622862	0.0168472093142726	-0.0360664976049592
-0.386007885244526	-0.474342149849978	-0.244309624699716	-0.218284469419845	-0.107794793987957	-0.0857242978641649	-0.0912262271120829	0.0196077589537949
-0.34623520055052	-0.36665365068122	-0.260824384800179	-0.233799758809631	-0.0543605064731826	-0.0562993580764637	-0.0342092901681201	0.00168979243425915
-0.40114531602293	-0.374923617459098	-0.260579060991516	-0.248924519090754	-0.0637899664729201	-0.0376858406757332	-0.0338215550464976	-0.0110610381967166
-0.480920271910991	-0.583296014330497	-0.265438871473354	-0.179513421601889	-0.170323928944619	-0.0357933947007382	-0.0339640513294693	-0.0184333004427136
-0.354191511049227	-0.434124115851274	-0.236857938750893	-0.271626345433737	-0.0980545715482207	-0.0345059547376144	-0.0280549793412219	0.0122302697336114
-0.358639532438832	-0.354359221955327	-0.252573973614099	-0.188881165719716	-0.08737225986024	-0.0434609448656117	-0.040346105669367	-0.00479661761475947
-0.408439051296194	-0.360744297719088	-0.297464440321583	-0.181122448979592	-0.198979591836735	-0.051920768307323	-0.139455782312925	-0.0055833654216404
-0.383005934254485	-0.401891463294477	-0.282030767257475	-0.214444662329801	-0.0742748429146982	-0.0494533827991205	-0.0255625361378754	0.0114472428073874
-0.354374646736225	-0.374727367148115	-0.211433472103945	-0.16128967376497	-0.0750854704814142	-0.0512599616292798	-0.0223780294073834	0.000828390790801548
-0.403651187710292	-0.426990715583101	-0.255029168714582	-0.223974299855817	-0.0861021008846169	-0.0593598159185027	-0.0362536117778157	-0.000857612428328047
-0.468505413718087	-0.437291483493321	-0.279276086519947	-0.212379714482322	-0.100248720177726	-0.0435463408501251	-0.00447723401316691	-0.012807881773399
-0.432275267632242	-0.413088851395498	-0.28018329662542	-0.248192249955474	-0.0846993083692262	-0.0564004933804358	-0.0192810911230554	-0.011025613277835
-0.419001181864377	-0.345093961603814	-0.263109962930349	-0.203015831233783	-0.0697807224178848	-0.0232936500940661	0.00793027134517932	0.0092190847428788
-0.32821813492541	-0.356120704236987	-0.207227767096562	-0.136435808491244	-0.0651079095470373	-0.0436746448034336	-0.0144817337159467	0.0116056564046141
-0.359312915517114	-0.4834673169522	-0.257414743057044	-0.339526113660626	-0.0490999133175199	-0.0372862366879626	-0.00457263595390678	0.0326902013649001
-0.302573406740073	-0.314047348875593	-0.194315082014285	-0.209073043631867	-0.10318106234484	0.0058532369578882	0.00286403291810955	0.000995001851166299
-0.285984848484849	-0.479369970895395	-0.299508240297714	-0.126262626262626	-0.13350900307422	-0.168869142553353	-0.0390025913586123	-0.0315656565656566
-0.395435379025103	-0.456786228251999	-0.416863828009162	-0.310420775538752	-0.103317390241937	-0.0428967263024664	-0.0427170640674682	-2.83809160414039e-05
-0.302836983898842	-0.541726476124141	-0.302826232576918	-0.33915197041386	-0.0981232622798888	-0.11468952734013	-0.0487766322936439	-0.00459808242377369
-0.380517147523136	-0.353387960920265	-0.24304422828551	-0.195128043998733	-0.083539611232486	-0.0501757049281718	-0.0276174755022794	0.0129517779176209
-0.302584804685854	-0.430641950289086	-0.206593567251462	-0.136356275303644	-0.075953278421518	-0.0342769545222279	-0.00413461093366663	-0.00860434668761456
-0.345328100998464	-0.41782959605598	-0.32058323019802	-0.223646263774105	-0.059538924250632	-0.0287419007756338	-0.0143399559251181	-0.000127655228758128
-0.374211668581642	-0.386309523809524	-0.267468768727239	-0.202851439977189	-0.0999522216913522	-0.0296918767507003	-0.0442474800139034	-0.048344839794654
-0.374475151850923	-0.360364039938165	-0.250446012751468	-0.20254783127883	-0.0877841269216143	-0.0753719745776988	-0.0204978788114543	0.00534148488690278
-0.393264630106735	-0.382639434406913	-0.32477379890404	-0.284744118360417	-0.113625901488415	-0.101220442410374	-0.0457562825983879	-0.0163671373555841
-0.435832101250957	-0.442834923509065	-0.381835712895635	-0.273701617615975	-0.16527464439431	-0.0833516834963877	-0.0501957195872096	-0.0288909484090207
-0.360576923076923	-0.434070972886762	-0.196862808842653	-0.240855704697987	-0.124809292649099	-0.0517317380352645	-0.0441801619433199	-0.0189769975786925
-0.310017928421622	-0.338219840269021	-0.31570843246101	-0.221681749622926	-0.102825062898132	-0.0670377867746288	-0.0589345522429033	-0.0029878313776619
-0.456872578071575	-0.408048364981094	-0.347712154807499	-0.24300043296291	-0.0650480279757425	-0.0258063152555269	-0.0955885471898197	0.00266406327563962
-0.47285534591195	-0.453366255144033	-0.31606734006734	-0.203963525835866	-0.10953115727003	-0.0678367346938775	-0.0623095238095238	-0.00800000000000001
-0.361837289229128	-0.366005603841194	-0.27655898850174	-0.21882817588563	-0.0975157468326713	-0.0605467270606415	-0.0248373171831712	0.0107278442258235
-0.494845139856393	-0.394707699481261	-0.290112194324928	-0.256040024376339	-0.135253331076172	-0.083334552958567	-0.0167008846914779	0.01076589541913
-0.423487397560019	-0.496936340377959	-0.300242875647668	-0.176024125647668	-0.0852827692646896	-0.092498310430277	-0.0299807788734748	0.00986741846997874
-0.404683004678333	-0.414599351051917	-0.279644286480715	-0.278078144942916	-0.105064966203793	-0.084679762199725	-0.0580310647806245	-0.00200073893881103
-0.227657004830918	-0.368329401190877	-0.233282481566234	-0.141585215144366	-0.0344120177354246	-0.00715418372238819	0.024429333516496	0.0168404894126145
-0.339431462332767	-0.385118072879203	-0.323439520394969	-0.270380678138907	-0.0601160752231193	-0.0674976418272469	-0.0752237918735575	0.00428708652178678
-0.341510172143975	-0.420676838810642	-0.282362967614605	-0.238377784437119	-0.114173434291917	-0.0636241692579721	-0.0340507464261223	-0.00227406103286387
-0.0390791350905992	-0.0871884191273901	-0.0127258185798971	-0.0218367628534676	0.00788363923342153	0.0229226934323382	0.0698417656124543	-0.0321928834341943
-0.381396604981686	-0.44120445308584	-0.231413402866613	-0.245744637257523	-0.0934889191509413	-0.0519385968988646	-0.0383083963707835	0.0295334604001647
-0.393473457515243	-0.37597352570388	-0.324269538323804	-0.23952917725503	-0.11519146264909	-0.0434322033898306	-0.0193409825393505	-0.00349919915851882
-0.340492110275947	-0.348961819705772	-0.303299547635379	-0.221197728627011	-0.070285174174894	-0.0456080865356372	-0.0214072189180884	-0.0116185129321437
-0.361000332336324	-0.354333665669658	-0.347048597796354	-0.217342131048429	-0.0799935514297538	-0.0244184484683641	-0.0247209930143887	0.00205403767666512
-0.387690551887177	-0.370329464229896	-0.215712678823213	-0.166183226453848	-0.0398936170212766	-0.0443352413867588	0.00348929678497822	0.0114356590837843
-0.246002511804781	-0.217226759494801	-0.0835006917481145	0.0144797731004627	-0.0710070797918529	0.0497835497835498	-0.0245069343566839	-0.00101010101010102
-0.332788930860726	-0.331054599714844	-0.222587855072114	-0.131792734604436	-0.0512468647496307	-0.0395402269442414	-0.0213182651042537	-0.0482025136092004
-0.396355759609766	-0.34514414806464	-0.28412309621457	-0.208322622706529	-0.0762112577238767	-0.0281774352438933	-0.0329993032221355	0.00644440238307697
-0.298123867383213	-0.291441209918613	-0.190290298724034	-0.202136824655067	-0.0411055089786503	-0.0237190123922683	-0.0137483083373285	0.0116296451313941
-0.378218694885362	-0.367020857929949	-0.228544676297485	-0.259147869674185	-0.084429548945678	-0.022845971233068	0.0147475712693104	-0.0180952380952382
-0.241495221588035	-0.182469798576569	-0.141725449842005	-0.112649956329394	-0.0564870776736484	-0.0306347165094355	0.016884284456278	0.00662776434193046
-0.36183780256599	-0.413593430571097	-0.234776735322399	-0.223395488670527	-0.078219315436021	-0.0368807234010841	-0.0263026962307202	0.000336638539671252
-0.379825858878622	-0.49798252817671	-0.291939380174674	-0.184447088002424	-0.0707199875997829	-0.0832038589391531	-0.0117375147285416	0.0107475212666756
-0.360118087771962	-0.279145852388658	-0.271699674233414	-0.193565474967838	-0.0154919556585802	-0.0604249456896094	-0.00735431324983804	0.0205110290448148
-0.382201763566877	-0.315315080466468	-0.176456050197385	-0.101352498265893	-0.0144925497038173	0.0186232927870252	0.0379794603953115	0.0242712113322612
-0.266840579710145	-0.36978397593656	-0.254257246376812	-0.135644987423644	-0.16250983035614	-0.00974967061923582	0.00425524338567818	0.000272048276203196
-0.353335221552157	-0.341015135734714	-0.25214674014346	-0.193501846587971	-0.0653276860801187	-0.0369382145233419	-0.0271194288760963	-0.00884180936467649
-0.316478122580141	-0.306769720415075	-0.207650421230229	-0.204825332431823	-0.100569192207493	-0.0499595341661226	-0.0253063944218367	-0.00854125782637138
-0.346027575311077	-0.326506581437403	-0.271780709936384	-0.182950770160073	-0.0513738064935566	-0.045803434736875	-0.0240326920404734	-0.0113542447744203
-0.375440575215001	-0.425052548607462	-0.267966987110136	-0.190751445086705	-0.126159774714688	-0.0422362907912041	-0.0551661849710983	-0.0102416883268029
-0.348712571074714	-0.302185291723025	-0.215553952321205	-0.184631369872909	-0.0409715205849861	0.00270046224005593	-0.00792505419230638	0.0065920218644131
-0.380192922799336	-0.380744084786398	-0.23185084592316	-0.173409878381201	-0.0854286844362713	-0.0656814252785247	-0.037881487441807	-0.00315280652078087
-0.369334186939821	-0.43554865510008	-0.264321662623556	-0.182568065191714	-0.0939016040688576	-0.0275369516678128	-0.0202762976300371	0.0137886490540878
-0.396590704566355	-0.349004931824775	-0.29886209025897	-0.209004931824775	-0.128953550964146	-0.0611802936908586	-0.0437223184570554	0.00930785775473353
-0.386300631449253	-0.52906548933039	-0.225258185523086	-0.341641801906703	-0.0492675095324102	-0.0764511102454226	-0.0215868568517575	-0.0153703988911135
-0.387381120045445	-0.391987783929906	-0.257136449484183	-0.189373628877466	-0.0845383082953183	-0.0805959546786406	-0.0657138972048309	0.00434276740099493
-0.330945137596944	-0.308962871234568	-0.216822025082039	-0.135107038257563	-0.0652696153621579	-0.0733944743293421	-0.0390361078984003	0.00068088441560521
-0.33136361637739	-0.345045158928042	-0.247283422326463	-0.265875711458865	-0.091589229948968	-0.0282077704636788	-0.0232564440059513	-0.00875983705363714
-0.350667854903591	-0.311602157721631	-0.276473339381651	-0.14456743418492	-0.0892587922096119	-0.0695113174621371	-0.0551790636260665	-0.00602937574278528
-0.372513537875553	-0.272109242465495	-0.255933529209753	-0.266548829805939	-0.0765731581602439	-0.0358389893679626	-0.00122919537267419	-0.0077817570853782
-0.351342586325419	-0.318093705567745	-0.221974807816362	-0.208741530107853	-0.113497737862008	-0.0457568317945164	-0.0573853775581594	-0.019546661205103
-0.308270676691729	-0.317857142857143	-0.286322188449848	-0.184203901825047	-0.0850435949027498	-0.10458919319023	-0.0132890365448505	-0.0248376623376624
-0.383725036038809	-0.376141591206237	-0.360456593782329	-0.146191772757377	-0.0950078978544162	-0.0579632518394788	-0.0522418076422573	0.00256894249804329
-0.346346723711666	-0.370098956150443	-0.2849477870723	-0.198351454522851	-0.0702653964553088	-0.0623137673367086	-0.0634747585967098	-0.00244944757139876
-0.280718795531812	-0.437122736418511	-0.28444938637674	-0.112417625016152	-0.114891596771641	-0.0626987732848705	0.0190936413459838	0.0447453954496208
-0.37861593235425	-0.203342953342953	-0.178006030908406	-0.172077922077922	-0.0346669459572686	-0.0395284327323162	-0.0210680486705723	-0.0148176291793313
-0.410684647302905	-0.365728476821192	-0.218128964059197	-0.268375394321766	-0.0211538461538461	-0.0295454545454545	-0.012567084078712	-0.0190881763527054
-0.406330282353713	-0.442512853317418	-0.346489982179339	-0.292506027844754	-0.0998960345101229	-0.0850432159613489	-0.0657179575185901	0.000686862995006088
-0.336516504329004	-0.389244029956196	-0.31985347985348	-0.209671752196024	-0.0885904490184091	-0.103194751584844	-0.0705492385087175	-0.00813405282590174
-0.413501193835468	-0.344932339132836	-0.338083687083081	-0.323066234367763	-0.076890756302521	-0.152714932126697	-0.0388776200135227	0.00695033056450245
-0.341164656732254	-0.44242499506907	-0.327268242895041	-0.227955287947377	-0.11546994781289	-0.102337801608579	-0.0277553569818358	0.0090800387670078
-0.301940210372427	-0.35651723235671	-0.302126673746205	-0.20231853853919	-0.0923488081979196	-0.0351100103731865	-0.0141424975456558	0.0024520266040795
-0.388117830335647	-0.326892109500805	-0.213696132066417	-0.183084239130435	-0.0559767800023694	-0.0248724077782803	-0.00102112108346319	0.013319530710835
-0.293068717347513	-0.44833791004608	-0.190589170804648	-0.157891321978913	-0.054964253941713	-0.0523814285238143	0.00128942558893108	0.000313432994400675
-0.347402597402597	-0.331002331002331	-0.149334466156896	-0.20990391722099	-0.0933868350655616	-0.0333066346282206	-0.084054834054834	-0.0214459131373078
-0.353741694025745	-0.338287189242465	-0.264660877567895	-0.223076982311857	-0.0845514735505842	-0.0668600902643456	-0.0296763718925085	0.00724533647266001
-0.357663640711079	-0.413901049247072	-0.292306600184877	-0.302704720746189	-0.125522253570284	-0.084211880412347	-0.0625202465351634	-0.0118423770906134
-0.271711766381236	-0.34918709425389	-0.25473681165569	-0.264633887712108	-0.108032850238706	-0.0645658527611837	-0.062821404982072	-0.0124272876147523
-0.557575757575758	-0.666666666666667	-0.448062015503876	-0.469607843137255	0.0164502164502164	-0.270512820512821	0.0261904761904762	0.0666666666666667
-0.30587710876423	-0.319004207573633	-0.254213833572056	-0.164001473839351	-0.0544707121540172	-0.0249255509231685	-0.0403870849385434	0.0145275148403659
-0.326392503904216	-0.54135256200153	-0.276618748248108	-0.175982973003248	-0.296031972594919	-0.0686894226717235	-0.0154681341563173	-0.0129250116441546
-0.268857254621834	-0.308041218455552	-0.291199829999734	-0.179295757123305	-0.0918717841746628	-0.0500063893680914	-0.0378698048340306	-0.0032686164750505
-0.377429074209194	-0.375652173913044	-0.33465434311044	-0.245590824219792	-0.109167160289065	-0.117366459627329	-0.0394276841171252	0.00171699157493388
-0.389187020012044	-0.351252032611342	-0.258773164268901	-0.21878100043365	-0.0973149916336471	-0.0597196002255088	-0.0409604422674802	-0.000325159482984505
-0.34084866255271	-0.362094685982318	-0.236719382346181	-0.215571414726042	-0.0730514922446734	-0.0582825346724839	-0.0458802237837803	-0.00200448993569502
-0.451049920760697	-0.41593087314165	-0.46115757626309	-0.278467047832521	-0.128451584905932	-0.109298908614948	-0.000586957797734433	-0.0084774569925814
-0.294188547254981	-0.519515701017249	-0.445110939112487	-0.325593395252838	-0.0922600619195046	-0.0961526057791539	0.00841470191315385	-0.0130457217211828
-0.487380462613146	-0.482455777229222	-0.342913747777592	-0.30019222879025	-0.123568104927922	-0.0849888891726903	-0.0267009129233089	0.00775997502595116
-0.378955446819469	-0.465895382936643	-0.322175382139984	-0.264071647650595	-0.110991835983058	-0.0892146947178795	-0.0519010797631487	-0.010488270684992
-0.368784807038469	-0.348161189813672	-0.24042479696083	-0.219302443632682	-0.0760751120387991	-0.0785367911818703	-0.0247767196184986	-0.0594744767757902
-0.338803865708697	-0.334323133234016	-0.245667447306792	-0.219616595223986	-0.052814680955	-0.0453739653345532	-0.029954511458849	-0.000596710411090995
-0.334325389676369	-0.344521379743365	-0.250664608358533	-0.166765028408819	-0.0661549931658916	-0.0447622399524705	-0.0364254337332369	0.000169851131625931
-0.362760117829384	-0.310619547801318	-0.223913329387782	-0.152319231564176	-0.110709327840222	-0.0184637876270011	-0.00542746154569096	0.0241953214317122
-0.361993173671741	-0.383539632817331	-0.211232793942713	-0.193864989480281	-0.0246456432610023	-0.0637082665647374	-0.00899041722797067	0.0186866659117191
-0.372176370281857	-0.377323471626846	-0.240449977922069	-0.205590993691491	-0.0680484839433355	-0.0524765295129247	-0.0183699047335412	-0.00258882689122797
-0.445489871434628	-0.400386753686246	-0.272932069655362	-0.198043142296625	-0.0869186286171929	-0.059689438042926	-0.0426515779993341	0.00342819322988352
-0.349261727053485	-0.454301499012918	-0.258542576898107	-0.323864486917031	-0.107263621117091	-0.0861740737341948	-0.0363292011019284	-0.000246372263183248
-0.386447045439942	-0.374428237310895	-0.323530485815523	-0.251940313716746	-0.0785069918339028	-0.0761771397149202	-0.0413769592684163	0.00137276407482223
-0.337469586374696	-0.371078431372549	-0.262264150943396	-0.212820512820513	-0.126558265582656	-0.0558479532163743	-0.0159940209267564	-0.00336391437308869
-0.408921694480103	-0.409037542966832	-0.35709242618742	-0.246363281504131	-0.108237662144029	-0.0939795140023972	-0.0370022883295195	0.00824446737759432
-0.480899300963537	-0.44281596310294	-0.33592039800995	-0.289490417733816	-0.131384315535723	-0.116684924003834	-0.0545168892380204	-0.00936302096076991
-0.47820013234321	-0.607553366174056	-0.313335679099226	-0.23209549071618	-0.113300492610837	0.00142099280030317	-0.0123152709359605	0.00554187192118227
-0.392148913705437	-0.432501888733504	-0.245972588369385	-0.191043877498984	-0.0739551125263433	-0.0677354203483969	-0.0486363883305264	-0.00201411777678606
-0.322446527277097	-0.377103862704657	-0.258654298581703	-0.181851359453612	-0.0451591942820013	-0.0360532202990699	-0.0180523773201119	0.00944669365721995
-0.406813792636937	-0.367883617844006	-0.254911206368647	-0.176614863639112	-0.0571732841390299	-0.0572302043721784	-0.0187917661686633	0.00720361648245005
-0.349634854808671	-0.364664008953183	-0.241574677227677	-0.180730868560001	-0.0746735544990735	-0.0627907268099657	-0.00529384573559011	0.0159576980019268
-0.228774313059586	-0.319359756097561	-0.443863724351529	-0.358943089430894	-0.0470383275261324	-0.121951219512195	-0.100609756097561	-0.00685975609756095
-0.321719438475742	-0.361607273151796	-0.222050074929374	-0.136207445962928	-0.0562830352277334	-0.0138440434736731	-0.0277364739406892	-0.00184985969525697
-0.355510845680823	-0.39258992904521	-0.234321789616012	-0.214426902536064	-0.0269004192950184	-0.053434926036992	-0.0194357984873879	0.00601049614207505
-0.328195172493466	-0.328847361516735	-0.247917580333982	-0.198823734862695	-0.103792471208388	-0.0540749883044717	-0.0281885132388389	-0.00257914318502439
-0.349178055060408	-0.441090909090909	-0.0929618768328445	-0.184200079396586	-0.19963144963145	-0.0968042196711139	-0.0749445676274945	0.00474129045557625
-0.386540876309853	-0.452937891372283	-0.247628900515306	-0.144037519828954	-0.0647079108904062	-0.019304152637486	-0.0193903223919022	0.00571669807143815
-0.249205691393839	-0.464912280701754	-0.207974481658692	-0.133642930856553	-0.0418957842367111	0.00877192982456143	-0.00689223057644106	0.0845464725643897
-0.344039796440986	-0.47883269584927	-0.258192970463095	-0.136379473396048	-0.0453555226159996	-0.0257826887661141	-0.00579625860230681	-0.00814588266245719
-0.318079824979665	-0.31198952522804	-0.390457650997561	-0.2054378919446	-0.0452715096653751	-0.105282702570795	-0.00589305074668622	0.0128340096470408
-0.38114415004816	-0.411721229377951	-0.263678151513133	-0.192453823538778	-0.0854271395442137	-0.0842319040281816	-0.0263900369230743	-0.00159972906626726
-0.341327133613438	-0.370561352681776	-0.236420196219191	-0.187931995629221	-0.0506452492977474	-0.0321547062394154	-0.0121027733160287	0.0139344137098869
-0.344382342555142	-0.406166906508904	-0.242414289959778	-0.189227264410026	-0.0709715971039437	-0.0473150062125421	-0.0396223807432171	-0.021497295870857
-0.314601791797795	-0.383457842479967	-0.212151049087432	-0.166778316633014	-0.0203844378971283	-0.0579585596817763	-0.0418465544894827	0.00141231373833306
-0.180925925925926	-0.186130007558579	-0.153470836105567	-0.160968660968661	-0.0541310541310541	-0.0209259259259259	-0.0092592592592593	0.0332577475434618
-0.422003963465192	-0.301545955387164	-0.267955505068907	-0.228842731581134	-0.0995172681742944	-0.0463963335739205	-0.0366261485854199	-0.00738724450064654
-0.431227863046045	-0.449085005903188	-0.305037386855569	-0.144085005903188	-0.149185139414536	-0.067328249146431	-0.0406263592866464	-0.0229421487603306
-0.444676317254644	-0.447025196378193	-0.300681527781781	-0.242738393461731	-0.119665837327735	-0.0757692093751366	-0.0600136485889767	-0.00925794909065969
-0.452609422398316	-0.370404539438336	-0.349161146536247	-0.267703372429289	-0.0832143760332565	-0.0609029931592979	-0.0160742221548061	-0.00620137642130458
-0.283642793987622	-0.354578754578755	-0.0696986711585251	-0.242890442890443	-0.0929582854955989	-0.0863247863247862	-0.0883449883449883	0.0463363445569852
-0.333505546493863	-0.412796743619455	-0.313461510950889	-0.152297185706104	-0.0523140890191535	-0.0934320287323521	-0.063457676889084	0.0032916465572268
-0.33301040599703	-0.443092724508888	-0.248829430661544	-0.23209141803076	-0.0547206826276594	-0.0643302336559683	-0.0255571914368966	0.00628657194866666
-0.352507062146893	-0.377675981065812	-0.253158440269201	-0.209718600608431	-0.0722049893460837	-0.0497434567047157	-0.0264059519580567	0.000823776176460678
-0.40114666474423	-0.367041696145093	-0.296204883712806	-0.254736176050044	-0.0928365795137461	-0.0913151049875768	-0.0832682716719262	0.00994617540995668
-0.415767236585954	-0.4191928631656	-0.310986783589923	-0.2342336193766	-0.113941804117466	-0.0390953029553134	-0.039430475491922	0.000729693172919488
-0.383793185835532	-0.391010856822823	-0.320632915971026	-0.298412337844857	-0.130552072575924	-0.106525013610991	-0.055876187483523	-0.0091751057252849
0.00437944408532644	0.000809163514081547	0.00408894712501927	0.00308945440524388	0.00031907554329079	0.00327172827172827	0.00262237762237762	0.00332626690894407
-0.367488771629423	-0.429967917113156	-0.28966705774704	-0.267771177345175	-0.111293016028374	-0.114869607087909	-0.0450114216651769	-0.00436124777258973
-0.414397814868116	-0.416045019337457	-0.343800173591982	-0.253129732938589	-0.157707624368207	-0.0766483727352845	-0.0465362117675316	0.000701616524472315
-0.363026022623999	-0.409987294061068	-0.302068080781761	-0.268221255638406	-0.129562293802797	-0.100137676614268	-0.0551035332695692	0.00442113465104355
-0.337528523119779	-0.276502400478228	-0.295469786427582	-0.19565476607982	-0.0934437978848967	-0.111518244027183	0.00502731382096799	-0.0191023973666946
-0.368020969855832	-0.397250052793355	-0.158384452527007	-0.268425576142791	-0.0661036055566154	-0.0987585623976475	-0.0938234692432374	-0.00106925959426285
-0.376756212232675	-0.366660530191458	-0.30372193370023	-0.250331701362629	-0.12435971303109	-0.124637917126131	-0.128234604265532	-0.0273688168655902
-0.34298903346837	-0.344125879409228	-0.299453030426553	-0.219305305575476	-0.0627542670095862	-0.0748249955632678	-0.0329976550855969	0.0218260462941314
-0.312304387967994	-0.364119618318293	-0.270944889677701	-0.223980437540835	-0.0629082415722124	-0.0643372731562916	-0.0502488882791366	0.0250878430848374
-0.272055063913471	-0.347539682539683	-0.358230852211435	-0.0760474978795589	-0.0444444444444445	-0.17015873015873	-0.0654500310366232	-0.0211676082862524
-0.328199446981365	-0.33233443430963	-0.272602524668136	-0.262689371983624	-0.12704474929443	-0.012086116403232	-0.0508337329695988	0.0108579150939
-0.376554448992892	-0.357944991732458	-0.218824546240277	-0.219096288327058	-0.090027308788646	-0.0902657183995812	-0.0547884713953397	0.00694973343488192
-0.205331331314905	-0.201299425810628	-0.114166874933057	-0.136269207592012	-0.0703550406583898	-0.0339392789159875	0.0231317916879653	0.0161464718327318
-0.366501790892035	-0.438496462886707	-0.36734749307404	-0.288330942132951	-0.227089746625622	-0.215458903143945	-0.223110755697721	-0.010778261309584
-0.307589285714286	-0.42749297752809	-0.195379273504274	-0.217329545454545	-0.117751288659794	-0.0587171052631579	0.0204326923076923	0.0642361111111112
-0.36350095194331	-0.421080881479556	-0.228964866132293	-0.186321768785602	-0.088372379077637	-0.0298591210271056	-0.0283045569071247	0.00115757354250878
-0.309879305170321	-0.40407277956891	-0.265889700875753	-0.209353245280227	-0.0444136188236739	-0.0450492166784006	-0.0380270664235134	0.0086973693725767
-0.356519924764284	-0.33927102279354	-0.224020585663031	-0.171753415908976	-0.0698076452212659	-0.0484050778580933	-0.0177643542798206	-0.000936800532351567
-0.342541797283177	-0.337063870614663	-0.241024873584222	-0.157019360162254	-0.0396253959851449	-0.0714994172030089	-0.0250448307165313	-0.023498155776048
-0.342073539750832	-0.36427699350613	-0.250151444936846	-0.208786560119259	-0.0842254837077121	-0.0434782129556328	-0.0368866996272871	-0.00129499662272348
-0.388616094024939	-0.411440400340881	-0.266253093232248	-0.246029800599411	-0.0465094682837349	-0.0674510211407303	-0.0276261367945682	-0.00887719147134514
-0.351061792138574	-0.377730895452414	-0.30599600266489	-0.197763883906455	-0.168101265822785	-0.0390103567318757	-0.0577618402353174	-0.00652050980903907
-0.380236042316395	-0.386177659469585	-0.325669245577712	-0.243788325512507	-0.0483091787439615	-0.0851080354785094	-0.0347590432426064	0.0222613918266091
-0.3966639544345	-0.378601557061757	-0.269316536594124	-0.21253335458636	-0.0876073506609147	-0.046270253647098	-0.0510070987273927	0.00530891856180127
-0.272212883115283	-0.385123919010215	-0.217522787775833	-0.152025444581903	-0.118882543472011	-0.0705752574737228	-0.0240278639831263	-0.0394760693740237
-0.256770519262982	-0.228207792207792	-0.202943291839557	-0.112752395360565	-0.0324167845355964	-0.0456911608093716	0.0318536102868447	-0.00127777777777771
-0.342013916448395	-0.316978464007949	-0.275473695739477	-0.212265367025128	-0.13213942551812	-0.0744355536525099	-0.0609155942039088	-0.0187177875549969
-0.463738686470179	-0.399872048669789	-0.332439930408614	-0.276223296172223	-0.184124453014908	-0.104173216696566	-0.0288840795946405	-0.0319138518586219
-0.210406189555126	-0.238107593841896	-0.268764775413712	-0.0768098487889737	-0.0488573680063041	-0.0707514139509831	-0.0337968529457892	-0.00619445192566659
-0.302650724069205	-0.3200994512813	-0.289952943643579	-0.177824986629139	-0.0559500427141365	-0.0792559333057551	-0.0284090597083863	-0.00776130099228223
-0.346092695054657	-0.327416827906781	-0.253944856839873	-0.198993535560318	-0.0646911254965892	-0.0478918376940701	-0.0181531307343092	0.0103040701987539
-0.407745393092244	-0.376262145600015	-0.304138601721837	-0.234725995340999	-0.103799873749699	-0.0620260690088392	-0.0194643074621152	0.00327694984482763
-0.381649860075789	-0.392719817476905	-0.220785625774473	-0.240028674515069	-0.0447399941662374	-0.0468612271490437	-0.0143130519348109	0.00731366500566855
-0.728260869565217	-0.578260869565217	-0.422705314009662	-0.214624505928854	-0.0509881422924902	-0.0869565217391305	-0.00528789659224438	0.00635451505016726
-0.0512820512820513	-0.556776556776557	-0.137820512820513	-0.297435897435897	0.102564102564103	0.0244391025641025	0.0833333333333333	0.102564102564103
-0.29578876493902	-0.347118734160394	-0.187702937891264	-0.105818640147371	-0.0231905380890483	-0.0338161496350365	-0.0156619230163315	0.00411539798401106
-0.411153536582972	-0.322654627514894	-0.271610921918873	-0.227428441923799	-0.0846446969162374	-0.0751533337149248	-0.0411490994594436	0.00545907635886023
-0.428573234611187	-0.350717012276901	-0.269180641749705	-0.161294942392106	-0.157349225885859	-0.0773912568539588	-0.0671668235034603	2.09437242130184e-05
-0.327405189225727	-0.344543767870001	-0.24778275412846	-0.222079704016797	-0.0939553303064444	-0.0609367761642985	-0.0299855554465339	0.0178311812375694
-0.302449606797433	-0.335567906996478	-0.250260944705389	-0.160057702914846	-0.0401365526365526	-0.0211888750656146	-0.035952060657943	0.0147782705509171
-0.187909863074673	-0.197793358380632	-0.1274794433046	-0.103112351064225	-0.0130819550889674	0.016273720037285	0.0252719418842615	-0.0272643640290285
-0.201693737196371	-0.262520647884739	-0.168886757601591	-0.213997085320615	-0.109852941176471	-0.0589618520675597	-0.0436323263482608	-0.0222891360720622
-0.316313725490196	-0.359656191243621	-0.333333333333333	-0.344313725490196	-0.0949404284874713	-0.0956909709991781	-0.236519607843137	-0.0307422969187675
-0.414864864864865	-0.671316477768091	-0.331531531531532	-0.399748585795097	-0.169212690951821	-0.187445510026155	-0.0753911806543386	-0.0870870870870871
-0.373244112254464	-0.426291675866637	-0.307868762146694	-0.217351957657256	-0.104245488970826	-0.106284815064686	-0.0452368035865993	-0.0337029062547461
-0.431035215156535	-0.312681704260652	-0.286392926014769	-0.262234533702678	-0.00411027568922306	-0.0774568733812246	-0.00813781441555694	-0.0137940270523638
-0.356225621943751	-0.342280966442218	-0.279058918151661	-0.237145057056249	-0.103905611812395	-0.071338949275795	-0.023320039028221	0.000663942674336782
-0.408856583152902	-0.348000196540881	-0.262686169667916	-0.160500196540881	-0.0123231132075472	-0.0405844507506011	-0.0184743458244877	0.000524109014675034
-0.50241298408173	-0.402822690249229	-0.271826737493546	-0.256225357958083	-0.0961629840817296	-0.0650222813703547	-0.0575116086008557	0.00839188134270097
-0.0420673076923077	-0.13225371120108	-0.191025641025641	-0.0445344129554656	0.0923076923076923	0.117307692307692	0.0323076923076923	0.0696661828737301
-0.433451417004049	-0.288400293973542	-0.150274725274725	-0.262398785425101	-0.139630467571644	-0.0840232655627751	-0.107417582417582	-0.0538461538461539
-0.363222114269986	-0.343653064727135	-0.219161796633605	-0.194844028495546	-0.0763215611500508	-0.0612069323212624	-0.0494143213386332	0.0255345024717815
-0.328680907628276	-0.336535003181688	-0.256850976086866	-0.202371245093526	-0.0882502379147379	-0.0650676476789784	-0.0216874798046036	-0.00486711610847124
-0.333039832285115	-0.433835425383543	-0.368290673727567	-0.290352673492605	-0.117596899224806	-0.109001203369434	-0.083462441314554	0.0162864721485411
-0.414206414473684	-0.418947632125891	-0.285344933093995	-0.29876848759542	-0.0277761211832062	-0.0670228564049586	-0.0146435465358932	0.0194244875401929
-0.336419546491397	-0.378768630424067	-0.2963424837014	-0.235107251959256	-0.131110899865165	-0.0734334099635972	-0.0485020888021818	0.0113848661185534
-0.302635851915999	-0.438926174496644	-0.256760569401103	-0.197065709380365	-0.0343807199511897	-0.0440543796248495	-0.05428197974009	0.0125589740182072
-0.475416861461742	-0.45879299156392	-0.343001627528482	-0.14338298978001	-0.0886610036883871	-0.0416069437808568	-0.0701581027667985	-0.0154997176736308
-0.537537537537538	-0.376693766937669	-0.502525252525252	-0.269323671497585	-0.158119658119658	-0.21283255086072	-0.131746031746032	-0.065359477124183
-0.418255436764333	-0.431729050087181	-0.309510354415698	-0.266453899960706	-0.122417849248447	-0.0778700892424803	-0.0469187983672228	-0.00893426932783159
-0.375932045886312	-0.369317587279264	-0.275040332449923	-0.19954050753639	-0.0597572124742166	-0.032831350490099	-0.010405518160456	0.00082787207929047
-0.433806010587304	-0.45006212006922	-0.242269568886928	-0.226719884122134	-0.0902732738939451	-0.0637491644300143	-0.0712265575200457	-0.0133299699036504
-0.424908424908425	-0.30982905982906	-0.203619909502262	-0.158241758241758	-0.0598290598290598	-0.233031674208145	-0.165384615384615	-0.115384615384615
-0.414618513179572	-0.413459958369851	-0.265316299392097	-0.231608371559633	-0.108234009405108	-0.0770816127890515	-0.0424325522778193	0.00290964076246336
-0.403093607305936	-0.38327657124054	-0.284743947858473	-0.248949543547989	-0.118949178872614	-0.0650612052730697	-0.0601470588235294	0.00131779579231805
-0.378989866581107	-0.348120346563006	-0.312534852248208	-0.196601726746159	-0.0572152869940279	-0.0607664233576642	-0.0226847727869882	-0.00179854709353577
-0.291605879516307	-0.372072902577433	-0.299722234572552	-0.206496696337045	-0.0411733761636806	-0.0452596582116579	-0.0357810640829509	-0.00638868469057152
-0.386574074074074	-0.258412873225649	-0.220093523171413	-0.456944444444444	0.0276084010840107	-0.0902777777777778	-0.00414802386278901	0.024934750186428
-0.49884121576333	-0.4875488313668	-0.283268714173703	-0.25318891918973	-0.121334361082562	-0.0895833062302418	-0.0283475624026944	0.00589623898027136
-0.376467646086418	-0.373788362082314	-0.273515484569727	-0.212994356980273	-0.107954726527931	-0.113880729304432	-0.0212390949527818	0.0030068004271343
-0.320595535915962	-0.3009411964452	-0.23440925618486	-0.198623451775203	-0.0914818577370571	-0.0327824871842382	-0.00541177113825697	-0.0220015510812661
-0.250120714630613	-0.588394062078273	-0.163584637268848	-0.23095051060487	-0.108658743633277	-0.0619517543859649	-0.0891594658287509	-0.0248878008975928
-0.380904015560379	-0.408865893036224	-0.270339216705868	-0.270770654940986	-0.131230425055928	-0.0555210150120473	-0.0552818084551379	0.0093854582503925
-0.415831417517651	-0.450332266705758	-0.297601771305708	-0.289833115998587	-0.112466927038276	-0.0891781830695397	-0.0395135124576081	-0.00330104581559687
-0.352387226471784	-0.405015395119585	-0.286183930525193	-0.25852299640075	-0.10960228085395	-0.0842713391793227	-0.0399188257562063	-0.0032651628162208
-0.474117977134039	-0.516327207358152	-0.307040702767978	-0.314146380461286	-0.0926988571704451	-0.115010812255509	-0.0345306928937387	-0.0181191293737053
-0.393937355801763	-0.375558945221517	-0.280559583131955	-0.197007742205482	-0.0891200800542543	-0.0372984565722738	-0.0309709571210782	0.00209381004560083
-0.35859297115602	-0.38758460609876	-0.246901113569896	-0.182129276915961	-0.050037898205879	-0.0446518421829597	-0.0136081225791607	0.0143209418898985
-0.404483775093714	-0.476896540181628	-0.29561046404171	-0.242412544998257	-0.0935756959231705	-0.0485152130743421	-0.0355610230888729	0.00259481349290536
-0.410847854116007	-0.491997095489255	-0.263613647990265	-0.250470161482972	-0.0972539873356261	-0.0611634046734194	-0.0238096708403424	-0.00620686102812407
-0.383700825643516	-0.40111085633998	-0.315298887458448	-0.255110863198996	-0.100964181076434	-0.0468579775566336	-0.0418908843772031	-0.00846586049734221
-0.368206405713107	-0.426821843742464	-0.254684816440457	-0.202302217787209	-0.0799258878449856	-0.0411476152184436	-0.0290717277690602	0.00700868762170004
-0.226126857965059	-0.211709509020022	-0.124792817047151	-0.150627459228295	-0.0267894966593768	-0.0511781747660605	0.0226404372565293	-0.00808713664765004
-0.344112433649366	-0.363882440137439	-0.303856596775752	-0.211092335331472	-0.0990054293329153	-0.0684469884849332	-0.0213324572981849	0.00986198178230102
-0.379664313819542	-0.397167677433394	-0.249954695041298	-0.238081631263738	-0.102537622829412	-0.0861709771342453	-0.0479420998092567	-0.0186501614685295
-0.443776345152492	-0.427953234133009	-0.310009857882198	-0.174744744744745	-0.0617382087970323	-0.0572994254096616	0.0145923234158529	0.0305077805077806
-0.359906894718943	-0.336419120493726	-0.276711521217744	-0.198444611033621	-0.0643525341063708	-0.0386170818574035	-0.0203109151328159	0.00335392573908211
-0.400004250678643	-0.368753396464208	-0.272686601158326	-0.196203092856636	-0.0944216772190518	-0.0884248124842135	-0.0315741782277215	0.00279657452480664
-0.390388413429888	-0.320797982114194	-0.409363745498199	-0.233418367346939	-0.0926216640502355	-0.0637755102040817	0.0136054421768707	-0.0440386680988185
-0.308972045884842	-0.315403761785712	-0.196721598120849	-0.175671232876712	-0.126469754133644	-0.0890446234346522	-0.038403346021471	-0.0556397593430928
-0.368741721854305	-0.374379967644369	-0.277870879120879	-0.233427651253738	-0.0722913380426583	-0.089717828672656	-0.0385150946121624	0.00364369093941075
-0.234660666492322	-0.207410555512742	-0.140515045869487	-0.133920163581767	-0.00836939007505977	0.0190720949657796	0.0306198174452575	0.00887499022872074
-0.381305893070222	-0.421789703353707	-0.315314597517987	-0.222838555041945	-0.127330366948586	-0.0749315372659315	-0.0432973805855162	-0.0104298993467161
-0.379157146483879	-0.573653706834098	-0.348792774014243	-0.245457512784245	-0.114857343722538	-0.0204584974626495	0.00385567402894138	0.00661418600876484
-0.426206137215089	-0.288872922484613	-0.284630282331749	-0.263415247629348	-0.0785550170710881	-0.0475009726351551	-0.0260739252352141	0.00844157206606189
-0.353612140610961	-0.373356203544883	-0.309350493050703	-0.220925839500411	-0.108173525681878	-0.099932866935199	-0.0333596879097567	0.0115107319433136
-0.31661541257831	-0.437946088797547	-0.306242092735188	-0.310381713681286	-0.121784704629732	-0.0781012672444947	-0.0674557003007273	0.0184323953434659
-0.293425477114597	-0.318971102574394	-0.241664824333536	-0.256556639225351	-0.113516649094698	-0.0522741458250211	-0.0273166526324231	-0.00222328195081711
-0.241852345103127	-0.444164630708513	-0.40219324756066	-0.3421019874694	-0.312138486917664	-0.0518372649796133	-0.0762350860092779	-0.00246693897359163
-0.203917587615071	-0.3771822321059	-0.232212908762144	-0.206129802890723	-0.0527441284035819	-0.0279727459398917	0.0115849936178478	0.013699703747825
-0.395486863903633	-0.336112006153271	-0.274002512481205	-0.210356166585813	-0.0724468696328113	-0.0816429499204058	-0.0365643044199028	-0.00418461963786709
-0.223178882972697	0.0326784672242755	-0.0691432634198365	-0.00400916380297822	0.0249977191862056	-0.0393626991565136	-0.0055964653902798	0.00327052968361186
-0.430983071905575	-0.418035394710678	-0.297163120567376	-0.197436344611092	-0.129317764603208	-0.0686573734409391	-0.0381660704198833	-0.0185666293393058
-0.349655377851736	-0.368631287193283	-0.355507185499166	-0.262047240984319	-0.115854221483636	-0.121332510478542	-0.0897264546021563	-0.0068717328245459
-0.382312218760817	-0.28495772140632	-0.340855989804588	-0.213032509603807	-0.0184777961028648	-0.125203497135966	-0.0679151148900289	-0.0573252599710412
-0.409756097560976	-0.373033707865169	-0.314218009478673	-0.246859903381643	-0.166906474820144	-0.116353887399464	-0.0525510204081633	-0.0481751824817519
-0.339882425742574	-0.323519736842105	-0.206184440559441	-0.21607545045045	-0.0110795454545455	-0.125625	0.00501720183486243	-0.0383522727272727
-0.534605099420159	-0.328569886378971	-0.334790171135449	-0.275694497589347	-0.0534088557831575	-0.120580068912454	-0.0291191551235938	-0.0315955665213555
-0.413812324606927	-0.382207832254086	-0.32881786718581	-0.254719754007552	-0.123138840976229	-0.0769756631118402	-0.0683928316357363	-0.00427645589437209
-0.39740645539466	-0.441095212756733	-0.328387198965146	-0.261774542511154	-0.130758927390419	-0.0999217308581362	-0.0144914438285763	0.0209127099386629
-0.225472334682861	-0.518936527952921	-0.315384615384615	-0.187263008435647	-0.158280790248003	-0.0836385836385836	-0.126020153646613	-0.005488782051282
-0.375224969060654	-0.382584988448022	-0.228665674262297	-0.15209142696109	-0.0792039848508814	-0.043340756175437	-0.0423390837990186	0.00555056781670771
-0.341071428571429	-0.373628526645768	-0.234375	-0.177048494983278	-0.0933716707021792	-0.0432692307692307	-0.06875	0.0130977496483825
-0.444059590316573	-0.336071879103056	-0.329434383767077	-0.277479503736487	-0.124221257557887	-0.0744179604687581	-0.0347530194662039	-0.00982261993787081
-0.395345299665348	-0.582385480763254	-0.418247148882987	-0.220254106335489	-0.100519251494073	-0.116009665497963	-0.0532400365074536	-0.0542570718494317
-0.539278531925591	-0.621848739495798	-0.302549919050189	-0.382793439956628	-0.200050709939148	-0.0797058823529411	-0.0846744358120606	-0.0386420525657071
-0.33367744508282	-0.378658775885606	-0.230032345719764	-0.171380207708466	-0.114431840030763	-0.101640922339183	-0.0615746971736204	-0.0136910992900225
-0.366125507648403	-0.394660656093054	-0.328524523120209	-0.242707952822494	-0.136585445332421	-0.0901166162548962	-0.00933478985000069	-0.00413778027606015
-0.429996557507929	-0.396885348178721	-0.227628297011941	-0.256541520757124	-0.117509500146156	-0.087560477206479	-0.0318817945184504	-0.00329447899522628
-0.285596867904425	-0.336416370090709	-0.255589686111932	-0.204352740197891	-0.0393293598237723	-0.0374576834281576	-0.0232389251997096	0.00201369403843177
-0.412707202439885	-0.445928234950376	-0.267167577119004	-0.19241401007061	-0.0659340630766126	-0.0589654176373211	-0.0122355034816355	0.0146753573776603
-0.357116554376585	-0.322905190378495	-0.232497709465195	-0.211208975379199	-0.0741990440898634	-0.0634553521907931	-0.0453453865550543	0.00429860390925796
-0.316132255259311	-0.450204564386008	-0.20915891217615	-0.204516563406163	-0.103619509668905	-0.0461324430069034	-0.0269144896311201	-0.00517453883940999
-0.280841419525306	-0.493270592997369	-0.250301114122252	-0.120462502303298	-0.0421332184898076	-0.0674084448594252	-0.0246913580246914	0.0156040006250977
-0.404351395730706	-0.426999479354399	-0.299413124125768	-0.279053066375098	-0.096755551947116	-0.0769531399167526	-0.0740324217090027	0.0066849845811251
-0.376543209876543	-0.429429429429429	-0.300653594771242	-0.227969348659004	-0.0630182421227197	-0.0902777777777777	-0.065359477124183	0.000816993464052285
-0.283350342330506	-0.414335506938818	-0.290841407909952	-0.183723469732166	-0.119107493571443	-0.0359211749395799	-0.0373536038967613	-0.00150398718905886
-0.525035841720118	-0.485056906023382	-0.348547696903637	-0.189876199319096	-0.081424944431973	-0.0543175487465181	0.00384426322489573	0.00241367838061746
-0.374370912614043	-0.37170135774325	-0.29636276748261	-0.247172072609464	-0.108911030030873	-0.0582668466280687	-0.0764993556837146	-0.0230496374189082
-0.39673415804768	-0.377491833037625	-0.269455299921079	-0.258596497336444	-0.124684886559161	-0.0507459464870598	-0.0732180826476843	-0.00862100113453246
-0.401109616498152	-0.37645600598712	-0.297212200701752	-0.256739183193139	-0.0921144547971076	-0.0781858628324624	-0.0284202485922889	0.00537497840485335
-0.432755237823672	-0.475294569028502	-0.333570280822004	-0.279097382264736	-0.121635285803525	-0.0997128384739954	-0.0407800787972749	0.00610272960572367
-0.379857622007288	-0.394906539544322	-0.265410257039059	-0.205567496944409	-0.106689049913847	-0.0615343436290778	-0.0311905917982734	0.00892684405595578
-0.341169666018674	-0.381291010444706	-0.280627134095359	-0.230578092134156	-0.0769872461890554	-0.0742320227446086	-0.0432411458571534	0.0170124202985543
-0.279304050871408	-0.298003612638844	-0.256934502505369	-0.172215284715285	-0.0410064935064935	-0.0479377104377104	-0.0332854779053923	-0.0741461222393426
-0.343161343161343	-0.360086921979491	-0.336488258212765	-0.22034376993813	-0.132709313692059	-0.0824386684601739	-0.0504439360475694	-0.0219327979587067
-0.362180811033716	-0.401693784887492	-0.31850371605149	-0.219865975928475	-0.0653256907390777	-0.0728615000938755	-0.0234663012848686	-0.0119049746265457
-0.263760948386362	-0.285275959099472	-0.222989948391574	-0.140851374273787	-0.047362424889641	-0.0277477608160884	0.0229654355785823	0.0385142946795369
-0.330901044207501	-0.355065917369313	-0.295461276282241	-0.187072926696459	-0.0727623020453272	-0.0669897670474912	-0.0403784394756469	0.00991124923877396
-0.270329612881303	-0.382893226176808	-0.220193448998662	-0.175440687934131	-0.0929513130356406	-0.0507074749372155	-0.084790083123658	-0.0322655226449509
-0.381800280864574	-0.389191729323308	-0.311993927125506	-0.286071509072467	-0.100180740312319	-0.0741508230929747	-0.0775005758378441	-0.0327631578947368
-0.338580356365175	-0.347768575312253	-0.218221158861396	-0.183761345593546	-0.0562388600577061	-0.054084936202628	-0.0289286909272014	-0.00426868517326506
-0.366127369588009	-0.420676329385109	-0.278093379948905	-0.20074634569917	-0.10208758138446	-0.094222382959096	-0.0340407212756675	0.000458933672416451
0.000985665205544367	0.0036662749706228	0.0046711259754738	0.00315084511533964	0.00371541501976285	-0.00173913043478261	0.00040219718834373	-0.00173913043478261
-0.308725224196794	-0.313199886795222	-0.193456806813573	-0.195783402712948	-0.0689706059914944	-0.0289180260922198	-0.0430881880905241	0.0286434894664663
-0.376506978438921	-0.429018403613186	-0.307411688666816	-0.312982929020665	-0.14188410252469	-0.0800548641777064	-0.0448588822489312	-0.0016349072248818
-0.434256527914345	-0.470111509358821	-0.155078034008852	-0.352936269602936	-0.097289318303811	-0.0208067262664964	-0.0832092561573299	0.0119285952619286
-0.383297077960497	-0.335862077838305	-0.255147849546783	-0.250323746734103	-0.0907939374557128	-0.0792004358653869	-0.0290988117069231	-0.00288259856596118
-0.387394657416118	-0.382891116352201	-0.255353363981319	-0.20501118173258	-0.087254039286672	-0.0518815190856635	-0.0617823472681467	-0.00790314766191547
-0.371192925685095	-0.361883115836402	-0.293409504884915	-0.267043119343815	-0.0741250573561923	-0.0992976546755034	-0.0592236092311291	-0.000986050370976543
-0.398702927061265	-0.35834755889382	-0.309393774916244	-0.265983026874116	-0.0879172873039515	-0.119601010380368	-0.0577982174417058	-0.0118621477532368
-0.332002670598381	-0.31950241402497	-0.289446036294174	-0.199763496611634	-0.104734854524169	-0.0807051706393116	-0.0405759797969988	0.00187744135454138
-0.456905237703404	-0.413161125650221	-0.326500676076675	-0.282437976313465	-0.143084286264936	-0.114615501764064	-0.0333713248077889	0.00257990345113168
-0.227680737506065	-0.507936507936508	-0.224358974358974	-0.249249249249249	-0.0692572626534891	-0.00269313634964607	-0.0655555555555556	0.0012626262626263
-0.373360529894284	-0.403169318041682	-0.330092000568343	-0.256293645468327	-0.0722585330428468	-0.0390502192438157	-0.0462224912835346	0.0035969645128745
-0.385439910084131	-0.335484080413593	-0.271229775834412	-0.166820219888213	-0.142468064034416	-0.0746360959580576	-0.0456179573698774	-0.00684079601990051
-0.390455925046186	-0.3406279178338	-0.260965662788045	-0.128658059467919	-0.00805852644087934	-0.042375283446712	0.00311302681992331	0.0185931899641577
-0.264772727272727	-0.473148905507517	-0.361201298701299	-0.223657024793388	-0.0494626497533475	-0.0397727272727273	0.0131867742849051	0.0217918985776129
-0.214468890806251	-0.296939490382113	-0.156667327312023	-0.150926996651777	-0.0595483101337902	-0.0158779986823238	0.0131303988288801	0.0318761384335154
-0.254971334971335	-0.25866615950298	-0.174187659729828	-0.142217698885463	-0.0743910081468454	-0.0414709356413393	-0.00981152283495734	-0.0198282689341837
-0.34647251227394	-0.378880075660918	-0.264382960035134	-0.200538476119602	-0.0702135430934399	-0.0672748930640533	-0.0392705644025072	-0.00121661449884625
-0.282672540381792	-0.301762114537445	-0.243540055704752	-0.167196349905601	-0.0367979529230457	-0.020306948983942	-0.0180293028951035	0.00502587231662122
-0.291114699254234	-0.350706599890911	-0.23170320610191	-0.139324767331852	-0.0514061049764493	-0.0189662715502509	-0.0245137386935421	0.0105687671431287
-0.337203096098848	-0.241719622737677	-0.217479237067858	-0.128450951906729	-0.0411571194643303	-0.0348675588248955	-0.0182032371624679	-0.00479756421367661
-0.402454531167402	-0.34369538892152	-0.350182791291336	-0.200970746425292	-0.0887015140746483	-0.0862139518855937	-0.0441590331093094	-0.00200765418156723
-0.362821665925402	-0.350643089303018	-0.263934863045822	-0.235772181225588	-0.0725046796106037	-0.0522710611074797	-0.0386932356291461	0.00216711766965749
-0.396183885900614	-0.441798467085574	-0.243871544518572	-0.215296815184036	-0.0646164347800987	-0.0292894691120081	-0.0305112783712006	0.00205941005503962
-0.343446128930458	-0.407794267360884	-0.242433115425647	-0.194031685556807	-0.0807918788772279	-0.0538461219776288	-0.0416950094369449	-0.000909533267306251
-0.31444420368364	-0.383532710280374	-0.192466453674121	-0.179192307692308	-0.0696031128404669	-0.0384015825914935	-0.0295555555555556	-0.00896099843993758
-0.388730908205448	-0.401096251577369	-0.213852287247636	-0.187020772741381	-0.0456524229579562	-0.0438903959279466	-0.0206727492435193	-0.0105495175423992
-0.25128012988635	-0.133578431372549	-0.0849673202614379	-0.102745098039216	-0.0698158051099228	-0.0656436487638534	0.0306975249116039	0.035559986706547
-0.374389430691006	-0.421361858155414	-0.263356548528507	-0.183229550557038	-0.0529538236976547	-0.000330953017400493	-0.0272840707008184	-0.00143284568009172
-0.358487509915153	-0.383432758540797	-0.273607633931521	-0.179455705233119	-0.0561243857369039	-0.0401668727070505	-0.0281579020473929	0.00118506370992244
-0.290651229164113	-0.231834180002427	-0.161407332560965	-0.116595896880933	-0.0295649926952166	-0.00320912979397558	0.010017451160987	0.0261199897373932
-0.328499278499279	-0.358883395892459	-0.228132978132978	-0.0945429908844543	-0.0528153879217709	-0.0288299663299664	-0.0392624878926249	9.875289204897e-05
-0.388652694610778	-0.426949397907482	-0.240611119118437	-0.371193678217336	-0.083408792171754	-0.0475718020026892	-0.0265098374679212	-0.00566488973272961
-0.345427258369454	-0.348842922095066	-0.223766912932103	-0.17374069933523	-0.0645299894033744	-0.0356992959370597	-0.00697417619674834	-0.00489727671267604
-0.33880266075388	-0.102439024390244	-0.385197645079899	-0.247266610597141	-0.0789096126255381	-0.0294231513743709	0.0689895470383275	-0.0340179717586649
-0.399336480337668	-0.402680515316342	-0.272695434191884	-0.210221120806254	-0.0831159187326458	-0.0462593006444366	-0.0296374724074603	0.00265253572992086
-0.442358697640388	-0.416222334004024	-0.391738862929644	-0.151973062866998	-0.0828982805519084	-0.0686159510253008	-0.0095163254203332	0.00800015403425336
-0.332626972859187	-0.325125942620781	-0.246270884836325	-0.169185913869974	-0.0350203131297385	-0.0269103833460269	-0.00676500490243959	0.00799967159783055
-0.39970955436102	-0.513652802893309	-0.212436228573868	-0.299443192108356	-0.080038594959682	-0.0886472138032131	-0.0534133313821613	0.00471454404546634
-0.197673981060157	-0.189456585047851	-0.144703684967132	-0.0787602169429379	-0.000150550322462473	0.0567581891792418	0.000491613649508338	0.0445058700697798
-0.355205596426695	-0.368859463008382	-0.296033439276866	-0.241203217444485	-0.10730672516373	-0.101922209459679	-0.0761636732780284	-0.00159644149711724
-0.407087929720755	-0.421588409038422	-0.275092166274247	-0.168482085487868	-0.108444247264123	-0.0784124454397026	-0.0302260280816422	0.0158965934133514
-0.39311754744628	-0.346406446047679	-0.294629306932429	-0.215787713955988	-0.149714172777989	-0.116811653093414	-0.0718745880710251	-0.0195264326786948
-0.368758616555775	-0.414839686615314	-0.380972993771493	-0.35213665722799	-0.115674594287932	-0.0981309854803831	-0.109107964705538	0.00939409813165704
-0.386186160549541	-0.363773912407906	-0.231172460109217	-0.193122956063691	-0.0916045817088531	-0.063289858318344	-0.0225750217458671	0.0022575589038325
-0.416085541608554	-0.322893363161819	-0.232638888888889	-0.247311827956989	-0.0478927203065134	-0.0424665503199534	-0.0532175462035182	0.0225305348037472
-0.383495455547946	-0.394601711652403	-0.230049240917916	-0.240206837423642	-0.103806643625192	-0.0434429430602202	-0.0247315041551781	-0.036529196193272
-0.433953003518221	-0.359195187072695	-0.234413219092885	-0.176207080839233	-0.0732929720881529	-0.0339150439889191	-0.0117146011882854	0.00253201692741034
-0.230816210427682	-0.317913618126033	-0.269467761215716	-0.199148568246432	-0.0494033594284412	-0.0382604034567062	-0.0272957691557809	0.00686572152744891
-0.341479040820062	-0.323680205078907	-0.232185072610605	-0.142452645967584	-0.0870381752373147	-0.0292462065589819	-0.0217730911931263	-0.00186493914409103
-0.380899758163968	-0.414260978130798	-0.285334870322116	-0.227067330776937	-0.139348750557915	-0.0894153660253233	-0.0424214882011956	0.00830402051349488
-0.30484693877551	-0.374281609195402	-0.281586021505376	-0.433367768595041	-0.0537790697674418	-0.0965909090909091	-0.0486111111111112	-0.0089285714285714
-0.384030769804333	-0.350736718241278	-0.223609756033322	-0.223319657855561	-0.0843842807443843	-0.0623618432944353	-0.026687341825805	0.00284585329584119
-0.361335220248848	-0.338351254480287	-0.217451635040521	-0.200515484676413	-0.065899988890291	-0.0504753443821544	-0.0407687347220347	0.00849868824594469
-0.399367454491678	-0.43232940821256	-0.347243090118008	-0.239473845195591	-0.106971480747562	-0.0547675857193355	-0.0557225819714257	-0.0106638981664844
-0.377894109635683	-0.389718614718615	-0.225343053173242	-0.24693098871931	-0.0782686414708887	-0.0452741702741704	-0.107727272727273	-0.0193974630021142
-0.330901541104886	-0.439573877337612	-0.23738581105037	-0.18301857864323	-0.077570753000838	-0.0510927713330983	-0.0347443107241845	0.00487268348523562
-0.256754908862542	-0.320843168994883	-0.182068662080169	-0.109077746136315	-0.0137516678546389	-0.0103895295379665	0.0468461335444708	0.0534023792311513
-0.438341071850161	-0.340437522414058	-0.249306815458871	-0.144732824427481	-0.130272730530767	-0.103376892224091	-0.0409125997083798	-0.00812463729297797
-0.292353944909401	-0.398713868223563	-0.301086431061242	-0.213773299748111	0.011835895654188	-0.0561930528345307	-0.0525547567017532	0.0154937352426811
-0.360745212266566	-0.447574044085765	-0.266337529408138	-0.201655001794059	-0.105814664704024	-0.0276417950425922	-0.0277065482519232	-0.00196006004549432
-0.376784257259419	-0.477824262379753	-0.257210516837745	-0.215875464153099	-0.0752684742158426	-0.0466930119212277	-0.0306770543498422	-0.00547794813552904
-0.622222222222222	-0.403286384976526	-0.493693693693694	-0.201234567901235	-0.176344086021505	-0.00720720720720724	-0.035632183908046	-0.0135416666666667
-0.411103562140206	-0.382817973421153	-0.265393256635323	-0.183018971660658	-0.0651153767595961	-0.0672045748189911	-0.0105502688184295	-0.00565350810284337
-0.387064027537573	-0.364393104396676	-0.27192667387647	-0.224315422094961	-0.0957642029720239	-0.0469350444190031	-0.0204866172529184	-0.00132695389507609
-0.391304041966612	-0.406523171617134	-0.246266453190135	-0.188024412334445	-0.070396545109601	-0.084909807627322	-0.0119289431928012	-0.00284961979742016
-0.399201221803372	-0.366434429843902	-0.319797912037231	-0.248090540564052	-0.0713117209280892	-0.0547864747516803	-0.00431241392878223	-0.0174963161193069
-0.321523767837803	-0.333740172724365	-0.280419698764596	-0.163635200204764	-0.0524087531019929	-0.0467673861649154	-0.0153032258721515	-0.00351911396927473
-0.40389580035484	-0.371715347571189	-0.229174506895712	-0.24828881248347	-0.0478164516975594	-0.0316517653201071	-0.0397869709722427	-0.0086768588706243
-0.352918011325728	-0.349435101394254	-0.261438549504019	-0.171545349266657	-0.0660783088094898	-0.0411461889607483	-0.0222525703569801	0.00322970347894491
-0.55260081823495	-0.449152542372881	-0.138341731562071	-0.249152542372881	-0.0216163104888234	-0.110442864953527	-0.00234403173458353	0.0310454774290988
-0.343939393939394	-0.303017035503901	-0.2276567518503	-0.203617810760668	-0.0437179099969798	-0.055345816973724	-0.0165191950906237	-0.00770750988142299
-0.385911748201562	-0.403123293208842	-0.224959101616528	-0.166538502544953	-0.0658589294069568	-0.0315540152094335	-0.0236178522634901	0.0107956808924842
-0.303220788291506	-0.36400897708481	-0.199303094731869	-0.130491509183944	-0.0232124670932534	-0.0188138693387411	-0.0267832101063988	0.0192018072289156
-0.460250158999364	-0.241903689101661	-0.33701324769169	-0.113938862074009	-0.0735332127164642	-0.0203193033381712	0.00806008426451732	0.0225128644939966
-0.304890548356395	-0.406358721832682	-0.209853629729616	-0.21663866202962	-0.133470619223217	-0.118227030800105	-0.0555630844287844	0.0394617116038504
-0.409983052843895	-0.4088712733559	-0.237415827470253	-0.181626331733551	-0.077886921859172	-0.0535096344108453	-0.0333356366916676	-0.0027250482982627
-0.325966864423671	-0.360573930032899	-0.212383669967735	-0.228714246881513	-0.052003894022402	-0.0394466331108657	-0.018938197222457	-0.0162008870422581
-0.319853613167481	-0.356110727099174	-0.201757877457775	-0.154641653124776	-0.0366776815529972	-0.0159184349544199	-0.0128300282511647	0.00454320317642332
-0.310045542126467	-0.294927599000967	-0.182873034138857	-0.163591916191248	-0.0303357169437488	-0.0150537443263293	-0.00566744838368505	0.00214207745288397
-0.33280059408498	-0.361899463629953	-0.240254015196482	-0.180474634423301	-0.070798321582263	-0.0593247772887829	-0.029301608283763	0.00440594846735554
-0.189048319843022	-0.391118036618621	-0.307626575518052	-0.294267175061877	-0.14969646799117	-0.0424810208366985	-0.0389508539560823	-0.00624408703878909
-0.340213769390697	-0.362840814492136	-0.252609939368518	-0.207698580155434	-0.0723418196567189	-0.0650430125369839	-0.0198223479911277	-0.0126287429594705
-0.404962546816479	-0.350510204081633	-0.23493265993266	-0.287737127371274	-0.15148401826484	-0.113039215686275	-0.0603523357086302	-0.0377696590118302
-0.374675133277792	-0.334386304265305	-0.220346592439616	-0.191367647454332	-0.063771379573012	-0.0474672855687714	-0.0271744950759015	-0.00397904039367158
-0.386416401162004	-0.385803439831251	-0.238483357609693	-0.183647416303917	-0.0738984060972409	-0.0495603615230789	-0.040174240073147	0.00386199112460062
-0.35406367372623	-0.417087172944835	-0.29325959632865	-0.219267119236978	-0.0977894890938369	-0.0752016145951344	-0.0481844824251183	-0.002811460217503
-0.335550552599263	-0.382956152758133	-0.291005291005291	-0.199943757030371	-0.0877837116154874	-0.0820836621941595	-0.0770676691729324	-0.0246260959257349
-0.348137876655995	-0.324991165178224	-0.212841916380001	-0.157098890513864	-0.03408642954337	-0.0275544483031258	-0.0250882123278727	0.00342729119255292
-0.25160207506866	-0.299389825029296	-0.226834209890929	-0.266766179763301	-0.140117994100295	-0.131004007568546	-0.02219155097291	0.0479531881716542
-0.318785205214661	-0.379200186591443	-0.218007782239365	-0.183786917565697	-0.067745447906249	-0.0583875977619319	-0.015415395045165	-0.000264107610139619
-0.453211770422709	-0.389370546419496	-0.284143626869708	-0.204063252660688	-0.0287211680311003	-0.0224023577392765	-0.0279952455313572	0.00851470481660588
-0.326330532212885	-0.325299072697671	-0.220685625243475	-0.161681621801263	0.032790346907994	-0.0185383244206774	0.0277067348678602	-0.0149019607843137
-0.324218783331086	-0.340530692261163	-0.211789769635236	-0.168014204154368	-0.0509051716177724	-0.0257444048226049	-0.0207921633929932	0.0121499239140026
-0.475764926167071	-0.441751320724894	-0.337086368760598	-0.219194538449142	-0.138768589170734	-0.0529348012092864	-0.0175178592243518	-0.00231117685125259
-0.369819824328203	-0.385134724519838	-0.248455470172105	-0.19897545891692	-0.0722138270512401	-0.0495303768910731	-0.0197693997247663	0.00165590920298941
-0.151616634460986	-0.0832844460931906	-0.0816665817071306	-0.0441798223497926	0.0864126207572905	0.0720131063949726	0.119593398789327	-0.0405456612353164
-0.383480121411156	-0.417252666033154	-0.294791230275101	-0.262520270174993	-0.080952380952381	-0.0960739168495401	-0.0543850971035437	-0.0334630305336031
-0.43249299719888	-0.379114670640094	-0.273308270676692	-0.156630928233362	-0.0577014383465997	-0.0426296383462775	-0.0197019265721556	0.0116672756058945
-0.178342736879814	-0.21302748233763	-0.127179810278598	-0.0917799202638056	-0.0124565168122361	0.0027603059970881	-0.00902874056305492	0.0114414471151454
-0.330705455580588	-0.374525315724373	-0.328141409738646	-0.206147691129207	-0.0730339873633291	-0.0535385141556231	-0.0295594302386203	0.00637378383412868
-0.394132636194285	-0.404632641673135	-0.209283204309598	-0.190266602578141	-0.0571930121399264	-0.0423193119387666	-0.0338286884162183	0.00223634179552845
-0.387903499288157	-0.411971824929631	-0.285609551988946	-0.258957270965152	-0.103826056938931	-0.0636065821108408	-0.0551176595664258	-0.00332749311091163
-0.395030045587068	-0.402376616735047	-0.266818325268252	-0.179511809045755	-0.0566590797518632	-0.0228026601223464	-0.0216719460575052	0.00801722878808164
-0.396088376838019	-0.330161559381479	-0.265566486622462	-0.237191833590139	-0.0855467135179826	-0.058015044015241	-0.0363457042665107	-0.00722616276619159
-0.466279037074525	-0.491014952202592	-0.297847323262261	-0.256187411918819	-0.117504155478839	-0.0730537078098054	-0.0310173160173161	-0.000383256486330641
-0.38938363110054	-0.493140104909733	-0.272512565348216	-0.244979270068021	-0.0963502670808841	-0.0747074707470746	-0.0349503204288683	0.00245327787216598
-0.328895768833849	-0.428388235764273	-0.273214330906606	-0.214270610577383	-0.0630945545169864	-0.0517281204710651	-0.0381924640048155	-0.00772214511939073
-0.394954069090439	-0.456505483549352	-0.234246608943069	-0.117779993353273	-0.0611276590136279	0.00750877383899662	0.00428426472246235	0.0102897896930249
-0.40371437555651	-0.382158564544051	-0.289841344257087	-0.232649094680052	-0.112141954625963	-0.0556066150518689	-0.0518087872795732	-0.00377611940298506
-0.353348530434494	-0.34743103975189	-0.226201335007685	-0.174898711635349	-0.0697002762708029	-0.0459795539254044	-0.0143235222693728	-0.00746105676245012
-0.390407485332489	-0.453556965748156	-0.290239865993129	-0.279037530736536	-0.0948197571396688	-0.0821021992997956	-0.0445857820393855	0.000534250442977613
-0.431886678722122	-0.488385598141696	-0.372742200328407	-0.172268907563025	0.0238095238095238	-0.0791316526610644	-0.0154061624649859	-0.0288220551378446
-0.230319792566984	-0.241948270070541	-0.232838196286472	-0.0904224099599822	-0.116800976800977	-0.024257602862254	-0.062842401500938	-0.00752136752136745
-0.370656567157526	-0.386076790172291	-0.272851416930288	-0.186818358939629	-0.0864535946433138	-0.0620514734232568	-0.0327879881246842	-0.00775096894866556
-0.319416936456071	-0.348137407934293	-0.238849911862291	-0.201672616946226	-0.0683084370744673	-0.061794734314243	-0.0351081394677824	-0.00684718914236004
-0.377801652103328	-0.365007563936106	-0.244737119038795	-0.163064537366213	-0.0579330245950198	-0.0445002859279462	-0.0290120666085403	-0.0125094368111128
-0.370544747388063	-0.346379541466405	-0.22951928022896	-0.211469337194252	-0.0544235881559413	-0.0431912888922052	-0.0215039697277083	0.00748957192929567
-0.362439083820663	-0.320155133203379	-0.227382723112128	-0.182431525241676	-0.0386110599926389	-0.0365131578947369	0.00863247317322435	-0.00209104734197296
-0.326423394399822	-0.317653739092276	-0.221527513398568	-0.175937447642842	-0.07327863233375	-0.0357079010618653	-0.0121131852426208	0.0107612052423729
-0.342469868186882	-0.357144082208299	-0.237767267551744	-0.1870169033673	-0.0531442274648389	-0.0425690700922581	-0.0184631472070342	0.0161274786464135
-0.375949114922153	-0.346696485619469	-0.221800160021129	-0.172436521332036	-0.0554400760750536	-0.0258755921845654	-0.0140863192056215	0.00565084798518034
-0.339165042531101	-0.365871447393187	-0.241955934360998	-0.227274715334417	-0.0790831613109461	-0.063249670480364	-0.036643211096866	-0.0118758864756731
-0.415187511378118	-0.363475570234937	-0.272395779300671	-0.24256846375907	-0.06750780645446	-0.0493164896025732	-0.0398034868005446	-0.00633086691252926
-0.348882667473769	-0.396890527950311	-0.235418956043956	-0.208315533151059	-0.106479247104247	-0.0421355793808577	-0.0145642551892552	0.000966151385927483
-0.357919059357908	-0.361625679596978	-0.233205537585563	-0.190491972843685	-0.0592532144929874	-0.0553147180180371	-0.0295624616746273	0.00478601552791313
-0.198520823881767	-0.204563095537966	-0.143117027459392	-0.088439404197698	0.00438797111689071	0.0243227322870662	0.0299831326022568	0.0118404692508296
-0.408126525502849	-0.378474537355926	-0.305859871857825	-0.134747115352642	-0.108719491304584	-0.0426806041242703	-0.00755878644017505	-0.0132495675444071
-0.410385844169416	-0.408371839301758	-0.348411795977436	-0.229101953726014	-0.126682670042298	-0.115812695184836	-0.068347282733318	-0.0102211010423443
-0.402078541279691	-0.373249795621649	-0.254424899874847	-0.212550765611937	-0.0842431750631483	-0.0458311381768199	-0.0299689866798253	-0.00177531544859599
-0.222739981360671	-0.117567567567568	-0.178678678678679	-0.177323665128543	0.16927453769559	0.28957528957529	0.0113798008534851	-0.0381558028616852
-0.410923535253227	-0.430783058734842	-0.339285880014796	-0.220610060286655	-0.0657812439991881	-0.0706656228977801	-0.0119281909748643	0.000682562757384764
-0.0548249268861766	-0.04418713520735	-0.0527183382690154	-0.0513293116891492	-0.0368125524672536	-0.0076901526694686	-0.0494847183285614	-0.0395205605103193
-0.360835123523093	-0.399965067536097	-0.262433606953163	-0.236147078985452	-0.0704246411483254	-0.0811738315253784	-0.0318099638409	-0.00886727688787192
-0.361640623959291	-0.309365160131325	-0.219227864956278	-0.16009316993078	-0.0609657977351544	-0.0447664707413195	-0.035013335470061	-0.000939924446510365
-0.342388419782871	-0.34492597577389	-0.229419862340216	-0.142230281051677	-0.0538189845474614	-0.0608403361344537	-0.0329517396184063	-0.00844814534443605
-0.315903890160183	-0.290635680109364	-0.153947368421053	-0.243653250773994	-0.182072368421053	-0.00925039872408295	-0.00333761232349172	-0.0137299771167049
-0.348309301918361	-0.35049716611463	-0.229228985605681	-0.17519009627542	-0.0687574318819905	-0.0669426228019778	-0.0284712114820702	-0.000483280371644246
-0.376801468025834	-0.33499130937559	-0.24003855257642	-0.18496575212464	-0.0414906344076917	-0.0420608461380397	-0.0260336839605195	0.00789756799684505
-0.3839340520512	-0.363374986805916	-0.227582411687152	-0.182165550465116	-0.0539876439379515	-0.0312583062838736	-0.0213416597877992	0.000455084108341053
-0.308205353977747	-0.374553549306834	-0.272972903901813	-0.162244084662389	-0.0852647664567109	-0.0573426446610713	-0.0060387707407894	0.00557430806087145
-0.416666666666667	-0.470588235294118	-0.583333333333333	-0.4	-0.4375	-0.0625	-0.03125	-0.0563380281690141
-0.41676141251793	-0.378432047317678	-0.231394988491343	-0.210782345895385	-0.0806299867866036	-0.0604440789909161	-0.0386153992614527	-0.00859186865473549
-0.170070862300934	-0.207946262019175	-0.200360573827491	-0.0811237524270191	-0.101025148937973	-0.046497610342365	-0.00824230859339192	-0.0439947201689546
-0.335181103398362	-0.342292903789297	-0.268178036764397	-0.191306673318986	-0.105247150793825	-0.0707188324794287	-0.0179489372428632	-0.0248145497136908
-0.307408493779407	-0.283846950818214	-0.235073253311957	-0.223962886099685	-0.0796328182534318	-0.0568047100503649	-0.0303332734642183	0.00501004775119895
-0.328245964225751	-0.322729403956261	-0.207783302112681	-0.198589138532889	-0.0810144432431982	-0.0569580106047927	-0.0326252287090706	0.0129372721108255
-0.29614511727731	-0.327424015026858	-0.254103209642648	-0.225849275830346	-0.0810018971054065	-0.0828566943101116	-0.0295460013499325	0.0169754220501125
-0.273421023421023	-0.248707087860134	-0.139056555311191	-0.134049400686879	0.0180914446378363	0.0724786366050306	0.0374782263576831	0.0184896677219134
-0.350574774285612	-0.316048356354961	-0.24636922941138	-0.236486890631325	-0.0942013468440458	-0.0600191900590471	-0.0473212358471901	-0.000202273398381525
-0.360478270433334	-0.39792465297786	-0.248950134411857	-0.236407120703072	-0.10824785129527	-0.0967061504914476	-0.0483520571243401	-0.0200009654230038
-0.358680972312766	-0.431700975565328	-0.407819575957184	-0.244775169798371	-0.174130266900228	-0.111868161748809	-0.0920977775290749	-0.0372102456526241
-0.232960794055747	-0.264862041639651	-0.15903281339663	-0.118541695319305	-0.0489579575861011	-0.126117452895063	-0.0129518990515426	0.00657968422196398
-0.299645053898981	-0.298742018850714	-0.233395906399467	-0.2288028329695	-0.0969503980867618	-0.0620794674312072	-0.0611743566695834	-0.038529897004543
-0.380934714385223	-0.380545273409001	-0.258211943673292	-0.212733202817948	-0.100816176212296	-0.0645982963232038	-0.039282646139693	-0.00405431062252526
-0.343549532022295	-0.303812741312741	-0.20195790170574	-0.221931229594717	-0.0451730139230139	-0.0405601615342903	-0.0280289005165953	0.00971780604133554
-0.450106646682424	-0.45324872619279	-0.299611259684045	-0.219247800856668	-0.0724386661540007	-0.0507620525587129	-0.0282943180604035	0.000617828804418075
-0.426744023486649	-0.382853825312863	-0.303446203165698	-0.194181104936254	-0.149799673542069	-0.0800425475335728	-0.0453089244851259	0.00903761602344888
-0.408301296406888	-0.413215570035961	-0.282169841349617	-0.213357334308774	-0.117776692880657	-0.0854133179488854	-0.048204863875006	-0.000168561373710796
-0.339991661791631	-0.378130840787495	-0.284081732207472	-0.225005116092005	-0.0984418384465587	-0.0873623423929695	-0.0467788869367466	-0.0192578240846788
-0.330576796053401	-0.349263478645468	-0.262867745704977	-0.198559643855794	-0.0891444108038481	-0.0583994234747354	-0.0333885423553038	0.00593710673846315
-0.272367623256816	-0.20758357010067	-0.212382388852977	-0.185096543385314	-0.101018433241234	-0.0445485886662358	-0.0186117988559721	-0.010876863701481
-0.356603950493812	-0.398768646214467	-0.306697283894962	-0.220928651415773	-0.123974661601446	-0.0986255135981217	-0.046879265888063	-0.00331717072889981
-0.351941556713336	-0.383153409090909	-0.240696636756615	-0.206501465628012	-0.0650495014532536	-0.0323200757575757	-0.0275934946829205	0.00563711856325499
-0.442417296073787	-0.494111560981494	-0.296612084870849	-0.23366069598196	-0.0864262273328127	-0.0583164364066848	-0.0528748399728894	-0.0127441800294463
-0.354189741104804	-0.286720302706008	-0.30491935483871	-0.344086021505376	-0.13054435483871	-0.0809907834101382	-0.01788739136839	0.0376122907309107
-0.371133062021571	-0.387091014781598	-0.267393617691135	-0.235673715346613	-0.0986903885910508	-0.0615568097029734	-0.0307874987073231	-0.000785185185185111
-0.390895250455487	-0.381705739399582	-0.204750860176923	-0.151664591208137	-0.116904625928041	-0.0437005055702205	-0.0326978523095028	-0.00280091337703092
-0.379376289346084	-0.370073172349	-0.275837763341248	-0.241798388358522	-0.0970708819506872	-0.0815000085833976	-0.0491355286250247	-0.00730482319734549
-0.39876919387644	-0.385300560441277	-0.30357147996182	-0.262067561712509	-0.077258292550299	-0.0694078050096707	-0.0420382950688736	-0.00232582595586062
-0.387535627067297	-0.416514375686038	-0.285051070671515	-0.21596130541369	-0.125836720423058	-0.0775818609044027	-0.0386835430531564	-0.00777944478855896
-0.386877150980099	-0.352033945405186	-0.300037850710489	-0.227645506850186	-0.0673862884329893	-0.0381753413813576	0.00913648657563171	0.00627567963077624
-0.48134328358209	-0.401184538653367	-0.290243101182654	-0.281374501992032	-0.134183673469388	-0.0653881700554528	-0.0706947162426614	-0.0882796780684104
-0.374740400968079	-0.379433877689375	-0.266627374418933	-0.241504408881808	-0.0799710192088627	-0.0603896047128232	-0.0253238824667396	-0.000139210161714809
-0.34749836197356	-0.342529222942281	-0.291438500459153	-0.217766605501814	-0.133710289658249	-0.0829056819263347	-0.0538729583774822	0.000414188123713521
-0.369346588167165	-0.445459948491052	-0.321851257890378	-0.30382237520866	-0.116302699540455	-0.107719403356589	-0.0591376612915718	-0.0163687018559457
-0.288198270852952	-0.328661951734405	-0.256916914547429	-0.244830953022787	-0.147507564376922	-0.099048062266587	-0.0115880332256521	-0.0378681994021912
-0.413255861785274	-0.476402197628314	-0.334194635242033	-0.236884613985454	-0.0824953586378748	-0.0726673164723187	-0.0492811268427966	-0.00887237600643886
-0.395445565896751	-0.389521753902112	-0.330239887586883	-0.252635569283231	-0.104069715563238	-0.0955823599627185	-0.0327878728963867	-0.00539543517088903
-0.397202674815512	-0.389485967575689	-0.298543956996159	-0.239893793094366	-0.0904290312058371	-0.0807729094193929	-0.0392274291430879	0.00902651862548687
-0.314632247719465	-0.316794663491134	-0.271349584209308	-0.315006642918014	-0.107556061689059	-0.0755807703792176	-0.0602279891942142	-0.0150322319454392
-0.311994689528696	-0.453895304124576	-0.243374997292204	-0.248508305112079	-0.120267712141195	-0.090768147371921	-0.0653251219288956	0.024848606175867
-0.370024502094853	-0.415469446868672	-0.272475178996264	-0.232476003991736	-0.110630855071485	-0.0795152490843782	-0.0500100148811604	-0.000316306106580844
-0.392727567297597	-0.354514678835891	-0.269733138174211	-0.217900492351337	-0.113242626437923	-0.0606584793517214	-0.0190263643037628	-0.00120011041135415
-0.345421290399044	-0.350219089640131	-0.282424019664147	-0.237174778899684	-0.133272187775942	-0.094507179199613	-0.0833235332202605	0.00276009641509911
-0.251350813516355	-0.200030587987832	-0.119557942728239	-0.128199275714719	-0.0334917118160788	-0.0701179701527724	-0.00327622532796334	-0.0552659701610924
-0.253411987025399	-0.278575309239857	-0.198076913216693	-0.127238285071504	-0.0785923982137609	0.0112248798979305	0.00659686169525164	0.0282003627760893
-0.405716923215963	-0.395045992303621	-0.197136417076131	-0.201263454745983	-0.062173330530593	-0.0709778317825002	-0.0272663501094458	-0.00782706417208623
-0.220047194274453	-0.295362754653291	-0.13963330933927	-0.115100522108365	-0.00981142769313526	0.0191503318413335	0.0143207021229321	0.0163731387541567
-0.331473256996687	-0.363890621030509	-0.278774729471244	-0.230436318671613	-0.0802841678532394	-0.0776693165141269	-0.0532737028666993	-0.00184303826486087
-0.427024543741309	-0.400119814287854	-0.306969906473359	-0.190357163145892	-0.0966675703292807	-0.0395137536817932	-0.0758719102931144	-0.000615152283191756
-0.430823721732813	-0.426853865928416	-0.334829760403531	-0.253696228808673	-0.0912668726622216	-0.0585160411247369	-0.0384741178690484	0.00255195041924894
-0.432422969187675	-0.442692779591175	-0.262079831932773	-0.256686430917545	-0.102079831932773	-0.0169955622698518	-0.0235443289741932	0.0344521041949715
-0.385821608929993	-0.395991653188088	-0.284914776086208	-0.231021279203638	-0.0977794841923836	-0.0520872861989069	-0.0404232050616442	-0.00655539170998087
-0.389031059117428	-0.372516415749132	-0.211743704297688	-0.247392475240577	-0.109678159701993	-0.0526185157607346	-0.0386629894161186	0.0231502074521955
-0.402280303030303	-0.386010030449579	-0.251560090702948	-0.244687875574408	-0.104996024985804	-0.0768656491426418	-0.0292019067075248	0.00206642195420381
-0.444217312681815	-0.691734352603918	-0.378447639317204	-0.264685584378679	-0.222441044286219	-0.0474772398536544	-0.0671398994380361	-0.049888198757764
-0.388962483552694	-0.397479368013346	-0.277710161885796	-0.232055514492865	-0.0820196720567383	-0.0676353597194117	-0.0317637311330927	0.00415141711891198
-0.384404721048666	-0.331674446619485	-0.33661175069472	-0.235426474509444	-0.0886831241845668	-0.0736299172468917	-0.0661572052401747	-0.0133600024429719
-0.310790273556231	-0.35989010989011	-0.166256157635468	-0.321428571428571	-0.13961038961039	0.0396825396825398	-0.0916988416988417	-0.00324675324675316
-0.386202705559078	-0.479227875585518	-0.317502316960148	-0.295575505907124	-0.122798766042086	-0.0983797575623596	-0.0562958428599999	0.00146237122402648
-0.394379918316734	-0.402942534809319	-0.283889882063594	-0.229453142003479	-0.106880334550872	-0.0577542512485199	-0.0421889990712144	0.00200413137108302
-0.34368438234526	-0.361312573336052	-0.224603016227188	-0.18066661968464	-0.0827317929031783	-0.0361039127816889	-0.0283984079753729	0.00153968066397425
-0.386960516984298	-0.410626702997275	-0.314676379023193	-0.272849573475688	-0.0916682152285577	-0.0684812810942231	-0.030315875496246	0.00632257900700217
-0.366399091411492	-0.359206083927929	-0.235758994825932	-0.215735541477035	-0.0805962109892204	-0.0420931294121559	-0.041425211350821	-0.00639601983815741
-0.306792141686417	-0.341325386376317	-0.241012195069668	-0.19653888179633	-0.0869504421214062	-0.044212426598512	-0.046192775496279	-0.0032840500889062
-0.360009334202821	-0.436916037872575	-0.29319160067537	-0.296166755179807	-0.127189737939718	-0.0591003226437848	-0.0634443688425124	-0.0159254308544744
-0.311604915953255	-0.316466295502704	-0.259392222349697	-0.192306443300049	-0.0569728707891657	-0.0550787672628942	-0.0532670678583022	0.00396359730186202
-0.44267053701016	-0.324882075471698	-0.328070850981902	-0.372436423297785	-0.137994820569737	-0.0922431865828093	0.0188679245283019	-0.0303124033405506
-0.345434408964987	-0.379412073653862	-0.235704721496516	-0.21559730357136	-0.072072582235204	-0.0577378710851691	-0.0384711777203463	-0.00108392814356528
-0.382273181642732	-0.384898136342674	-0.269996722211887	-0.266220041058782	-0.109366427050301	-0.0770963865762596	-0.0636915347402719	-0.0260034904013962
-0.365314887325366	-0.371004779926162	-0.241493346169061	-0.20636518556045	-0.0852768294328282	-0.0421288919194754	-0.0103901078799492	0.0151748899539628
-0.325566861337656	-0.303023035554082	-0.224025672030509	-0.187032950098933	-0.0926894695657977	-0.0568084311936361	-0.012260782433707	0.000103240235917568
-0.427422723475355	-0.343173639226271	-0.340481886534518	-0.100438596491228	-0.0735867446393762	-0.0337719298245613	-0.047507273208146	0.0129744181170057
-0.404741565632655	-0.407034701887947	-0.303012415743722	-0.267554290451487	-0.126364438594654	-0.0879735659725673	-0.0555916736290568	0.00413024940583995
-0.344348159235635	-0.355085866013642	-0.264446795035135	-0.219670085089819	-0.102784221570295	-0.0807371724818885	-0.0413627901136434	-7.2910595737552e-05
-0.291228065913403	-0.333369931196018	-0.234148550724638	-0.197253868609367	-0.106917313607889	-0.0617592022682161	-0.0243350129350763	0.0166218474861046
-0.316639940539787	-0.356040862873438	-0.205388725822232	-0.190985523334638	-0.0519695870692151	-0.00823562430988201	-0.0317986412046779	0.0158505565362361
-0.394035718495268	-0.354087260749192	-0.257897385873598	-0.260635840543786	-0.0903244608013143	-0.0556761610657212	-0.0417840888300143	-0.0087891866100539
-0.353711767091417	-0.388825324180015	-0.329081369699219	-0.2625373821026	-0.128241317789672	-0.0549437452326469	-0.0543892339544514	-0.017540494458653
-0.280670848277061	-0.342942022930882	-0.262661827183622	-0.144966079157103	-0.0887899799836153	0.00923380511703864	0.0326822316904652	0.0524281108113444
-0.334922848512518	-0.325368524982076	-0.207567621748006	-0.198870398301199	-0.0716175346569553	-0.059025953725281	0.00480939003438852	0.00171054276954519
-0.31114553505766	-0.399770428294713	-0.198614007113946	-0.21958174904943	-0.114428545706811	-0.047757644814902	-0.00495152396904375	-0.0153333830363577
-0.45360824742268	-0.333333333333333	-0.424242424242424	-0.17910447761194	-0.0909090909090909	-0.263157894736842	-0.0909090909090909	-0.0727272727272728
-0.369243482833747	-0.352281142341994	-0.2932642903736	-0.190855846770357	-0.099972340033192	-0.0456121917881517	-0.00927337962620245	0.008036317975466
-0.440541711889583	-0.411978223082944	-0.392597966328361	-0.302020455058045	-0.0944228261517681	-0.107568266120632	-0.0626770696736727	-0.0119200530765853
-0.413181998519513	-0.412388490692518	-0.306269866314463	-0.285181079083518	-0.120459971226627	-0.0581624932948233	-0.026761593068567	-0.00800161425937918
-0.192961055389898	-0.362270331861558	-0.29755538579068	-0.194723791155807	0.00767569597671469	-0.0490705373058314	-0.0809143996581684	0.0120782641414775
-0.443345323741007	-0.428248705383519	-0.314522693771588	-0.15167865707434	0.00293672754104413	-0.0623929427886262	-0.0991035497782031	-0.0388627725978061
-0.257627399988934	-0.350382566197973	-0.274029023224237	-0.178851337341903	-0.122758176771131	-0.0965189410560187	-0.0177755710029791	-0.0605166518931239
-0.274889271653543	-0.344268311138014	-0.253548481308411	-0.2203125	-0.158049841772152	-0.0668402777777778	-0.0447308587140439	-0.00901199494949489
-0.240456674473068	-0.301723853513692	-0.214209726443769	-0.141527632950991	-0.058410138248848	-0.0722461273666094	-0.0144522575869727	-0.0172077922077922
-0.401597200661738	-0.4046340919129	-0.265532490646907	-0.248950803570916	-0.128230553157609	-0.0881445129790545	-0.0585853375743669	-0.00148876464665937
-0.383529326364692	-0.436098589921405	-0.162222906403941	-0.214094635908838	-0.0325255102040816	-0.0359860248447205	-0.0580357142857143	-0.0553902116402116
-0.313630687987807	-0.373414513326594	-0.211321685351335	-0.24301095497048	-0.0647134412747365	-0.0675026771812383	-0.0231168026192744	-0.014081693055118
-0.365538014125467	-0.214864313405427	-0.26561709492744	-0.197415631203588	-0.103463399879008	-0.0706447752262698	-0.00770668882426262	-0.0111669119058282
-0.366918675780019	-0.418204275055455	-0.183535306253359	-0.224517853118259	-0.0361723509829784	-0.0329501915708813	-0.0110502144071453	0.014125159642401
-0.371124572886976	-0.357161793165611	-0.191587373346732	-0.170364417575694	-0.0640324677257708	-0.0624882722031292	-0.0143730306184008	0.00657938120207191
-0.434868431653749	-0.394459373717016	-0.211410940668583	-0.136767066024708	-0.0587053344746044	-0.0367081911439804	-0.0306802737500704	0.00837347499212171
-0.169827586206897	-0.35	-0.208561643835616	-0.155827067669173	-0.0824850299401197	-0.0977272727272727	-0.0539156626506023	-0.0215317919075144
-0.302254161292304	-0.306371505605222	-0.0128475358827663	-0.183399903171145	-0.14185135604145	-0.0747745381315121	-0.0659590015768625	0.0176402689952825
-0.359577218776218	-0.449922246775872	-0.15409283771021	-0.147596665380523	-0.0915101551684951	-0.0282998095363918	0.00307092466780556	-0.000392726030905788
-0.431397599690283	-0.129274004683841	-0.283346065699007	-0.152264808362369	-0.106265664160401	-0.157142857142857	-0.00134175217048149	0.0177787729511867
-0.364257964257964	-0.35371142618849	-0.227632763276328	-0.145454545454545	-0.0461038961038961	-0.0461038961038961	-0.0321597477666842	-0.0153470185728251
-0.378828132413063	-0.378046357410956	-0.248731539579844	-0.176234335870619	-0.0713616847566825	-0.0497157821945087	-0.0244918182695084	0.00438057013303639
-0.285314820794317	-0.316684393911608	-0.244652027419542	-0.143017208893355	-0.0741622171370455	0.0112111604311985	0.0143797820542546	0.0646309370988447
-0.59457671957672	-0.446428571428571	-0.360221674876847	-0.101600985221675	-0.196428571428571	-0.0188923395445134	-0.050595238095238	0.0449507389162562
-0.284747401498671	-0.215142171976704	-0.288220551378446	-0.196387520525451	-0.00937950937950938	0.0114285714285715	0.100164203612479	0.0661207158022445
-0.29998704998705	-0.33161884695627	-0.179725777099957	-0.204758801532995	-0.116656447327374	-0.0632013014035486	-0.0596066910807946	-0.02288677898434
-0.2697995940702	-0.370566297246542	-0.21917251968454	-0.235032501968337	-0.0642878409034023	-0.0397294449372968	-0.026287934100254	0.0144315287993193
-0.252577892464728	-0.288759807758894	-0.145851666872051	-0.14970043279513	-0.0614506533708536	-0.0319470527466201	-0.00465737586936099	0.0539587339946883
-0.354096061703868	-0.313522825150732	-0.225603129754401	-0.224579867594636	-0.0132379248658318	0.100498338870432	-0.0133830627468188	0.0972515856236787
-0.380435443653835	-0.288648530536436	-0.211692084241104	-0.159171075837742	-0.096886741814278	-0.0713734567901235	-0.0295173961840629	-0.0234567901234568
-0.409361471861472	-0.437891849529781	-0.186831550802139	-0.201136363636364	-0.136592947411333	-0.0777863151083792	-0.0499888954693515	0.0363814850071394
-0.255638083105723	-0.274781807478693	-0.177970049067463	-0.0615968411594505	-0.0664242054708348	-0.00940099278045303	-0.0156018557168243	-0.0192142553032836
-0.375557442824817	-0.399921857083401	-0.189690688222044	-0.156193671315183	-0.0551487329844924	-0.0393436529800166	-0.0278248397370654	0.00419211881662473
-0.442806481573877	-0.332744424143399	-0.246800115338503	-0.177762692139844	-0.0739828659148185	-0.0639587422610216	-0.040957263935186	-0.0102866961129153
-0.41123342322042	-0.477602108036891	-0.371030393893962	-0.248176072156153	-0.10518225735617	-0.0723789770281376	-0.108616600790514	-0.0192485710507369
-0.168778280542986	-0.49746233148295	-0.253177257525084	-0.192307692307692	-0.207497565725414	-0.133721833721834	0.00769230769230766	-0.0351648351648352
-0.413652557883327	-0.37002859023407	-0.205316390661218	-0.1636816412053	-0.0716616148859139	-0.0405880814851791	-0.0326649939842123	-0.00452877763459081
-0.307508970660663	-0.332304990091875	-0.20420672203792	-0.224984890836292	-0.0587945555722664	0.0132383554514702	-0.0370012372409526	0.00786954125912664
-0.351481634331325	-0.390602676893	-0.213030502748985	-0.14827276283587	-0.0590202357657004	-0.0251829095759731	-0.0225749672754282	0.00273663211863429
-0.374589055365851	-0.303634826360541	-0.243769938508484	-0.198187200186753	-0.0995580742700076	-0.02113585052429	-0.0291858520723672	0.0116492403603072
-0.350130189822747	-0.415586864295815	-0.23928963965916	-0.152446833964336	-0.0525521455233916	-0.0288037582236024	-0.0304690556717067	0.00739474118405847
-0.326954545991651	-0.300775934264395	-0.205153856884661	-0.158126610713744	-0.0390398157727865	-0.0380903615220801	-0.0391423624169787	-0.00713257184805016
-0.235542954636692	-0.324856915535251	-0.245399333121626	-0.183395052260227	-0.0378357167771189	-0.0299142584947601	-0.00305174900829419	-0.0126575876891954
-0.290034391053129	-0.278415340320911	-0.156343339240219	-0.173072112493147	-0.0593736695820525	-0.0315449001458137	-0.0129086146662465	0.00298623257265884
-0.348881765349551	-0.423836951448937	-0.22004645396216	-0.159330255748571	-0.0632934480022593	-0.0555700145330074	-0.0369317964012175	0.000286120170471582
-0.449527121741753	-0.370816599732262	-0.193297973234044	-0.240128769044432	-0.0441796949703577	-0.0618639036827922	0.00162739837078663	0.00466080495237453
-0.331549816586263	-0.363579324347189	-0.288340754342916	-0.185646678200911	-0.0837732545933536	-0.0631591562799617	-0.036454463513563	-0.0188852483696901
-0.41093217205538	-0.294213041993855	-0.184001733506684	-0.163926770035494	-0.0612690301288193	-0.0397636537847333	-0.0589295331206761	-0.0471899707956407
-0.347074941185894	-0.408320019292798	-0.242543438390167	-0.181602909472369	-0.154654530751013	-0.0919204890296822	-0.0198452905583293	0.00271394755854704
-0.273603381849315	-0.318121162021729	-0.155899248784799	-0.127839308267755	-0.0728364744519069	-0.0605203719456748	-0.0263456482634565	-0.0139034694661375
-0.400990675990676	-0.433310048897316	-0.319704402115054	-0.277631865341363	-0.0921663442940038	-0.0896959054992418	-0.0917530501788827	-0.00943040362127501
-0.287409389985502	-0.393617698551647	-0.2846522917492	-0.121967213114754	-0.0911824758937317	-0.0468587318524267	-0.0131962901114064	0.0108084522844855
-0.338909507739827	-0.326667917933196	-0.190662743120003	-0.154639619395995	-0.032976864439331	-0.0401455526269032	-0.00921327580309761	0.00238080697379095
-0.344520851454925	-0.414670098783359	-0.257961073480237	-0.195449681618047	-0.0699832616479862	-0.0174758034796439	-0.0414554501632717	0.0129174311926605
-0.319722950671429	-0.323170770061051	-0.140297210418246	-0.136828840349841	-0.0582804523237755	-0.0203279135218869	-0.00642121100618298	0.00615699146936155
-0.348574480531041	-0.322431405328175	-0.24265601444523	-0.174962288791925	-0.0530663565369528	-0.0471484879391251	-0.0148861712515233	0.00773336763239985
-0.375783935507579	-0.36602027375705	-0.236685887940084	-0.167033131530151	-0.0636753680903236	-0.0467779944281116	-0.03507544278371	-0.00687938393245735
-0.320712195917283	-0.337609292514135	-0.224309827118579	-0.163939800097879	-0.0757039246924531	-0.0358116830089067	-0.0306219801678247	0.00730682530578486
-0.363756969813497	-0.370360005088411	-0.215732368896926	-0.21394583927201	-0.0791675699111207	-0.0530272392054241	-0.0532680102438481	0.00291212707463595
-0.4	-0.454545454545455	-0.4	-0.261538461538461	-0.0555555555555556	-0.2	-0.0888888888888889	-0.02
-0.45	-0.408730158730159	-0.43796992481203	-0.555194805194805	-0.327922077922078	-0.172619047619048	-0.00132275132275139	0.00238095238095237
-0.202349995977727	-0.203524684727692	-0.113711888437163	-0.101918851420513	-0.0244718062102214	0.00757700651972681	0.0291109748032526	-0.0234828242302337
-0.310374228557086	-0.390381651985139	-0.26701669997979	-0.188968897301673	-0.0895042356549298	-0.0619469026548672	-0.034028549078619	0.00275734616490497
-0.369397965517013	-0.389996880792413	-0.268607815760355	-0.211978816576865	-0.0944188783278255	-0.0577932656940614	-0.0456447580328808	-0.00976855783249209
-0.283777111408167	-0.295378684594048	-0.153072485322631	-0.126805088999575	-0.0255911114146831	-0.0310856664239586	-0.0216940772824865	0.0268586918285845
-0.309439731702505	-0.340753929997836	-0.287791612995563	-0.145042292540598	-0.0600181819786583	-0.0830846473363713	-0.0202384614667525	0.0066146343518606
-0.324377542220145	-0.302261937137011	-0.24851842435872	-0.164413838982851	-0.0768988485320432	-0.0639474667405028	-0.0425143000798905	0.00896555631382168
-0.0938083907789475	-0.10132146907291	-0.0610783444512723	-0.0581915052164167	0.00107983744595397	0.0124091754800413	0.0159283104568552	0.0139931437893137
-0.362330911168513	-0.352490223457826	-0.233426835468099	-0.183315306510514	-0.0682608789838938	-0.0369677880685763	-0.0209189567598946	0.00202558223515847
-0.337107538559444	-0.300857342752701	-0.214193206378906	-0.180537741468441	-0.0601737103809871	-0.0827808887712846	-0.0497462712130027	-0.0356119810864253
-0.375453885257807	-0.373725490196078	-0.281269349845201	-0.250954927425516	-0.0641747264943714	-0.0869322412509308	-0.0258467023172906	-0.0374843554443054
-0.325413925636612	-0.38331260886834	-0.256043902295871	-0.194643275758866	-0.0780847566937817	-0.0571444087236076	-0.0141529895071687	-0.00122543562978294
-0.301515276020182	-0.337894527136637	-0.268886168038961	-0.203453017116441	-0.0617508832117181	-0.0599124676807836	0.0139155180760476	-0.0152388771273677
-0.375163600897181	-0.388876968674704	-0.210934187371766	-0.223176462902067	-0.0505130034300966	-0.024819214015377	-0.0404048721407027	0.010533207905132
-0.308579964926714	-0.36076001880687	-0.315528015269171	-0.170193841246473	-0.026420947473579	-0.0917445127971444	-0.065289486342118	-0.00841117946381098
-0.35286094622905	-0.405026895491803	-0.368024553571429	-0.135105298913043	-0.0550993835034014	-0.0470325871026895	-0.0403994972397477	-0.00396925403225812
-0.270313652912437	-0.289828195836207	-0.146221879572159	-0.118187934514465	-0.00322868627309159	0.00311749000425343	0.0451875039868811	-0.0376591662305947
-0.493137254901961	-0.390307066222715	-0.238820708139371	-0.225490196078431	0.00496401092082399	-0.165717900063251	-0.0336134453781513	0.0588235294117647
-0.104177668949538	-0.147016683890123	-0.064256308063015	-0.0225533606052052	-0.0251120604422384	-0.0109129172495338	-0.0366884694968684	-0.0663128186820959
-0.342568154723431	-0.345491504533445	-0.272115168937031	-0.26261047965706	-0.0929053899519706	-0.0758392682179172	-0.0493089428261118	0.00271144604222384
-0.404329721942652	-0.465615911436345	-0.28830979130732	-0.193446797356251	-0.0611440452256989	-0.0481712756467439	-0.0517965691046358	-0.000304332259219442
-0.518714631025167	-0.579518304963169	-0.356891626443542	-0.34570862993406	-0.121800849942202	-0.0673305526253819	-0.0194674951822865	-0.00850114407159197
-0.316106479560401	-0.328385451972264	-0.282804455822035	-0.217830890254911	-0.0691263186747538	-0.0581826822387816	-0.0446323969696181	-0.0122480276622915
-0.391765490711865	-0.382378173192705	-0.286391909046451	-0.260363231337225	-0.0953494188054358	-0.0675783178034192	-0.0346458338058998	0.00123542251994768
-0.415251415251415	-0.590738209159262	-0.324048921470125	-0.337229437229437	-0.156974660159373	-0.131106988249845	-0.0877670716380393	-0.0353505228244267
-0.312691044479005	-0.377576599430432	-0.270918031119369	-0.161903800238616	-0.0835014584495465	-0.0297368581993965	-0.00929135569849948	0.00764080748816298
-0.321181505997113	-0.329856817489326	-0.211423541327344	-0.204146604279113	-0.0937588940024152	-0.0365388387780892	-0.0150658346351787	0.0106548590629594
-0.404761904761905	-0.407142857142857	-0.282674772036474	-0.261398176291793	-0.0793650793650793	-0.171428571428571	-0.0630252100840336	-0.0238095238095237
-0.366705991705992	-0.855820105820106	0.00529100529100524	-0.0675978835978837	-0.0558667911609089	-0.123597883597884	-0.0295832850577377	0.0464720464720465
-0.426673707680573	-0.42560879811469	-0.349701924714699	-0.188702045570357	-0.0319665442676459	-0.00266328471781863	-0.0337294850028297	0.022044241037376
-0.272276805948888	-0.347402348246489	-0.262894453654422	-0.11797810103932	-0.0337694382280369	-0.0548168013806632	0.0358996223132346	0.0501508961544047
-0.363631352126104	-0.380106222761259	-0.275891437821756	-0.18368907715383	-0.112229956587143	-0.0587639630658966	-0.0370400058783058	-0.0112294854634688
-0.342702545665831	-0.315690205458069	-0.314018803880929	-0.187901209879012	-0.0693711564308341	-0.0477225474995339	-0.0104225274629097	0.0201527337334884
-0.332682132682133	-0.35753420368805	-0.118835978835979	-0.178835978835979	-0.0399713500150182	-0.0106541606541607	-0.0677248677248677	-0.00672442505111825
-0.349371185812064	-0.465741657445693	-0.293878594038512	-0.185125465127373	-0.0551846886413018	-0.061414031780488	-0.00706468964463791	0.0137028844988486
-0.369957081545064	-0.367547442990847	-0.276036746115295	-0.151038162626145	-0.0500675787826333	-0.0563768346314841	-0.023197822285805	-0.0112269228149056
-0.251824493006395	-0.327530864197531	-0.192845651898849	-0.13764176992766	-0.0399253686136251	-0.030581711655158	-0.00527734307077021	-0.0191856139421682
-0.244737359826874	-0.234510592374673	-0.269243826811217	-0.164113516316432	0.0350703324808185	0.081373149382227	-0.0773466110407762	-0.0121070868740203
-0.4287849523337	-0.360101401377642	-0.288151545632795	-0.259983420580979	-0.0802473580735048	-0.0493877323390457	-0.0234663397101867	0.0078319059038483
-0.411448118358905	-0.423989296937087	-0.287051846783276	-0.249234763169881	-0.097053708779924	-0.0807306276489865	-0.0631772721112424	-0.0110386645194125
-0.39665396412306	-0.356943087758984	-0.218496661402488	-0.21540007770139	-0.0659019000447264	-0.0431612287991281	-0.0253841324389519	-0.00486129871607111
-0.492291616429547	-0.310097971148654	-0.252219761678794	-0.239002532631989	-0.0655172413793104	-0.0350429827103255	-0.0352579524191392	-0.00594434152074741
-0.376023237652767	-0.348765633438719	-0.183880757551229	-0.146378269617706	-0.0621519312930073	-0.0265365728529325	-0.0112104908035187	0.00392248404154782
-0.374900021753554	-0.356829326102022	-0.235239493921658	-0.131330900016225	-0.0393823951193546	-0.0370813174224719	-0.0153963134301228	0.0078081798940155
-0.367782256563339	-0.357562257265559	-0.244026278512534	-0.186313702007201	-0.119580929997766	-0.0474545730201643	-0.0586773074688093	0.00847240191843901
-0.359895795526737	-0.402416461813648	-0.270492714573469	-0.254936698274606	-0.0829304414942561	-0.0885076865391826	-0.0609753459523	-0.0141388675748018
-0.39707160950018	-0.357779294347605	-0.255380547725355	-0.215475971711476	-0.0829846308650616	-0.0604640381913086	-0.0315516869033192	0.0121404960782203
-0.398964739788742	-0.418727802583214	-0.295771690926884	-0.268908140814081	-0.107515670631811	-0.0868077513504641	-0.0450838870128447	0.0081230379135474
-0.513208976422687	-0.579602233761144	-0.332203389830508	-0.202276382531238	-0.1930729550479	-0.0383486412271565	0.00897308075772685	-0.0146209722480909
-0.316611997863493	-0.360241543238713	-0.260387539857739	-0.148253632184797	-0.0477910383430312	-0.0393362056616455	-0.037455938901944	0.00345551111402531
-0.366997274820577	-0.355342876451699	-0.242650871103534	-0.195521472309315	-0.0786851703585091	-0.0522041438774825	-0.0444256961176092	0.00167563324952702
-0.33718315987961	-0.338315637563138	-0.226292647867078	-0.199308247068636	-0.0962497988089489	-0.0521041084962106	-0.0525836481381543	-0.0293791337742693
-0.405187962787165	-0.315958713775308	-0.243809475730116	-0.232233998592792	-0.0524391498274782	-0.00825386257269856	-0.0124622102788041	0.011908745867853
-0.357329865788555	-0.347774027618938	-0.230325622599199	-0.162649432639685	-0.0656206515405082	-0.0471461531282328	-0.0226356590975372	0.000151460075124121
-0.367054596402422	-0.395949405536753	-0.24141543197707	-0.199220563994399	-0.0609179585584676	-0.0616529134716437	-0.0482625685668516	0.00826732456620205
-0.34448451724631	-0.334181223337281	-0.1451345734589	-0.171398933275914	-0.076451094293897	-0.0696346883091854	-0.0714604098309911	-0.00913428475793443
-0.389487155029887	-0.369501465906153	-0.2098489173581	-0.201173268541843	-0.0750840408430355	-0.0680173857379218	-0.0353867232763788	-0.000507404251070653
-0.39962715855573	-0.414284789284789	-0.270226042614102	-0.227357665735201	-0.0772556895956198	-0.0706533007599456	-0.0471256355584714	-0.00153100392621353
-0.344548104956268	-0.383626373626374	-0.251836734693878	-0.27078167115903	-0.0559183673469388	-0.0903571428571429	-0.039123619522622	-0.00292007551919449
-0.378737844767222	-0.397701685814616	-0.236349697503728	-0.20757969391564	-0.120884006198493	-0.0840995715914812	-0.0248168266126269	0.0150735662915505
-0.355840583550654	-0.383234780168341	-0.32103050551074	-0.259397200191424	-0.12517626477582	-0.0767830359892102	-0.0853421611178174	-0.0152761457109284
-0.362532060267026	-0.364927203975648	-0.258605195403434	-0.241806878280441	-0.0719133544879628	-0.0579125995245022	-0.0219376791832544	0.0173116930910948
-0.405377808032675	-0.480017779932921	-0.358869922612656	-0.301078177532171	-0.09414299021891	-0.1304490331039	-0.0647751117598759	-0.0537294563843236
-0.267177880386983	-0.295452172096909	-0.175364167406093	-0.171612511052166	-0.0702689520624303	-0.0753847270615564	-0.0578457446808511	-0.0887474670719351
-0.487829614604462	-0.303921568627451	-0.441176470588235	-0.637254901960784	-0.170588235294118	-0.363445378151261	-0.40537084398977	0.0124626121635095
-0.373597594490607	-0.333779142223168	-0.220394147506718	-0.232438965433889	-0.0233835399850212	-0.0588885089818784	-0.0916359775720779	0.0239102409153171
-0.366938475571955	-0.424774423939938	-0.292714714245931	-0.247880096373479	-0.0499708663887768	-0.0579397015420779	-0.0393731008872533	0.00485476919066796
-0.363125725476127	-0.323515777111599	-0.206212232597052	-0.194634852749346	-0.0415904948731861	-0.0448417747665868	-0.0245964442346769	-0.00563842313044249
-0.438699887069452	-0.351867251062627	-0.283739423775185	-0.185383116883117	-0.0472125742474581	-0.0541984787738111	-0.00770479520479528	0.009962025360576
-0.361398765217919	-0.353463040474962	-0.25404423368777	-0.166989269880261	-0.0595014247775603	-0.0647886975667705	-0.0131385302754442	0.00272465038962999
-0.361130057907786	-0.417611626214038	-0.258923061473746	-0.172159880834161	-0.0777458183341608	-0.0172994968900072	-0.026929466087617	-0.00171134447910892
-0.350608922948969	-0.357274401473296	-0.207236913938812	-0.251962278529244	-0.196156207205931	-0.0969438726994788	-0.100579861629585	-0.0235693648943179
-0.200117226422836	-0.335384198400867	-0.165957446808511	-0.0855587757121651	-0.00383623468729843	-0.0328023665946069	-0.0245893686326148	0.0228901368346121
-0.724183877415057	-0.0907900480139677	-0.366652116979485	-0.350978135788262	-0.0782508630609897	-0.11892071952032	-0.150607078274348	-0.0706751054852321
-0.347335344394168	-0.324483035535033	-0.314639415088069	-0.230099938634172	-0.0608046327339227	-0.041797845898923	-0.0308424805328831	0.0133220953051879
-0.305157968231803	-0.33299740589366	-0.292262040629993	-0.160701420180484	-0.11088552241137	-0.0606176371293022	-0.0603761845505887	-0.0963976899269328
-0.335407316841733	-0.331454381238277	-0.221048332534584	-0.188655823434916	-0.0560647056537071	-0.0270653526333866	-0.0170022097058065	0.0130464067293603
-0.285451197053407	-0.298452826296037	-0.227194054864967	-0.189654571698771	-0.0489495664907228	-0.0660719738945942	-0.0295150720022115	-0.00544648359508448
-0.403186126235128	-0.340099218213629	-0.20025523919478	-0.237373114277685	-0.0662991899847918	-0.0337820713508357	0.00180507517264672	0.0116034383499096
-0.394211222009664	-0.430356255562654	-0.28797112966586	-0.229858385181625	-0.142346607258888	-0.091358024691358	-0.0543515808908132	-0.0231825860948668
-0.385489306089863	-0.354783484711786	-0.224792866552712	-0.264640423718774	-0.113928394977918	-0.0875890665455055	-0.0532683845524801	-0.00494208816114827
-0.289812028090184	-0.272559906487434	-0.23319209039548	-0.218160937747505	-0.245950202489876	-0.000425100104218146	0.00243592892819122	0.0467754119257825
-0.421423028007915	-0.347840392750823	-0.356044383881643	-0.265820537376389	-0.11918600416612	-0.119573585524794	-0.0344469062148012	-0.0423439997587237
-0.277629302862889	-0.300062626792491	-0.237781646343617	-0.163008723906781	-0.046238463328249	-0.0792554245168978	0.040331507478894	0.010486460683909
-0.366512777011153	-0.451547605606542	-0.455749286278811	-0.162097629682716	-0.147731819473358	-0.102573050749634	-0.0673375680003393	-0.034109968090968
-0.322059685262403	-0.333046781541316	-0.241881608481246	-0.180276839207747	-0.05873220270875	-0.0594162920040514	-0.0350543159217517	0.00476801124075787
-0.255029712063228	-0.357204131869362	-0.21630715616175	-0.162654952214773	-0.0672348707538082	-0.0116870524672954	-0.0351692679388466	-0.0355544806931386
-0.322282283315626	-0.350281204503942	-0.292976093507555	-0.251417495684084	-0.0897628131130669	-0.0647637467127267	-0.0920193068949844	0.0107317818850092
-0.161914764247416	-0.24228044638525	-0.140425678231269	-0.127864380024193	-0.0546344953494683	-0.0818312738084177	0.0191842000793966	0.0621488293068245
-0.427462271485017	-0.287628140703518	-0.293726651585534	-0.287327919952966	-0.172382391089916	-0.101742790385046	-0.0947746228257782	0.00119156814306698
-0.392853912256897	-0.319587572475659	-0.238487218995694	-0.170928835093141	-0.112489762489763	-0.0570030059306198	-0.0287156275234817	0.000552584670231782
-0.413262384795798	-0.388460690348354	-0.322739650159228	-0.21894042862951	-0.0890606401151837	-0.129487756902827	-0.0493353948400793	0.00935504567535372
-0.370833215727229	-0.415253584091259	-0.276054700073723	-0.256034127077685	-0.107875162730248	-0.0571666081436834	-0.0683554327376625	-0.00381938575947083
-0.386977479055376	-0.396226755998969	-0.369923226932923	-0.273473062227536	-0.160198246491207	-0.0928512853537717	-0.027812102378389	0.016497889830415
-0.325596987936708	-0.376275548852132	-0.227552349383764	-0.241784509953225	-0.0444448282125871	-0.0551376362946189	-0.00910859423778998	-0.00173630951482528
-0.43820281124498	-0.444659147773201	-0.314382056527999	-0.207402157650209	-0.156080479553683	-0.203975415833374	-0.011552555956869	-0.0187376371156266
-0.380340143128598	-0.409706813726546	-0.284856839848742	-0.284253233129039	-0.121748565577316	-0.069807181742605	-0.0662320250222714	-0.00572554908954381
-0.388865663322185	-0.311828724474536	-0.326310858791677	-0.247949514253862	-0.122949514253862	-0.0805224539260694	-0.0234156508044515	0.0275795862752385
-0.334744151176032	-0.346899786717678	-0.280549826827027	-0.230035517063088	-0.0906230641904106	-0.0912745712242669	-0.0652386530401289	0.0022090479057516
-0.348413037037526	-0.393007508842277	-0.318810979836974	-0.284969446991769	-0.105600941276979	-0.0954397146012924	-0.0249925551130371	0.00245238485675381
-0.35888601451432	-0.408420817511727	-0.192313318218387	-0.178187350876586	-0.104079306273664	-0.0547847874051083	-0.0353600944510035	-0.0107855715010293
-0.358902663560882	-0.427838602088167	-0.263343362226644	-0.250515908584366	-0.103585715071937	-0.0888351041110935	-0.055525770082855	-0.00418307883235314
-0.427270108124598	-0.3569152472433	-0.265617152184832	-0.256871608512818	-0.0924331058390208	-0.0760247460879346	-0.0198857507339906	-0.0130705916025569
-0.450310316996465	-0.448042337670215	-0.316438562601893	-0.293725748590673	-0.132231037101039	-0.119203455597042	-0.0660306734240949	-0.0263393726865381
-0.42749049241863	-0.42095739883185	-0.29007746269061	-0.26142224693862	-0.17422481995246	-0.0677034418431416	-0.0302783147904271	-0.00999542264184028
-0.317404926736834	-0.391616845305421	-0.297683381508944	-0.216783357476259	-0.09980817904923	-0.0472622519281665	0.00197415273763135	-0.00522387366033672
-0.434140336103687	-0.406986712834526	-0.269680743384049	-0.208246197130078	-0.137622095308338	-0.127283304246655	-0.00222682447668177	-0.0208436622470916
-0.324352270981654	-0.384887032018567	-0.284669335605401	-0.234865374044597	-0.0974644764005976	-0.091669188539206	-0.0440411620749369	0.000698073438632263
-0.374289043539357	-0.407687436828928	-0.272431354584894	-0.22019655319755	-0.0595110120556129	-0.088570285778493	-0.00713140251822986	-0.000931023791725494
-0.381900707223532	-0.271786941580756	-0.25232101156234	-0.156934173618447	-0.0642254203279595	-0.0405945296566367	-0.0471996897521249	-0.00747553067575313
-0.414381199390562	-0.409310789539761	-0.272930774344557	-0.223554194002169	-0.0763486976181699	-0.0746029201770931	-0.0479114378978784	-0.004120362722002
-0.41981619264388	-0.466808673846888	-0.345863249643318	-0.225474121729736	-0.0850483001568122	-0.0891433755718462	-0.0633628004762026	0.012051323325018
-0.398513173188687	-0.320086206896552	-0.174958505521306	-0.194535855608496	-0.0984195402298851	-0.0332532350961179	-0.0262564196625091	0.0109447209384999
-0.407515938134309	-0.389559829913923	-0.222021205031581	-0.198668172136827	-0.0839351142984331	-0.0864449857036959	-8.37586193462858e-05	0.0111908210894208
-0.416660042515301	-0.382864489682003	-0.276070583663007	-0.235781653083976	-0.112091925620663	-0.074177956811215	-0.0350994051498819	-0.000750770801247524
-0.651398601398601	-0.653846153846154	-0.694444444444444	-0.0818425760286225	-0.267307692307692	-0.238603988603989	-0.0815481986368062	0.0235042735042735
-0.316243032329989	-0.358825191954402	-0.194709006955133	-0.194648829431438	-0.113327817463554	-0.0493802872319496	-0.0168490929360494	0.00209030100334451
-0.321113103963145	-0.395342441155446	-0.281891985138627	-0.272841583816625	-0.128129495994229	-0.0556982222347043	-0.0327478107198034	-0.0110536998184593
-0.408429090493493	-0.480495524413184	-0.234547210302459	-0.187896197391636	-0.0415146843154214	-0.021317214949525	-0.0443151431857904	-0.00577401627265239
-0.379640280282931	-0.33228004169879	-0.268640833929385	-0.209550999586896	-0.081819254715034	-0.0655893163414318	-0.0244677974406019	-0.000378096849158349
-0.348671397220087	-0.36845630670849	-0.257638941634336	-0.20712726665212	-0.062071340487904	-0.0801555181527212	-0.0481223405982507	0.0114563248127367
-0.310734037204625	-0.433239628588466	-0.281910884504544	-0.240235711570143	-0.121111535731834	-0.0654917079738082	-0.0472050457581005	-0.000272897833873409
-0.37774934164163	-0.434130591471397	-0.275471949110523	-0.271807894502361	-0.142322282698334	-0.0664980176341795	-0.0942104187304432	-0.01790829063198
-0.302408643230278	-0.33027906782143	-0.195420652022261	-0.151573984934582	-0.0274750710022895	-0.034357269189954	0.0124370198543351	0.0140127467590093
-0.364971932638332	-0.435311198489277	-0.329149172707341	-0.244389695540177	-0.11914178246304	-0.112007080659177	-0.0780083311057649	-0.0134103116361443
-0.406939578157463	-0.410407491624151	-0.298265295734501	-0.190473585528997	-0.0987718002376182	-0.124684339444741	-0.0527386132195404	0.000106566412712561
-0.364900272779253	-0.349393723539391	-0.240920493826929	-0.180448456407412	-0.0786116451591418	-0.0358894238897134	-0.0258773735416976	0.00843379551523415
-0.418851435705368	-0.455049409496264	-0.320100387862195	-0.217717717717718	-0.113526570048309	-0.0368888888888889	-0.00434181961713043	0.0404397330192384
-0.414227612834629	-0.421169672394065	-0.299834546909092	-0.218893053284938	-0.0408375215319204	-0.0535502312114576	-0.014185236893371	-0.00356757832138321
-0.428905350014735	-0.401560287871638	-0.26439780047822	-0.187201613057355	-0.0895234141948557	-0.0869620651896741	-0.0186228109696789	-0.00181188213229921
-0.724867724867725	-0.649501661129568	-0.298136645962733	-0.261904761904762	-0.0396825396825398	0.00759878419452886	-0.133699633699634	0.0714285714285714
-0.341985753264114	-0.307905765092309	-0.236971943673992	-0.167018433728788	-0.0837408218072307	-0.00969633693937844	-0.0247008599634669	0.0174930419544377
-0.4342126822874	-0.456039728614395	-0.317788164741159	-0.231703488600243	-0.118357273485911	-0.083729662077597	-0.0738158258602299	-0.00311485312995541
-0.394082633824495	-0.407507480416264	-0.275392216315499	-0.194215428436908	-0.066486526753205	-0.0797325951688229	-0.0414914234204338	-0.000428942343689398
-0.209393612797096	-0.335883424408015	-0.288998389083673	-0.22675644028103	-0.0453120959817965	-0.126122261375823	-0.00567998152851534	-0.00255009107468118
-0.406570614433809	-0.44099062372605	-0.296473839590343	-0.233653472688111	-0.112815252997488	-0.137305320448577	-0.0410414109276749	-0.0350571486729048
-0.443556411830711	-0.308533442212979	-0.22831263250761	-0.191656497864552	-0.0781121136248031	-0.0558381083332907	-0.022960610418664	-0.00352518473323837
-0.274184927668418	-0.258409113602324	-0.187627167839717	-0.136578718487642	-0.00251012370333392	-0.00185188252376567	0.0240781774441612	0.0120761831173053
-0.350360933205678	-0.319936540507676	-0.194079749112779	-0.170139411918413	-0.0596052374438147	-0.0627995768113063	-0.00758382095705257	0.00433113626000081
-0.203940725489729	-0.258415804164844	-0.178686868162959	-0.164895673394794	-0.0560687953470611	-0.0548747955335852	-0.0120733232376496	0.0455201395308881
-0.000427085719780857	-0.00125765225915035	0.000799153837113644	-0.0024434788084892	-0.0033267727297578	-0.00440790940363413	0.00119010373533074	-0.00039059715747908
0.189189189189189	0.0714285714285714	0	0.032258064516129	0.113636363636364	0.0196078431372549	0.106382978723404	0.117647058823529
-0.368380989169202	-0.392518146895216	-0.24289042636554	-0.186055891979839	-0.0817165861204781	-0.0380735803132095	-0.012091126651728	0.00757943075424405
-0.3576750725553	-0.440626067437662	-0.309013522859371	-0.222005179593578	-0.107691881012377	-0.0818609129006682	0.00236825005984753	0.00531125943375654
-0.424609810479376	-0.497435897435897	-0.400289778714436	-0.170213675213675	-0.119226787705049	-0.134017818339852	-0.00270680438524962	-0.0365868408321238
-0.365070977692725	-0.411158148205686	-0.266822877132768	-0.0829292125072381	-0.0383425491705747	-0.00795247141207589	0.00273901557511225	0.0596985401748625
-0.249911115625873	-0.233047210300429	-0.155379716503903	-0.141618638871858	-0.0389114078312934	-0.0723329245861435	-0.0468933641465831	0.0150676909563033
-0.350255097760586	-0.351995177567896	-0.200173946272171	-0.138127058617126	-0.0316739523735641	-0.0397385130317789	-0.0110751806371751	0.00784520760221996
-0.315416536985164	-0.285575058425737	-0.184264039220245	-0.121194092067492	-0.0497395652475866	-0.0294727051125794	-0.00865890215735421	0.00828207571688466
-0.295325099305736	-0.299570007230994	-0.255906872739941	-0.157808686193357	-0.0686006887637505	-0.0584347736902496	-0.00695076224567015	0.00127533942104274
-0.173170731707317	-0.276874435411021	-0.157112337546733	-0.204749679075738	0.0554006968641115	0.102153943617358	-0.0686662272028126	-0.0218886804252657
-0.241818905175234	-0.249121337182982	-0.169862263373233	-0.114952046426931	-0.0831359710866609	-0.0791955205011605	-0.00959999280158008	0.000856408792463625
-0.335683746427817	-0.32947982099231	-0.285952563632118	-0.179231557898886	-0.180456420574615	-0.0633190363978504	-0.0705836569271299	0.00139192132432386
-0.356813095466462	-0.402613759448944	-0.263049534186977	-0.229678691408981	-0.125412907521771	-0.0699848552135643	-0.0446769951511434	0.00864634781399287
-0.351319830501886	-0.361479176256881	-0.266786658491399	-0.178318024462153	-0.0728375894460532	-0.0478128248806086	-0.0300493160265028	-0.00347593387568457
-0.386346643929102	-0.322034117058453	-0.235197065736722	-0.218242561668816	-0.0654819660216226	-0.0392484443643721	0.0218323835037821	0.00112749138429491
-0.355884975842693	-0.387288232932264	-0.27611930182621	-0.23695733098356	-0.0941813572339669	-0.0544266019102717	-0.0281738610767197	-0.00143031407902605
-0.250799676614292	-0.326059029883261	-0.227486291077596	-0.221683000192159	-0.0645790628787123	-0.000414522493411118	0.0377098392384564	0.0604816639299398
-0.193109196999166	-0.362418473470827	-0.310854446100348	-0.358834244080146	-0.0741120218579235	-0.00529889054479216	-0.0739553802539135	0.0175305600303232
-0.390447164150674	-0.423263253410437	-0.251981104791285	-0.226872620577609	0.0350461133069829	-0.0302255289467566	0.0138265344171825	0.0235899366334149
-0.432772166105499	-0.404977145759269	-0.247141518275539	-0.332263814616756	-0.274274661508704	-0.0525252525252525	-0.0300426136363636	-0.0307659932659933
-0.387218045112782	-0.296037224208061	-0.382175765824056	-0.152934110423989	-0.109198581738628	-0.0297298364020288	-0.0395218816271449	0.0379444373645978
-0.405207337325751	-0.380705724850185	-0.292457958024582	-0.230041335710812	-0.0934231012504257	-0.0891513735324291	-0.0664032801129576	0.00517921146953404
-0.394957983193277	-0.410612632149634	-0.233193277310924	-0.15364782276547	-0.0601163542340012	-0.0243697478991596	-0.062140645731977	-0.00257312227216466
-0.414754017513561	-0.385152272714649	-0.284430562504041	-0.205693184263274	-0.0957040494763584	-0.0536421010074667	-0.0349299083833892	0.00534500787312353
-0.381867447008993	-0.422401297127857	-0.330589914926285	-0.21982123540602	-0.0775098875746145	-0.047563203634209	-0.0524653864075084	0.00492446844917915
-0.320137647839275	-0.390618253031872	-0.259402277142324	-0.137637991159681	-0.0491656935520655	-0.019749202776889	-0.0288521360057162	0.00390272126347802
-0.354903734716241	-0.340967881657956	-0.230417734925893	-0.174190190685947	-0.0794399543989204	-0.0562497675947348	-0.0443987161944677	-0.0104500012237739
-0.355986912908264	-0.357466040200607	-0.270003182236051	-0.190884023847583	-0.0681492445896285	-0.0473080870549225	-0.0193114836788125	0.00066423041980268
-0.393187882593	-0.400966183574879	-0.307780320366133	-0.0980655046925876	-0.104532839962997	-0.0380434782608695	-0.00642869226865161	0.015682223682975
-0.455414556977477	-0.225240639908296	-0.242978558059608	-0.176871022721543	-0.0926422814868763	-0.0403537646111509	-0.0577926642089711	-0.0382346691201367
-0.423160097357684	-0.381805910932218	-0.234437268545215	-0.182305352241726	-0.0821065429974466	-0.0693356385692421	-0.0397455541968087	-0.0125637687308979
-0.512605042016807	-0.348583877995643	-0.348583877995643	-0.248868778280543	-0.0349264705882353	0.036096256684492	-0.0800653594771241	0.00326797385620914
-0.357326052783983	-0.297685529908166	-0.248059473952187	-0.217636090023092	-0.0673789628368928	-0.0849746315953523	-0.050812642822297	0.00304759520028464
-0.322517482517482	-0.280968660968661	-0.213742270591145	-0.209397089397089	-0.0940999740999741	-0.0738461538461538	-0.0126654740608229	-0.0165989500114129
-0.350502903037311	-0.405860329836938	-0.216801475805307	-0.1884987440543	-0.0574352129907685	-0.0514358069913625	-0.0477557661020194	0.00986925962343854
-0.374956594864139	-0.417391440010773	-0.249119147654095	-0.197083270209707	-0.0628904299664433	-0.0643054902942807	-0.00984557434345257	-0.0122774084027176
-0.327184584919045	-0.14210539523212	-0.242268485360876	-0.13397131701983	-0.0345210158736825	-0.0467754719584632	-0.00539623188550686	0.0136212234729155
-0.287531585343042	-0.301622518924217	-0.223888817632406	-0.227758569977746	-0.0321825235111055	-0.0312292151173427	0.00132920971244321	0.0189088429170765
-0.383702144070712	-0.28100468780339	-0.242149687167985	-0.209010152284264	-0.0137766892492446	-0.0614787339718762	-0.00585481247843878	0.00512028249834473
-0.377198367128869	-0.368557694113297	-0.268800692089555	-0.205235926908341	-0.0747856388550496	-0.0515882527727399	-0.0405215689682819	-0.00370039170374736
-0.133874599976295	-0.121756747924972	-0.227192347882003	-0.138111888111888	0.0425811811950426	-0.0881118881118881	0.0175484892466025	-0.0173253712579555
-0.208267088191169	-0.206616510981769	-0.13305797285522	-0.0990980987818554	-0.0238428160836499	-0.0028683626561028	0.0413426356138011	0.0332032181115614
-0.218673707007033	-0.210510322579585	-0.160753102334168	-0.120795811250114	-0.0101097864270548	-0.00229772026289743	0.0236572901531874	0.00211270450673851
-0.389074393462825	-0.314973287020451	-0.323764671144903	-0.17395100654863	-0.0900107637848575	-0.0475382003395586	-0.0146342363622942	0.00471384821610621
-0.363410028189445	-0.334960581109928	-0.248771296443693	-0.222516486415194	-0.0569981114005174	-0.085475202611953	-0.0376408645246465	-0.00291912742067302
-0.414868121569153	-0.445306592142035	-0.295604080462125	-0.2053998632946	-0.0354819492434171	-0.0866253149835239	-0.0560004311041655	-0.0181818181818182
-0.0539294269393772	-0.126162817183727	-0.0598358087359779	-0.0416256027128702	-0.0362773029439696	0.0256607589940923	-0.0335196832052178	0.117347807577693
-0.34367389442459	-0.336951650426403	-0.260198561612195	-0.182409516254914	-0.0960799623366794	-0.0438923323697961	-0.0494220158290266	0.00626760842823693
-0.325943141963079	-0.414572012274303	-0.301751737057697	-0.234139463465769	-0.0916583008428081	-0.0841706161137441	-0.0144361028394078	-0.0154627509452048
-0.438286488947761	-0.387675014134158	-0.221668015912395	-0.278091453486768	-0.0417739337076306	-0.0776249109806066	-0.0310725522685383	-0.00561992495212016
-0.385175517824037	-0.376161287586255	-0.24385256770177	-0.252420233795653	-0.0822544775504129	-0.0280126069907661	-0.0210690041951453	0.0253250782477974
-0.423718374955036	-0.532235213892269	-0.241357575595021	-0.211774509285223	-0.0809215028941965	-0.0843144588226494	-0.0376638987523661	-0.0172909308754317
-0.36151438313881	-0.343241729649799	-0.252998078084893	-0.217670395470725	-0.0813654382243363	-0.071829088680867	-0.0366060351131753	0.00519031058637665
-0.380919654468751	-0.20554746831872	-0.285028481352775	-0.167087130054974	-0.0562027763134774	-0.0612359288149843	0.000958828485922658	-0.0157265858372869
-0.237452887262703	-0.198252696827613	-0.160286643169823	-0.117097446970842	-0.0107900279826553	-0.0223938378815891	0.0141367708982195	0.00971844967515911
-0.354607734566695	-0.348633671687261	-0.327263001090356	-0.230323561860714	-0.0790953232813698	-0.0612853908799577	-0.0541231729259466	-0.00749794263769088
-0.0351341078248851	-0.0231921565562371	-0.0177896542767457	-0.0330825899869745	0.00573455862047804	-0.00242935134491769	0.0203239054438674	-0.0105765549431463
0	0	0	0	0	0.008	0	0
-0.278967017159297	-0.32015503875969	-0.245580208827717	-0.15045806906272	-0.0294172897020701	-0.0373593398349588	-0.0257775287195293	0.0164483367677362
-0.337086731624309	-0.324737921262943	-0.197473810236456	-0.11959401977602	-0.0856237185805392	-0.0276565556678203	-0.0145045297860131	-0.00883642820101582
-0.290869624202957	-0.286093726238829	-0.164166920836282	-0.161831747258883	-0.0404325514014727	-0.00549450549450547	-0.013057761820138	0.00249348249348258
-0.379203189682544	-0.395304614578521	-0.247660102228126	-0.211310480626706	-0.0880343800936197	-0.060546750030975	-0.0335730851442636	-0.00304337705660451
-0.242838018741633	-0.245266567015446	-0.169950966786937	-0.0900930487137384	0.0050226632365552	-0.0202747765772976	-0.00907029478458055	0.00832825512898638
-0.372875636642295	-0.356619641888226	-0.260213084955353	-0.244089484719603	-0.108797006119919	-0.0995653682731535	-0.0471034235698296	-0.013971232276046
-0.308465760537002	-0.375708063178717	-0.227423436796574	-0.240296721703757	-0.0532433272187335	-0.098075217717547	-0.0122629275409305	0.00166938989425647
-0.374558545301661	-0.28369871402327	-0.209591018916848	-0.182760398408018	-0.0570402585484578	-0.0250836612363475	-0.0462733697559019	0.0215651181490416
-0.382404576108058	-0.35695720966519	-0.261325491523511	-0.191317700927485	-0.0969580721602551	-0.0477656704217907	-0.0456497823695413	0.00528950359203506
-0.391516936671576	-0.389965556831228	-0.268461859107962	-0.206882793017456	-0.0678636047320806	-0.0559915611814346	-0.042829345253747	-0.00373320302956259
-0.399346940937182	-0.399654372413321	-0.272693171411008	-0.225702877563563	-0.0740241165222703	-0.0749076722812653	-0.0341961570637948	-0.00227394129647307
-0.361181168558218	-0.42039627039627	-0.391751330430576	-0.231570512820513	-0.186912922061437	-0.0615626511852927	-0.0448717948717949	-0.0415948028055652
-0.36091742391175	-0.466904557671413	-0.247788560809416	-0.187492663242847	-0.0498798328108673	-0.051167265090441	-0.0382830962141306	0.00122697354803991
-0.314347934295669	-0.367109201467139	-0.199552015928323	-0.205859993664872	-0.0570600427717405	-0.0157914562279132	-0.0150948601443938	0.00916667754157474
-0.374636531457367	-0.339036804766268	-0.250275115318487	-0.156342926941809	-0.0952802782502947	-0.0587678131091002	-0.0247761975326134	-0.00442962594529983
-0.210263285037993	-0.233438107641887	-0.21324763752556	-0.158407383119657	0.0189625779492536	-0.0263777371092756	-0.00908773332348034	0.0160800725975897
-0.327814331980486	-0.349450044537654	-0.245259247597199	-0.190925209542231	-0.0767098071102679	-0.0348099775256705	-0.0267899276313296	-0.00468919933213852
-0.210403085889467	-0.256399525165604	-0.141521657485064	-0.121647251030411	-0.00552669506266312	-0.0116491588182681	0.00834934167209578	-0.0194582369481332
-0.390374331550802	-0.4215567041654	-0.284854784854785	-0.0954697476436607	-0.0793206793206793	-0.146853146853147	-0.0469063100642048	0.0244387191755613
-0.344952858336317	-0.351766187956664	-0.24473299801507	-0.205338580760336	-0.0453508801229165	-0.0546191810057356	-0.0514580772067863	0.00692517006802718
-0.340435034334277	-0.307929792063542	-0.199040444185105	-0.151346486917548	-0.0437363233013861	-0.0385832763793764	0.000168911370007518	0.00801889998343952
-0.245253544820956	-0.193766130633313	-0.371819960861057	-0.262797404470079	-0.00447302208554656	-0.0540859707132735	0.0219529329118371	-0.0406511296922255
-0.347380854089262	-0.35095023755939	-0.177553799646823	-0.184963520291838	-0.078189427676068	-0.0369391590321823	-0.0220905104720264	-0.00316273306244774
-0.261002765778212	-0.277901244600776	-0.180518799634577	-0.139069017314136	-0.034713288892427	-0.0297756833346099	-0.0258511439670325	0.00061581591282156
-0.2901894692292	-0.258541946513616	-0.235779626701346	-0.194952645391959	-0.0815828821861304	-0.0912441287985966	0.0264913915485206	-0.131042268222534
-0.300836653386454	-0.304821115095666	-0.180132699673822	-0.190074955889175	-0.0813128438626447	-0.0459521649376093	-0.00585262782734886	0.00170270321861077
-0.109243697478992	-0.130614314691394	-0.0456497009284063	-0.24687712923007	-0.00277132129447522	-0.0162464985994397	-0.0329131652661064	0.00496562261268152
-0.264841817742728	-0.390673568982291	-0.262917946597353	-0.188090737240076	-0.0645628900646902	-0.101824196597354	-0.0446084873359233	0.0040300747594304
-0.455587067498582	-0.427856420626896	-0.253840510600836	-0.18304576144036	-0.0344507964700005	-0.0455091045488645	-0.0474216380182002	-0.0296475062161766
-0.336625086625087	-0.316793355855856	-0.267620561738209	-0.179164126532548	-0.0127186009538951	0.0520388809862494	0.0483357609106112	0.00128700128700121
-0.313997109310294	-0.273333987633723	-0.196416991586292	-0.137688647239087	-0.0507252919815487	-0.0625528685572866	-0.00714055373842537	0.0205998837539368
-0.329310344827586	-0.298571428571428	-0.180414746543779	-0.123387096774193	-0.0720657276995305	-0.00128205128205128	0.00530726256983249	-0.0431372549019607
-0.410928054995852	-0.391878125815848	-0.137761153612879	-0.154108502173263	-0.0181464206887936	-0.0405735709661068	-1.28224581079639e-05	0.0353501451840099
-0.361041570328321	-0.466837067855744	-0.248726335372007	-0.150243723901579	-0.0847171460352772	-0.0508884864351162	-0.0476655960526928	-0.00624722827449242
-0.346778366219938	-0.449233362375722	-0.288690469710989	-0.195592217121264	-0.0846950371335818	-0.050900422385591	-0.032094025612159	0.000355729356083745
-0.332062092366459	-0.275374026088176	-0.156095652523528	-0.135503664887712	-0.0530191915400704	-0.0238051019460621	-0.00892751541775794	0.0106151389280302
-0.40166781213861	-0.375203392962053	-0.226934303080066	-0.195311870612518	-0.0729568687762043	-0.0387855740123906	-0.00834179272629121	0.0105589493887366
-0.354637766410358	-0.318179784003471	-0.203392252322486	-0.153051578875265	-0.0685700289421828	-0.0716597692460458	-0.0519792311486426	0.0041363151978745
-0.340258850481559	-0.361165548081729	-0.233970348339992	-0.195142836609205	-0.0808210258668138	-0.058128107755695	-0.0293594934196354	-0.000971734423316439
-0.445970695970696	-0.368848542761586	-0.278328229147901	-0.153113553113553	-0.276171197223829	0.0360833196654092	-0.138147566718995	-0.00549450549450547
-0.358835997724205	-0.354783248494677	-0.265665926262071	-0.240079937588834	-0.0815551113927754	-0.0583805998385413	-0.0253282479977444	0.0065182470850923
-0.335049740787446	-0.4010472356752	-0.17688703532077	-0.181482879297331	-0.105569230769231	-0.0651729004940014	-0.0431609118784162	-0.0100925390399074
-0.359050374727256	-0.375656472042014	-0.239113874854256	-0.189759036144578	-0.0637086159765111	-0.0111876075731497	-0.00629896009895092	0.0145788633988007
-0.320184675867423	-0.40959595959596	-0.246280742204655	-0.17882986342644	-0.0850140197966285	-0.0490056818181818	-0.0243578643578644	0.00147670476390205
-0.34737119411556	-0.39008127436942	-0.279542940334175	-0.231580800834746	-0.0976273819037221	-0.0762805456420597	-0.0500522299066729	-0.00224627914728337
-0.372459893048128	-0.568181818181818	-0.406896551724138	-0.238888888888889	-0.07	-0.0640939597315435	0.0125000000000001	-0.0112244897959183
-0.342899584076055	-0.328423346366895	-0.228270254411333	-0.221568507657217	-0.0684867104221943	-0.0302790680527907	-0.0153711023276241	-0.0072480906627248
-0.215267124658174	-0.305276020701553	-0.314526342451874	-0.271526780663969	-0.0932791525888047	-0.070930530633171	-0.0426838831094151	0.000321075388501235
-0.383359545222948	-0.384376631600808	-0.257644415100644	-0.194461302991768	-0.0762376149170826	-0.0744738601966525	-0.0780831604089118	-0.0123822197864198
-0.319120047034878	-0.379902586896916	-0.238389514191183	-0.209667592866741	-0.0787875705352628	-0.0672327742271032	-0.0355487161887259	-0.0259032513357581
-0.349894255067146	-0.409492869625413	-0.236631024685814	-0.177177307441077	-0.06894510461673	-0.0426376587763758	-0.03967777717164	-0.00672135361450621
-0.378024598393574	-0.381362183427588	-0.23181702165341	-0.169547916436388	-0.0543669523454643	-0.0622586966222377	-0.0474357243880539	0.0142102500912742
-0.285536136890155	-0.30295491408092	-0.17660925002383	-0.156002132123925	-0.0572835166238077	-0.030862454091814	-0.0442267496766282	0.00698561678984388
-0.35196828868234	-0.412838310196744	-0.326874738165061	-0.187886067261496	-0.205229716520039	-0.102779684282773	-0.0974101963976798	-0.0192332961040668
-0.404682757623934	-0.410889785889786	-0.267284315764184	-0.230741230741231	-0.0984043512591637	-0.0274554158317997	-0.038105498673322	0.0152058736129532
-0.385256447041793	-0.423662121572593	-0.249675174146724	-0.165354371821514	-0.101111433532774	-0.0384569656427042	-0.0368556440861451	0.00245294589367429
-0.41437608153789	-0.428452324762649	-0.278075977915621	-0.20516716929891	-0.0989484349237915	-0.0586864568457086	-0.0345323835312712	0.0123601099935137
-0.336959605764205	-0.402913667025679	-0.175488917861799	-0.242452257552412	-0.11550303218784	-0.0223859821501678	-0.00514600775985297	0.00797978734603644
-0.358292953889343	-0.392738282485677	-0.227970471181788	-0.215989488773941	-0.0822209228402571	-0.0625349014821753	-0.043016038311994	-0.00955475405758344
-0.354841395789208	-0.349306652936904	-0.23190158484381	-0.172176857130363	-0.0747372875848467	-0.0320544256278205	-0.0202248383725084	-7.41562100076143e-05
-0.419273762654668	-0.585623038378944	-0.334026808521844	-0.294052833839456	-0.0982104509663565	-0.155821039611428	-0.104071694985495	0.0308506518652382
-0.441703959363148	-0.400925022727424	-0.23727121617665	-0.188317297771809	-0.0401151610142173	-0.0670032410870107	-0.0137203480375109	-0.0137277872590708
-0.434693283875426	-0.38133087964173	-0.245482661325325	-0.210992973375474	-0.0757095563221539	-0.0450329973415037	-0.0632828879326767	0.000760332507285466
-0.35951045890918	-0.391896525025598	-0.238527235885754	-0.200686799784612	-0.0660838395647863	-0.0614562709809441	-0.0242866344805016	-0.00496969495892008
-0.260366864491255	-0.234644474708473	-0.148324052381312	-0.127990846869563	-0.0153452257676527	-0.00700266673582028	0.0144966456013349	0.00761265813408385
-0.38225521396314	-0.408379873316085	-0.284716145739314	-0.185263621658505	-0.0629740291602411	-0.0672016539450948	-0.0297068583130025	-0.000579071177047807
-0.412557730138446	-0.364042746385416	-0.220867269681107	-0.180987861389758	-0.0822017179674556	-0.0441956660839073	-0.0184126514765715	0.00966194283124722
-0.377611027418614	-0.426165950383155	-0.26188489179475	-0.189643098226501	-0.0584722282039135	-0.0446306466905227	-0.0265236594622651	0.00999499905945611
-0.26728658581621	-0.256908939014202	-0.209020300187829	-0.191942879707307	-0.126195012417923	-0.0669944090996722	-0.106140722726698	-0.0384294068504595
-0.443847427547206	-0.471031003647	-0.293289164586026	-0.202314189808235	-0.0718431071202555	-0.0330362406276428	-0.0191775556877635	-0.00455260459239959
-0.285119273810998	-0.318682546027417	-0.168830949991328	-0.15619576764964	-0.0901333074293873	-0.0354773491489047	0.00938140879710159	0.00872686456457572
-0.357677253382775	-0.262464651615595	-0.282379782379782	-0.213817298923682	-0.0787167956979278	-0.0802051541961856	-0.0639235322779627	-0.0684501801006655
-0.321602222978978	-0.328592872018547	-0.273299517322583	-0.224236586868828	-0.0886243705617393	-0.0858081411049049	-0.0284516577648808	-0.00406857415435247
-0.311824434981985	-0.377474533922737	-0.150912728182045	-0.255264603552463	-0.11422708618331	-0.0670134638922888	-0.133763367849262	-0.0226976744186046
-0.358941527955612	-0.373006445634988	-0.272735719874804	-0.216538266857989	-0.152357857699551	-0.0626681676495546	-0.0497569671154224	-0.00876152725658064
-0.358163799547005	-0.372952002589099	-0.276469860488071	-0.238865356384286	-0.125828366706209	-0.0737433931952421	-0.0341812697275138	-0.00290486901287357
-0.118612897250668	-0.0525963185871809	-0.0309187623149352	0.0152962114250486	0.0226860813493287	0.0105580693815988	0.000459803747400539	0.0676561085972851
-0.253376245308783	-0.339107308646907	-0.297636543385272	-0.187080186727475	-0.09243871097377	-0.0828412910931525	-0.0559268897375196	-0.0147133222702943
-0.340992847983539	-0.390330051527885	-0.291929307084162	-0.222387295981023	-0.106012494318489	-0.0724180583768121	-0.0428291523276665	-0.00129201801148737
-0.423714355349744	-0.384786029267766	-0.249614869929504	-0.18978745750532	-0.0946085256577479	-0.0320260436614324	-0.016027260761691	0.00926775687765113
-0.28299297576406	-0.283867060337649	-0.28476986750368	-0.269616635758368	-0.0528255528255528	-0.0453188751061091	0.0248833054803205	-0.00137700137700136
-0.332026792359216	-0.252691277634826	-0.265115567120772	-0.145192936559843	-0.0672708586377652	-0.042371619945423	0.0757076581725273	0.0426858513189448
-0.315276456924824	-0.360077049834087	-0.276962335006018	-0.287517941847908	-0.0820569752540724	-0.0955382315951161	-0.0532312991843018	-0.0105364081748041
-0.409283603023105	-0.352150868975718	-0.283636661724654	-0.193349851225831	-0.0865729247440783	-0.0846744970261805	-0.0276081025616264	0.0194600614849453
-0.329665312594651	-0.320962344482547	-0.313934458583448	-0.229429463538048	-0.079451422881891	-0.0690929168150177	-0.0122924943147213	0.0149363645541956
-0.340344138254485	-0.40167746060482	-0.280151867635655	-0.282961164387979	-0.104491316061738	-0.103904738411557	-0.0325076011852368	-0.0125075726091748
-0.291772895451377	-0.3194656650539	-0.251821253337324	-0.193993088399187	-0.0921692820198123	-0.0618083494697554	-0.0353125576249308	0.00735947325332265
-0.345266850496745	-0.266943273327534	-0.336617492770425	-0.243881656207567	-0.0814024811498982	-0.060226574848732	-0.0170562184694762	-0.00544988729053697
-0.292766666666667	-0.472448816378759	-0.268114735907679	-0.196936701509872	-0.104584726867336	-0.103173025967144	-0.0485881542699724	-0.00421483622350671
-0.365201079516223	-0.347028070354842	-0.283897678848538	-0.252654858820613	-0.107817140834924	-0.0245031637545929	-0.0176327015726807	-0.00885008979881263
-0.375688509021842	-0.360197266655748	-0.283452623119616	-0.222858732738801	-0.0899001761597181	-0.0538114184665909	-0.0587698971632816	0.00163497551138003
-0.382828400751361	-0.384175678336262	-0.215307209989987	-0.223785393646912	-0.0811830188218636	-0.0521102058307688	-0.0371221538260903	0.00202139596490125
-0.334798534798535	-0.376068376068376	-0.162179487179487	-0.310989010989011	0.0191268191268191	-0.0218073188946976	0.0300248138957816	-0.0325863113264688
-0.357593984962406	-0.34453653217012	-0.20961038961039	-0.191428571428571	-0.0952895752895753	-0.02	-0.00505123568414712	0.00142857142857145
-0.377515000599503	-0.379576152955285	-0.251895171287316	-0.190910285383928	-0.0794053172026173	-0.0860485945062078	-0.0230211419373232	0.0054963815948631
-0.36393296105623	-0.311677976040881	-0.300079989133552	-0.189766330919551	-0.0817540036008717	-0.0633172860688643	-0.0253001555031144	0.00981156351103252
-0.364093315938915	-0.460600696625364	-0.219215846436594	-0.220865763940719	-0.0793853379620175	-0.0438324727481354	0.0134851331933238	-0.00783444659466881
-0.274425089924423	-0.383962029480914	-0.176202211885031	-0.125009785571442	0.0147184117192506	0.00832687064768112	0.00981177412895484	0.0203701134274515
-0.316587459265807	-0.417112299465241	-0.308874410948365	-0.311511252228164	-0.102065586399018	-0.0910659752934144	-0.0953654188948306	0.00859497714477331
-0.38682124640544	-0.435444688249221	-0.327585021865785	-0.265189484279381	-0.157066903764499	-0.105584475702794	-0.0600356467428905	-0.0063406649580976
-0.400228788797618	-0.354205531009655	-0.374429256525859	-0.419883386851445	-0.184364261168385	-0.139821488307028	-0.107893672933091	-0.0694819528919991
-0.379125753363567	-0.419359615854264	-0.292630016758031	-0.211089231584312	-0.102134945626576	-0.0883406510729565	-0.0555076938899016	-0.00150204022628775
-0.313727790713766	-0.321214105512155	-0.200955659942557	-0.254334697058251	-0.125608554453598	-0.0285194411755216	-0.0338639800358094	0.00567186284774812
-0.356977825641602	-0.400307614423385	-0.304919695515173	-0.242447624132178	-0.118163184231779	-0.0987181578983226	-0.0701789585965028	0.00619547228918682
-0.388768596773067	-0.323875683517465	-0.31147798540483	-0.258361946483542	-0.114459960472598	-0.099806994970172	-0.0608522704633897	-0.00517348083394575
-0.412865348546421	-0.266577687776141	-0.291447626905548	-0.289012323245672	-0.119423107380424	-0.130452394908726	-0.0547948873160737	-0.00246080139372817
-0.393006301610479	-0.412241747812218	-0.292617035954496	-0.208091088331103	-0.117033054296049	-0.076588905347386	-0.041416127054587	-0.00162583546620143
-0.500380517503805	-0.361032491792143	-0.308219178082192	-0.279054352629253	-0.11076063446287	-0.0844448449891853	-0.128852739726027	-0.0160810005955926
-0.373131504257332	-0.387417218543046	-0.212385850914439	-0.217366457121727	-0.109226388307606	-0.0424362782635038	-0.0707913016726307	-0.00417804716828174
-0.379888971762058	-0.393021893465489	-0.344517210134016	-0.23624800473695	-0.119686293845697	-0.0524392294282655	-0.0933276787118033	0.00437629376293758
-0.366256010617617	-0.40504219180876	-0.297701310603256	-0.221152227206923	-0.0958073228785928	-0.0672627847817343	-0.0389921823952648	0.00832772772788548
-0.42036766859854	-0.268441234761621	-0.262285241965639	-0.234790739675794	-0.0512923241585791	-0.0555794837018777	-0.0691513119770729	-0.0148169460621714
-0.378554664406078	-0.383872666594642	-0.261703440476304	-0.230127595211099	-0.114451143466227	-0.0852077351243059	-0.0571920733276059	-0.00436068206656381
-0.330287667800496	-0.355146797443468	-0.298639845056783	-0.21307716373139	-0.095407069083193	-0.104671486454278	-0.025487105160924	0.00098541045082523
-0.354583815518361	-0.356006909849946	-0.250497133262664	-0.171735606658429	-0.0765909761688811	-0.0567738616245945	-0.0165404588973634	0.000484083259558399
-0.443379055893755	-0.356176856141267	-0.192754671663279	-0.239554072219904	-0.072669261673122	-0.0558379538669146	-0.0536816558942304	-0.00131287535801794
-0.363318726937269	-0.407869606334254	-0.325074679318222	-0.158408012651555	-0.166061073876045	-0.0694529861965286	0.0202726339189998	0.0286903561077134
-0.398447252743656	-0.345859969715623	-0.295221340966466	-0.223761930440883	-0.0563018549974127	-0.0680680919903671	-0.0424825823887296	-0.00788715183510091
-0.260445506289087	-0.306712911548121	-0.250370643984435	-0.173001389239707	-0.0695091794280724	-0.0356050086083597	0.00642909924250568	0.0295147599010712
-0.340561959881659	-0.347043556983552	-0.230668968097869	-0.187533159492928	-0.0698412756762188	-0.053568799069697	-0.0439448760362132	-0.0197516371617731
-0.346724141316064	-0.380540764204589	-0.310096427367808	-0.238833921143194	-0.102408267023892	-0.0838672540065156	-0.0529966424720438	-0.00483465999741217
-0.519616515647787	-0.387264538728241	-0.196745902377071	-0.253416107156112	-0.0836341756919374	-0.124374916432678	-0.069662119803714	0.00556770224233483
-0.356712007758907	-0.382165295103961	-0.238221477086867	-0.250850086707042	-0.115686208154668	-0.0661207315455309	-0.0568705269929271	-0.0019029758684489
-0.343374485596708	-0.371031453437443	-0.236431480415361	-0.186142920266824	-0.0474607971273888	-0.0701790219542795	-0.000513593208256391	0.00512895836071237
-0.296583552202352	-0.298687297461518	-0.212749797461518	-0.15191835752968	-0.079446573448177	-0.043700656065829	-0.0208034406055222	-0.0109640831758033
-0.318092188536984	-0.360089718778594	-0.266746999298498	-0.200543556095855	-0.100445899327551	-0.11738746690203	-0.091598090401753	0.00324447847218334
-0.275946140496194	-0.298121087121877	-0.209493685797757	-0.216655363969239	-0.0709802295510412	-0.0590218056033329	-0.0175056837708515	-0.0140269655620532
-0.308915779666332	-0.265594858678838	-0.182253713506549	-0.113972514697718	-0.0536073294411261	-0.0171315408157097	0.0180743612809613	-0.0089835859924533
-0.53487970530678	-0.540460628695923	-0.209161121095837	-0.221942110177404	-0.0954188126863649	-0.153886554621849	-0.0774976657329599	-0.0505970809376383
-0.458076623468593	-0.342640568029169	-0.275331935709294	-0.210252935862692	-0.0588497150997151	0.0244811374842334	-0.0341679707876892	-0.00677315793594868
-0.376029430747386	-0.250066459902525	-0.254104739427186	-0.139310806289729	-0.0382903981264636	-0.0705897720593037	0.0177886292291595	-0.0322711364892245
-0.372720764257109	-0.394464188262855	-0.253069268319859	-0.256270945388799	-0.0664504653242529	-0.0639084868079463	-0.0168258722338402	0.00351140923291837
-0.333456560247422	-0.362718301194687	-0.288066069528487	-0.240327348969374	-0.090297240280198	-0.0823234634383516	-0.0649549799971135	-0.00553075399081004
-0.415798001888762	-0.402060972909131	-0.270669009664868	-0.140962887780769	-0.0805049088359046	-0.0397022332506203	-0.0232404454436137	0.00248433273962667
-0.386494381848144	-0.337623797225534	-0.242548052760707	-0.170740737672481	-0.0727992960302962	-0.04251852643117	-0.031233103374314	0.000617171958472884
-0.314535443754381	-0.364312641744642	-0.179174839332596	-0.165779616313135	-0.0619288005990311	-0.0752911892234009	-0.0402538519666483	0.000591454240207456
-0.324517533537303	-0.405838165524512	-0.26369519742003	-0.186039535177466	-0.0817519545131485	-0.0641644204851751	-0.0144127611518916	0.000332741792369196
-0.302573697353039	-0.262459906188159	-0.157764883949948	-0.144948888127427	-0.0600808175000971	-0.0445068584478772	-0.0514678783121229	-0.0144097100609426
-0.427777084243597	-0.52570169597189	-0.319002309468822	-0.259412565879079	-0.142470158692769	-0.0816430861678513	-0.133181337601814	-0.0596288154929185
-0.379654753401509	-0.419595914418197	-0.305950127578674	-0.283467075354732	-0.118454065074478	-0.055609025660034	-0.042827868852459	-0.00938821304057558
-0.35757608102659	-0.328084355258268	-0.248949988333204	-0.150184717712961	-0.046139910813824	-0.0385352770320601	-0.00366297466427301	0.00653266273262043
-0.463632569816985	-0.429560708380982	-0.3055649199088	-0.237101788181238	-0.0722385588394969	-0.0629624832132641	-0.038876528642089	0.00766879502607554
-0.343612625908223	-0.356470006400186	-0.215590624344334	-0.254609848847429	-0.0823552858851145	-0.0577501093994053	-0.00592608369046221	0.00576946565982428
-0.421405123119316	-0.533852571636677	-0.358432568496466	-0.250241280617678	-0.0878628455712829	-0.0442856646756493	-0.087220447284345	-0.0108611092228793
-0.407267307097971	-0.275192277632633	-0.196291362666144	-0.18270179907658	-0.0221203568850936	-0.00384734948399346	-0.00861571823784379	0.0151717865652458
-0.269230769230769	-0.278846153846154	-0.230357877416701	-0.0876068376068376	-0.0153846153846154	-0.0900681596884129	0.0378411910669975	-0.0205570291777188
-0.283092183818692	-0.315826282480985	-0.178556216876664	-0.230471463123894	-0.10578990093983	-0.0626818592440644	-0.0269092789749971	-0.0400236867574091
-0.309210526315789	-0.291701754385965	-0.284032368850348	-0.125685956597655	0.00934678930335553	0.0306667227173365	0.0499259512417408	0.0128660529651125
-0.268454510605673	-0.288372093023256	-0.203330541776718	-0.18635548566857	-0.104505339267541	-0.0310905396251976	-0.0213687260198888	0.0108816383200278
-0.33764366688895	-0.329122335640346	-0.257517210156989	-0.111858791104074	-0.0829930055893524	-0.052754231999515	0.030410677778298	-0.0184244476697306
-0.359347594503567	-0.371990682146253	-0.279964320264351	-0.248150475822667	-0.0896373411089344	-0.0547627874004738	-0.0445559894193224	-0.0057574262521759
-0.271407837445573	-0.437246963562753	-0.292307692307692	-0.305176132278936	-0.100615384615385	-0.0558482613277134	-0.049663928304705	0.00331564986737409
-0.331721080209593	-0.319607843137255	-0.242424242424242	-0.196752626552053	-0.0817084493964716	-0.0871327254305977	-0.0458937198067633	-0.0597893432465922
-0.56784434203789	-0.3773681515617	-0.174193548387097	-0.274193548387097	-0.301220575414124	-0.116298811544991	-0.0828355236957388	0.0299301629531095
-0.221069470069046	-0.256776476689734	-0.298331051157035	-0.220963305711454	0.0015074388831845	0.00327986001044422	-0.117605590944131	-0.00600143290025834
-0.33684625233921	-0.298819460109783	-0.292396394166306	-0.217612340857271	-0.15190469907451	-0.0857314531903197	-0.0426895280451766	-0.00108699590564876
-0.493006684092834	-0.490000373817801	-0.303568630746898	-0.339255356724335	-0.133790231090805	-0.108562332002401	-0.0398671419944285	-0.00453966558481567
-0.379290325448061	-0.450108766985472	-0.329065936445435	-0.365410563719953	-0.146078330742837	-0.0469363328657288	-0.00591216490427227	-0.0076769428317438
-0.346889631512908	-0.390154630377761	-0.28411475898265	-0.219358912810829	-0.0878012126004416	-0.0845868133633151	-0.0502037384279146	-0.004798028443326
-0.293462300858968	-0.312789978348283	-0.207020338152414	-0.125	0.01630515525182	0.0198726244806212	-0.0509062013931155	-0.0405867717188472
-0.421148255813954	-0.601065074906367	-0.486257530120482	-0.283441742081448	-0.139075413223141	-0.117211687306502	-0.111019736842105	-0.00408041401273884
-0.310716106014271	-0.372257458244469	-0.215969508411184	-0.215338736203856	-0.0489289148073934	-0.0626202278780704	-0.0222858431987624	0.0114117091861099
-0.338371271046722	-0.339799194815779	-0.231581332630007	-0.196366018694819	-0.0618755517616559	-0.0658022692233741	-0.0305412285701743	0.0140304780941141
-0.377611940298508	-0.444278606965174	-0.30672586434914	-0.218683368869936	-0.144278606965174	-0.0437276427778464	0.00778951955550711	-0.0432685059550731
-0.395181911486259	-0.354751138445819	-0.264820324602933	-0.197099639490944	-0.0870259294172337	-0.0762846308620957	-0.0298527263122326	-0.00457647865013433
-0.417868430555338	-0.382693113500411	-0.297499543885789	-0.245081222883665	-0.0897972386786167	-0.0701057781603208	-0.0616680429794806	-0.0111550942926933
-0.366585019438861	-0.428961476208044	-0.361979478469099	-0.209214501510574	-0.0824539381302922	-0.0338413671822158	-0.0423580094832391	0.00055561343195476
-0.36078873786827	-0.388599272018844	-0.252134297316034	-0.205465607732611	-0.0863874793155268	-0.100322703113136	-0.0608451783028615	-0.0284648983057221
-0.31513136229284	-0.371288793094542	-0.259623120825245	-0.209248490426585	-0.104780175137673	-0.0727339195438348	-0.0441611379759227	-0.00360497461882758
-0.299006323396567	-0.310542449686792	-0.297234216361302	-0.210595331759769	-0.15191637630662	-0.0839703919427254	-0.0929878048780488	-0.0229120473022912
-0.513571665011586	-0.545960328979197	-0.136944613511869	-0.458547741566609	-0.114127933732168	-0.116473149492017	-0.179507337526206	-0.0253634395298484
-0.270548880976168	-0.29341222719026	-0.191828660287588	-0.200964916294274	-0.116800525771502	-0.045565878066266	-0.0427679024205145	-0.0147489422384369
-0.378057302585604	-0.432422859478237	-0.30484377014656	-0.230678755207057	-0.112615000779666	-0.20320622773453	-0.140094339622642	-0.102973127501429
-0.282782302001491	-0.309973045822102	-0.326569316697696	-0.200409165913791	-0.171680723415355	-0.0748099488354826	-0.0959983412813601	-0.0344598797428985
-0.361238400733188	-0.345902004905836	-0.26653872888271	-0.122610186410885	-0.0497089117778773	-0.0135406094511968	-0.035929147888062	-0.0483018745224276
-0.363327428191561	-0.358962200243869	-0.27229193281236	-0.25115893050251	-0.107310176794832	-0.0706696752472369	-0.0367780346410357	-0.00643777222705766
-0.333214195683228	-0.373033838789837	-0.205485805106545	-0.188318967417662	-0.103073679227756	-0.0416233251461774	-0.0378643348647855	-0.00844743941043757
-0.392112925179685	-0.454967535975297	-0.226435750237188	-0.220032553633579	-0.0986529496775065	-0.0651572114244025	-0.0258608926138266	-0.0133443053015524
-0.430558016625706	-0.433958603416497	-0.374087252600069	-0.198295970731947	-0.0600498109030532	-0.0403592935526295	-0.0611910673226206	-0.0140575329107753
-0.342782482750689	-0.389008430815283	-0.262433200091288	-0.272843764271162	-0.160406406904737	-0.106590359938005	-0.0560704284764851	-0.00518593616019913
-0.321800630436807	-0.416856094183399	-0.28633137141758	-0.236169515945087	-0.100001704072027	-0.0635773405427947	-0.0542756500245455	-0.018391864639857
-0.308564764195641	-0.394068353598423	-0.255396208070005	-0.170382651369454	-0.0995642701525055	-0.0618872549019608	-0.0269293038316244	-0.0129669386002575
-0.368936159099516	-0.415938589868047	-0.208590841115791	-0.185496603588651	-0.0619428836311929	-0.0233615011298336	0.000513281505773677	0.0103394067825954
-0.396834372154457	-0.318742106198345	-0.21649295287226	-0.158726113985857	-0.0422017701339369	-0.0171785559058723	-0.0214745017850981	0.00218992750145464
-0.442676007281873	-0.425852255795935	-0.282541212122317	-0.231880468185864	-0.0865631255096745	-0.0543596932536771	-0.0167385387271465	0.00524262971071487
-0.399152509536151	-0.414285834571385	-0.28224268177526	-0.221421179530387	-0.0681855848713595	-0.0931923613634518	-0.0596328798060154	-0.00368830759133887
-0.234385197280637	-0.171949280701074	-0.143278064753516	-0.051720633162365	-0.0582250301347182	-0.021963591532329	-0.0169943257461191	0.000854292102498655
-0.407263385181335	-0.367215088282504	-0.313768972994284	-0.152968955046601	-0.100691443388073	-0.0889852169467831	-0.0793702078410571	-0.0136436597110755
-0.335699946811454	-0.321051558875736	-0.235432835081367	-0.249157638654064	-0.0916331601841053	-0.0774461840158414	-0.0682545050399087	0.00852152955437424
-0.310718144753159	-0.386520653203671	-0.292078417517911	-0.160669777736427	-0.0970918381994086	-0.101378573136298	-0.0319431980982068	-0.0146654755838778
-0.379602901317845	-0.38701962216959	-0.288844397413948	-0.272561921896352	-0.0792093472216219	-0.0553234292180569	-0.0545036855534656	-0.000219169770020677
-0.308531413904698	-0.341661907481439	-0.150485436893204	-0.18438374197795	-0.075485436893204	-0.0998781494438112	0.00491996851220144	-0.084551370959138
-0.405241264559068	-0.390124985489301	-0.302049775197366	-0.215777196349568	-0.103398512716316	-0.0761714971172077	-0.0715677951713132	-0.0683749051120637
-0.346525825394205	-0.408029867096185	-0.34650264676069	-0.321329571003421	-0.132553010635115	-0.136922006384347	-0.0685824803189835	-0.00996897216468506
-0.30780118220473	-0.404056997259652	-0.262274804414391	-0.256974272544787	-0.159569263775838	-0.0781468140236803	-0.0412889863300206	-0.0101992610187385
-0.182717929196802	-0.313973548016101	-0.4068584713746	-0.21175814990248	-0.225675675675676	-0.267224971450324	-0.275675675675676	0.0334152334152334
-0.278811536588676	-0.302112483972741	-0.194984091632199	-0.183083769187224	-0.103952345600453	-0.091958409449213	-0.0310293877994459	0.0132950557464213
-0.384317359519756	-0.386094971387093	-0.291078532078751	-0.235697851445181	-0.127765771195609	-0.0721954066185481	-0.0444386908855536	-0.0042088710529532
-0.499223761868104	-0.427191550503645	-0.336909676128821	-0.428341865986208	-0.276681026825369	-0.155923108273332	-0.0731727108170527	-0.000172778216122493
-0.397102137469093	-0.408179833790126	-0.352266948786361	-0.254574430760631	-0.0875606440763564	-0.0770479829324161	-0.0394038076152304	0.00285936428471634
-0.460069444444445	-0.440656565656566	-0.349747474747475	-0.243421052631579	-0.0554180418041804	-0.0653563941299791	-0.0759987515605494	-0.017731664470795
-0.421936211188877	-0.314500613999181	-0.264404088902656	-0.126664175075786	-0.0643453344960757	-0.0677298697733473	-0.0181083007286955	0.0503719547466268
-0.0380354083380925	-0.0835990518557002	-0.0190667636114794	-0.0313078897444482	-0.0455961057472501	0.0182783171521036	0.0378394985867027	-0.00810021392134276
-0.434183576125179	-0.445557175310288	-0.296702903563499	-0.239699364516106	-0.110686182479806	-0.0772786301049351	-0.0946726373721845	0.0289836584591232
-0.454318283795813	-0.379622755259823	-0.274157839488501	-0.242353018794791	-0.0904830693892565	-0.0412120661157762	-0.0320009767434029	0.00511539819085038
-0.372813093534102	-0.393054524631093	-0.266257039438643	-0.230022744250944	-0.0967778881110459	-0.0700263201923822	-0.0441958349310568	0.00136569259885944
-0.501274544887737	-0.365799652438342	-0.29178239222798	-0.253079894439869	-0.0999678862298434	-0.0605724576012093	-0.0193834791574307	0.0198799854727945
-0.362680349857302	-0.447666967379786	-0.27871333826752	-0.281241580159905	-0.0733572765800233	-0.0388163950001484	-0.054154618246827	0.00112634050383909
-0.316366483007974	-0.347050389040563	-0.222973654061405	-0.199388613858701	-0.0991771460859114	-0.0547612120304275	-0.00573800393566537	0.0156617878800479
-0.253832587165921	-0.321433521433521	-0.134622710622711	-0.122563009130173	-0.0824347911596234	-0.0219594280507986	0.00645913991109714	-0.00778464718364558
-0.232785521115041	-0.123276104700253	-0.116636931311329	-0.0967082015994049	-0.147439305334042	-0.121250224537453	-0.076881623854859	-0.0825626366235076
-0.293960686266057	-0.33173749786653	-0.235407639490701	-0.165750915750916	-0.109478112886452	-0.0417649333075585	0.00159500693481274	-0.0308862433862434
-0.330214875111325	-0.389308901716998	-0.200030935947571	-0.200309303781855	-0.0423957906945013	-0.0549895201561731	-0.0436580399672007	0.00842944362643971
-0.393728341865639	-0.366634362057587	-0.254175620129819	-0.243421483806347	-0.0850059609601594	-0.0980147371775212	-0.019521629580873	-0.0219998141480001
-0.230177494159082	-0.251308794079676	-0.174059350699167	-0.132136411133276	-0.0577168581603171	-0.0142760423962273	-0.00735856481997132	0.0392732144712284
-0.371128871128871	-0.42027417027417	-0.231385281385281	-0.338295850490972	0.0269480519480519	-0.150583593621568	0.0149110149110149	-0.0591630591630592
-0.332919312882285	-0.335143182415273	-0.224786645912726	-0.186561271874847	-0.0823471297836939	-0.0407962038577679	-0.0441030821646462	0.00342712394764944
-0.31534221405604	-0.292416863544483	-0.213518505849354	-0.17864023867671	-0.0798209785348049	-0.046571449936439	-0.0141133354078069	-0.000495429420736104
-0.36118439545116	-0.381109488935576	-0.244094256987522	-0.18221661256333	-0.0674271613787096	-0.0465434462004578	-0.0232787362599545	-0.0157812011038941
-0.307681753666614	-0.368536730502217	-0.232856870917005	-0.165887263718736	-0.0509533994035605	-0.0203598145141098	-0.0224721199739086	0.00784859677143346
-0.468947036569987	-0.402943051423714	-0.540471534115602	-0.239721485411141	-0.0708288190682557	-0.0284188034188034	0.0295391545391546	-0.0140948409020698
-0.302176014028515	-0.25987367992122	-0.272792158788176	-0.181988178113444	-0.0613093311047701	-0.046868860681451	-0.0308728664242438	-0.0135800657013383
-0.342332145958824	-0.394957899907785	-0.258009043987311	-0.236995555385447	-0.0830701476731418	-0.0527344245927144	-0.0402284814995229	-0.00260971206915239
-0.29155428643212	-0.28827615464238	-0.210393771377755	-0.19026843443207	-0.0146429223740259	0.0231792537026895	0.0194263301871788	0.00232595894681886
-0.355830430448945	-0.376143936303055	-0.319304891015417	-0.253768453768454	-0.104645837254533	-0.0848530866754101	-0.0605594673922252	0.00129756912923817
-0.345982994348815	-0.403391595983122	-0.252941671659505	-0.21793130415333	-0.0592246945649608	-0.0368930088069293	-0.0168026150979135	0.0138720585607744
-0.365973820483314	-0.408817265392659	-0.206039609956998	-0.179086565581353	-0.0557059633404571	-0.0267567875162812	-0.028506889266383	-0.00568909116768601
-0.288716551026433	-0.319874412833807	-0.215975352941639	-0.188626023454769	-0.091305732059465	-0.0447753460681125	-0.0547443966354433	-0.00780971356961879
-0.272574157868276	-0.295192307692308	-0.308103531688437	-0.155681419037583	-0.071487901769592	-0.00581014729950902	-0.00281828639281612	0.0494914176732358
-0.401251253121559	-0.434840431466531	-0.251951876858103	-0.275760460582982	-0.0937840430847134	-0.0466789240045055	-0.0477385786355886	0.000228768303186855
-0.404487639460317	-0.316976125041465	-0.362720871626724	-0.268779602112936	-0.0784943659893399	-0.0637851067569943	-0.0591454381806213	0.00314677170023081
-0.381294838428895	-0.439565330942641	-0.316236391802213	-0.282654974979827	-0.133724046463042	-0.108331413345087	-0.084660917745971	-0.0130119180255917
-0.329408459497425	-0.347149841437632	-0.227608718323078	-0.180144971307762	-0.0878324234626392	-0.0279166891490854	0.0147668801258286	0.0378184811689648
-0.31264951209578	-0.356976978245635	-0.281261005181868	-0.245714545570037	-0.165674750781134	-0.120251533827201	-0.0729205005520794	-0.000921510728928654
-0.282025580638367	-0.283702184093829	-0.257272056109265	-0.182711503845524	-0.0816516898983467	-0.0993610681336313	-0.0227173482499107	-0.0653203770225047
-0.290883121357411	-0.422649331072169	-0.238127342919487	-0.226582779250704	-0.0703225592354152	-0.0583737241732973	-0.0253255632761444	-0.00617044669664379
-0.446724802512611	-0.435061286717364	-0.309460986337426	-0.212022097825751	-0.0956548198636806	-0.044721922973337	-0.0803342003833274	0.00276766613395563
-0.337425140530789	-0.353779961157752	-0.234441456122449	-0.202916511734076	-0.0719867270786119	-0.0461280967920352	-0.00113995036856351	0.00463168718457052
-0.337229467134671	-0.326054166486699	-0.295594819888811	-0.214797933210633	-0.140965702136543	-0.0988015380761581	-0.0372097267211096	-0.0125465557940103
-0.377476163077429	-0.350118785691835	-0.28196902936607	-0.230663898678376	-0.122909132007233	-0.0555205999838061	-0.0358975667302095	0.0171005280040015
-0.341103045080491	-0.335677539139937	-0.279483463384532	-0.259972539384304	-0.0830823478146637	-0.0535937467986149	-0.0278667264401677	-0.0162417447396713
-0.376291948578478	-0.435394640826786	-0.279399330694955	-0.251681468843819	-0.132781577844271	-0.114210314390592	-0.0380902375999662	-0.0320345410853974
-0.340617845040755	-0.437031339492679	-0.32055127489462	-0.222415373065118	-0.118996848713915	-0.0955613232679718	-0.0721093160199305	0.0129597979328826
-0.290895061728395	-0.349821063394683	-0.284722222222222	-0.25531045751634	-0.212159863945578	-0.0687656641604011	-0.0112179487179488	0.0227713178294573
-0.346190094612256	-0.354496711041927	-0.246879823654349	-0.172572861846391	-0.0638026407460569	-0.0197410525279378	-0.0347670881007144	-0.0227522020111286
-0.232938596491228	-0.307002523431867	-0.231660057678443	-0.232191470054446	-0.0519057326414628	0.0203947368421054	-0.00243135011441642	0.0771786564400953
-0.289422503989005	-0.378110665076332	-0.245571831760996	-0.137089392325006	-0.0471550502734409	-0.0127529348855728	-0.0362397672870768	0.00555569774011855
-0.32031067115074	-0.44938293250733	-0.247854463230382	-0.161414004660907	-0.0333111274412173	-0.0283285547494585	-0.0209991836979233	0.020740819193012
-0.326447262631112	-0.299986555672235	-0.208284294690694	-0.151249361148184	-0.052700405308673	-0.0461875017936784	-0.0253395962517251	0.0124000178513662
-0.318405868050604	-0.324264394449012	-0.22130959385173	-0.122480402163573	-0.0336215550347654	-0.0445455635204143	-0.0247534478792421	-0.00849770922602699
-0.350978417166237	-0.326463412996477	-0.20423364075538	-0.157065619075163	-0.0176140550679976	-0.025397457040203	-0.00177317659436127	0.000415074812555649
-0.273541836263229	-0.145873496180971	-0.144480781653747	-0.0633330269326225	0.0314748008331722	0.035703794369645	0.0566241638291193	0.000919819507115505
-0.369065601967963	-0.365492522555926	-0.222608860273304	-0.190532894931722	-0.050257412838058	-0.0460909235896014	-0.0316236044228629	0.000210609705436293
-0.353002990865734	-0.433543436557961	-0.180171844018506	-0.246348314606742	-0.0334172801239829	-0.0235380956286394	0.0215088282504012	0.0298711975883803
-0.384801871387228	-0.415149645897687	-0.24548830193985	-0.217920514618871	-0.0835177582817569	-0.029846291844333	-0.0371010128459107	-0.00868722944815725
-0.353405438524526	-0.441152039534158	-0.302857177464777	-0.245514085943302	-0.0828845212282298	-0.0898691724045156	-0.0270499195730353	0.00677309995526065
-0.379212507237985	-0.362412086480854	-0.26838350813129	-0.181156833928197	-0.0850808403524059	-0.0381380524237668	-0.0316527493303923	-0.00479249011857708
-0.360366019285617	-0.347233952702703	-0.178264500455512	-0.243590553169992	-0.0584719334719335	-0.0696381865736705	-0.0127855756308796	-0.0101131261554714
-0.424664852585066	-0.45692663646004	-0.299825783972125	-0.264850596557914	-0.171359292540294	-0.146592909228061	-0.0845616825733474	-0.0329747576951751
-0.37361699830106	-0.383738276063052	-0.240258985714641	-0.232192029344174	-0.0880423686986255	-0.0686856501969253	-0.043536686049946	0.0054432143543871
-0.274887775341894	-0.443010752688172	-0.240443123160432	-0.116107865549064	-0.0496774193548387	-0.0629315223542728	-0.0248390692990973	-0.0168425283891066
-0.296661914712181	-0.391056297970732	-0.201525704347324	-0.180019312952005	-0.0611576670969931	-0.0152467928936536	-0.0272898825722584	-0.000935001340441555
-0.39433398500764	-0.397363409644308	-0.302026759426128	-0.2571470871271	-0.120168468129554	-0.114607404587418	-0.0515114803387559	-0.00986576325003186
-0.398264784742247	-0.300505274748695	-0.222601905954368	-0.0641252239971819	-0.00659811807558053	-0.00614357262103504	0.0144435115276929	0.0285538337190225
-0.366308413395828	-0.369210672125638	-0.232392170998416	-0.208351044218772	-0.070935044708988	-0.0482307733595644	-0.0145625500225317	0.0109715780549634
-0.350741107472009	-0.347281054040724	-0.332662845231892	-0.288352699931647	-0.10258046691532	-0.0754655870445344	-0.0878237207141435	-0.000139026812313814
-0.372689901322696	-0.38202034182657	-0.292108825481088	-0.308833478283112	-0.113487880281375	-0.0776982156365416	-0.0211732549087449	0.00579167712464235
-0.37278279590022	-0.367223701074633	-0.234032738799262	-0.197114294781702	-0.0805005164804207	-0.0872933251684017	-0.0465545529122231	0.0174317347763886
-0.382882053171241	-0.491418241153234	-0.312101609806528	-0.269605946441299	-0.160938272556234	-0.085325234297758	-0.0479551703734642	-0.00448662640207076
-0.378851781078774	-0.406142409418169	-0.253228168812825	-0.232134809183326	-0.116688088167945	-0.0670948649781082	-0.0563278879014766	0.00153372069354007
-0.38797639482571	-0.364787301650845	-0.191580613288798	-0.364538135814732	-0.0840485675437133	-0.0966801897034456	-0.0419378434645611	-0.016884016884017
-0.270499015492995	-0.364514302077699	-0.29214059189869	-0.267610709418097	-0.0958084259908292	-0.0852880989825113	-0.0885035984215266	-0.00639851396220859
-0.322556707985496	-0.391657099119786	-0.288181315644002	-0.295746811616936	-0.129196713063894	-0.0970876748333803	-0.094080058423479	-0.0137893528309868
-0.361908677944862	-0.38439038326301	-0.264142628205128	-0.241766279599271	-0.09593278524281	-0.0605808203631647	-0.0275270401792272	0.003480005336993
-0.30315336837076	-0.374307108820383	-0.286056889330467	-0.251918935336021	-0.117841754205391	-0.0627770466124616	-0.0152141436545106	0.00371541109492923
-0.38026834971528	-0.440975925943407	-0.281132508887824	-0.272202689762609	-0.0642486026718883	-0.0510475280335285	-0.0538768890081712	0.00570705101239766
-0.313209965584553	-0.385085625999097	-0.25456150635398	-0.230541532989126	-0.0782146774481545	-0.0543514048539174	-0.0329466626611317	0.0174672655491818
-0.398362469607448	-0.385272322328711	-0.223616730428719	-0.160485417297406	-0.0713100350185758	-0.0397990639326662	-0.0206441209081922	-0.0123984200084277
-0.607293127629734	-0.740165631469979	-0.513975155279503	-0.0227053140096618	-0.103260869565217	0.0217391304347826	-0.0348646431501231	-0.0449275362318841
-0.398406825442993	-0.416227368518205	-0.294440174650719	-0.221846154603328	-0.153699730990568	-0.100999144782128	-0.0494505735180218	-0.0116448690404177
-0.380237133360368	-0.35745989397105	-0.224776813012107	-0.206242818240489	-0.157094594594595	-0.0517047113685769	-0.039968133691902	0.00119501658666543
-0.365054960790742	-0.406083141061078	-0.311255142042744	-0.254163837063136	-0.0952789496594707	-0.0694016542520944	-0.0447737127712963	-0.0168329799310003
-0.394739698988404	-0.391441472325338	-0.220355353700993	-0.16697494341877	-0.109840735713057	-0.0897097951349703	-0.0374528772829773	0.0086432062241546
-0.334961229639826	-0.380286079410062	-0.266367483907202	-0.218595542492304	-0.0777460555104723	-0.0440163712195574	-0.029161597594333	0.0100840665274218
-0.353982843137255	-0.249237472766884	-0.125126606934164	-0.352941176470588	-0.0802139037433155	-0.0107446446786806	0.0118475559237781	0.0310160427807488
-0.25091640385758	-0.362887460244901	-0.216409703056587	-0.209190029736194	-0.0907451169520136	-0.0162623583313239	-0.0285785011448729	-0.00524674869030628
-0.485714285714286	-0.254545454545455	-0.44	-0.0923076923076923	-0.133333333333333	-0.171428571428571	-0.2	0
-0.286861402339252	-0.338563218390805	-0.237311072204884	-0.218055001713994	-0.0865113189793547	-0.0511718450955303	-0.0278875427151289	0.0076597253321391
-0.330194063926941	-0.422909652076319	-0.284277729066199	-0.234426454445664	-0.155203349282297	-0.100360576923077	-0.0790146489773356	-0.0165229885057471
-0.296327236924546	-0.299504132231405	-0.281977999827224	-0.159504132231405	-0.0733050372087806	-0.0527911692684421	-0.0250292463866562	0.0029600511496839
-0.311623686778477	-0.339286603749813	-0.223388999453357	-0.167671577949732	-0.0895389846346977	-0.0818039408413067	-0.00520074890784272	0.0194508009153318
-0.353588516746411	-0.42968772756941	-0.317164675686809	-0.309926544915425	-0.142514411833839	-0.120633971291866	-0.0765070485279692	-0.0254031885610833
-0.369574627389504	-0.392115262487538	-0.340339272664747	-0.325933425599965	-0.138561969161656	-0.092944582010951	-0.112047474466131	0.0388787570654031
-0.364548661962455	-0.431455794659061	-0.387355158453162	-0.185691736626657	-0.115703177822853	-0.112239013426391	-0.0957444985260849	-0.0165838690824079
-0.38785801437347	-0.47723259080875	-0.264606328182487	-0.243413706989866	-0.122741943377612	-0.0735726671756357	-0.0132896936288583	-0.00278510846653057
-0.430648933591857	-0.422849045346062	-0.274192206654991	-0.255204263935207	-0.0923114525139666	-0.0690594799815923	-0.0353054592720971	0.0034498867497168
-0.378424092222669	-0.398930322473793	-0.260121926624656	-0.232623857783245	-0.116976114946818	-0.0518036392012201	-0.0312900618694609	-0.00831786466486573
-0.391455586124024	-0.456940382452193	-0.384235215278941	-0.316107837513688	-0.107602403358117	-0.0769403824521934	0.00963970412789317	0.0202024746906637
-0.3558778696833	-0.457051924013034	-0.314293662027501	-0.27047089460521	-0.138226548770397	-0.11166437994723	-0.0623965833370601	-0.00109410039843116
-0.363579859658906	-0.433970024170211	-0.340672104096719	-0.26374846671968	-0.0690116739616881	-0.0646417391134441	-0.0226618139536263	0.0120085213642576
-0.401362463032292	-0.343583788835708	-0.22692754907642	-0.310195460554236	-0.0915608080167879	-0.0467678684376976	-0.0222717444066899	-0.0131170747869039
-0.430576109272217	-0.429967009150085	-0.312101789312543	-0.228566836282147	-0.0754633152019623	-0.073218841959927	-0.0189354759932816	0.00202211252280904
-0.352860030594406	-0.36539427997076	-0.231124623144712	-0.228218005952381	-0.054041805698152	-0.0827058055869074	-0.0271625322164949	0.0154209421641791
-0.363427790893461	-0.382203962764574	-0.254479673233571	-0.230652796471234	-0.0661541349417202	-0.055006568801051	-0.0159312471083415	-0.00171713141971275
-0.38809964331356	-0.329631927684093	-0.245918427828159	-0.213950902717136	-0.0722126177177964	-0.0445053901258378	-0.023685340115278	0.00676398090921315
-0.386444614599285	-0.349665787365913	-0.209164821853171	-0.171127154281825	-0.0783619847706847	-0.0356896700744421	-0.0275722964412529	0.00524930002378454
-0.371610095354737	-0.373815717125576	-0.257793374240931	-0.136692517977061	-0.0711516199409312	-0.0134790959193899	-0.00168963420812651	0.00141029422608951
-0.34113985549452	-0.35811395282576	-0.252756033908519	-0.204343489683935	-0.0693629506903974	-0.0570374610868951	-0.0233932568550643	-0.0315835367151344
-0.346231491526154	-0.349205835994019	-0.209519283143403	-0.139296861277378	-0.0486944248412138	-0.0379516806010429	-0.0280617884381563	0.00580921681839108
-0.395972817017512	-0.340872968171922	-0.210151824891206	-0.192600023060072	-0.0603700546520682	-0.0428676879149582	-0.0062463161829186	0.0051342692257158
-0.297858276044421	-0.365650614754098	-0.19334376802043	-0.246624879459981	-0.0672131147540983	-0.0695753194785078	-0.0286166235260281	-0.0301501776911612
-0.374763900902699	-0.346676972706878	-0.263909087331185	-0.246473407226649	-0.0516734212997585	-0.0711066809296899	-0.0380847029077118	-0.00324925040210222
-0.312870525083622	-0.309326398680687	-0.25502632911734	-0.183661760557598	-0.0673407914593409	-0.0603157667224418	-0.0345347243644528	-0.00928945864402653
-0.320867567436385	-0.361640472521828	-0.270391336486641	-0.211699630656072	-0.0787569383852822	-0.0568623654283686	-0.0305046700526926	0.00436634759752363
-0.295535982107069	-0.38796463684506	-0.189535069934784	-0.174148514823563	-0.0471649879371947	-0.0496550172966534	-0.0186843514892471	0.00882809527202499
-0.382819240724763	-0.445238497629912	-0.268025043693724	-0.155661100045963	-0.0866324117119321	-0.0458898877724895	-0.031675333659803	-0.0112292079505194
-0.339993276557597	-0.396799089607056	-0.195920205984802	-0.245992304070868	-0.0864270821267231	-0.0493607985544314	-0.00306310527960019	-0.0128557687564742
-0.333446404341927	-0.424489976154729	-0.173388377262623	-0.179406000301523	-0.102773533905277	-0.0873648996397324	-0.0106368609441481	-0.00191231343283582
-0.27939840487879	-0.308733829587338	-0.176469451049598	-0.173647549530761	-0.0247287820237584	-0.0250885771679742	-0.0128696835318606	0.0103551845772361
-0.376103155575714	-0.385372270115869	-0.268028243125834	-0.156581002556363	-0.057183922796571	-0.0232303019277733	-0.0150299213180156	0.0107549188740637
-0.366346277647454	-0.323822876546944	-0.2183060900048	-0.173454302193	-0.0618445418461674	-0.0457002326552338	-0.0286455590236006	-0.0173074917549644
-0.35450037547089	-0.324359800077589	-0.294740194645169	-0.192658583443912	-0.0955402345790969	-0.0561872828437447	-0.0405886927163139	-0.00674902443011793
-0.454926724651495	-0.397973785473785	-0.238949178675206	-0.167164910561137	-0.0852559205500382	-0.0454667973535898	-0.0245136837411516	-0.0131358225108225
-0.354363501851633	-0.348448704915395	-0.210058870483482	-0.166055825540006	-0.0591857822373247	-0.0332473751184696	-0.0222168424967042	-0.0015821535804813
-0.382056384742952	-0.309049707602339	-0.285506800102643	-0.175320208191899	-0.0901587301587302	-0.0461111111111112	-0.000167458701063605	-0.00632112004766161
-0.349636630410074	-0.381381953953027	-0.221922034329556	-0.166497450934999	-0.0583784744119502	-0.0210764500108173	-0.0197334362440112	0.00375436772973869
-0.312870114488748	-0.297511312217195	-0.183656417112299	-0.263857466063348	-0.0192368839427662	-0.0569040247678019	-0.00676394588843288	0.00747392192708896
-0.255311295217784	-0.338290074501322	-0.245570776255708	-0.150230640201286	-0.0288070222104002	-0.0133703405258602	0.00284452429074034	0.0227892542553525
-0.439383639977706	-0.35982776625157	-0.262458894844381	-0.164882698443883	-0.057014420397954	-0.0811707267809747	-0.0228723644663397	0.00212818934777814
-0.172125042560436	-0.156522331154684	-0.100977891156463	-0.12118399339934	-0.0187341571609633	-0.0358730440967283	-0.0331115856329391	-0.0350300687285224
-0.262315073892395	-0.318261229155147	-0.180261415848836	-0.172376952140219	-0.0452792010438867	-0.0223744213511718	0.0157801757659635	0.0362439939032341
-0.381276636270565	-0.414945291252925	-0.218293198953685	-0.208822703298761	-0.0597721360439348	-0.043710904295896	-0.0212588443777568	0.0251226103493144
-0.39202952787684	-0.353185255633446	-0.226998065019859	-0.1634578304649	-0.0629503871803014	-0.0245696918632643	-0.0291246874953218	0.00843156704883619
-0.29252016420158	-0.319389334635107	-0.217700348002454	-0.109738493355561	-0.0406280345920592	-0.0116384853876531	0.0157579525141628	0.00753076084934501
-0.39535264524873	-0.468036000540781	-0.245291312278851	-0.255988933765138	-0.115533489501684	-0.0348859886248886	-0.0233143942338085	0.00519388619703165
-0.357769585975742	-0.358751910377454	-0.240362089203802	-0.164211253163855	-0.0450181245046211	-0.0377803226309538	-0.0297166726581561	-0.00852871958705226
-0.407174142144421	-0.424908063936526	-0.2714587168158	-0.22790263809479	-0.0881027437744675	-0.0607437960416879	-0.0255965165660502	-0.00433199624775049
-0.278220443260314	-0.377139403585488	-0.301382270685337	-0.148430913730001	-0.0639478773540622	-0.015439977070381	-0.0268354861296474	-0.00175441913025753
-0.725417439703154	-0.266233766233766	-0.242424242424242	-0.0454545454545454	-0.272727272727273	0.0284090909090909	-0.0202020202020202	0.015909090909091
-0.341340870429193	-0.31963728080711	-0.193817974318084	-0.222136424935833	-0.0803022424439389	-0.0298689912991696	-0.0401341752170482	0.0141215785620612
-0.348981490353903	-0.344734116022099	-0.235825394782012	-0.188064704823614	-0.090063238315357	-0.0492290811673507	-0.0204341900311527	-9.94052392409017e-05
-0.375143719459615	-0.363829871886687	-0.252075915060475	-0.137497184831003	-0.0340194319067558	-0.0208920187793427	-0.0122299924839057	0.014384513358176
-0.30426377150386	-0.290267078881744	-0.223203856655545	-0.136608491609735	-0.0590204674339397	-0.0401347583248529	0.00783103422371312	0.00504982860775005
-0.119047619047619	-0.0726817042606517	-0.30952380952381	-0.230576441102757	-0.00952380952380949	0.0476190476190476	0.19047619047619	0.116402116402116
-0.295162655634225	-0.323639181172407	-0.255490811295383	-0.170933752076648	-0.0802354248598726	-0.0687126619085382	-0.0271244119707738	-0.0130625804057827
-0.361670564644179	-0.40211264430365	-0.202525700825911	-0.156857246553055	-0.0464011447865611	-0.0451196565310011	-0.0113358161934884	0.00673138690804553
-0.38047787659966	-0.478402835381947	-0.256872091703552	-0.231565025359769	-0.0620185890746717	-0.043905267498196	-0.0642101784534038	-0.0102886098259528
-0.265584625322997	-0.298591713221601	-0.169761157601116	-0.194760101010101	0.0143924936386768	0.0317774261603375	0.0282972440944882	0.0189598321342925
-0.223811450586025	-0.288725537463487	-0.14391486294591	-0.117556635569449	-0.0691896169756357	0.019438582956632	-0.0207883134755471	0.0132589097708301
-0.0326086956521739	0.0725806451612903	0.0416666666666667	0	-0.0833333333333333	0.0978260869565217	0.053030303030303	0.0467032967032967
-0.287747293766331	-0.314596511405022	-0.19118473432352	-0.168135764944276	-0.0901892455430258	-0.0220861553898428	-0.00761295442146503	0.0110350642265535
-0.355765570433142	-0.271646859083192	-0.262651466479404	-0.153638574751008	-0.0760653126244524	-0.0268213120695904	-0.0199855829879257	0.0117464671158548
-0.149673158568637	-0.27119237162103	-0.345465315256022	-0.1540672607071	-0.0351051029796872	0.0132796780684105	-0.0192001062981664	0.00375586854460097
-0.334507482816243	-0.267898336452495	-0.194261912077398	-0.136672517583756	-0.0509799185738607	-0.0554294537382135	0.00931489349710846	-0.0431139869499032
-0.410801268429828	-0.49621546961326	-0.243584807592354	-0.269564984176367	-0.0812154696132596	-0.0812154696132596	-0.0833431291877278	-0.000808344931325866
-0.379112563063436	-0.427146087663198	-0.336681019719137	-0.244585992230041	-0.0836499351087201	-0.0367104007428488	-0.0432069777825679	-0.0048514034558812
-0.418931229269356	-0.385738200439893	-0.277821114411269	-0.24914240105985	-0.0754535557677454	-0.0759067296983669	-0.0208270055009956	-0.00778400695109327
-0.321573927417714	-0.355610914334639	-0.235696638234563	-0.19291190865738	-0.0557854608178768	-0.0348349580896484	-0.025036068215168	0.000464253251868274
-0.380215123859192	-0.356238273921201	-0.0935592185592186	-0.20467032967033	0	-0.0380036630036631	-0.050990675990676	-0.024867374005305
-0.371679667531549	-0.401400812670322	-0.261458641956389	-0.199759277290923	-0.0955440480756937	-0.0738926225781144	-0.0533602171464753	-0.000900660994874625
-0.343420810163355	-0.312093382542271	-0.267567344377095	-0.214909962234081	-0.0572386389406533	-0.0668983571041704	0.00660924393402018	-0.0237376284983736
-0.311615773051724	-0.342947786496174	-0.209081266915368	-0.180242248790636	-0.0562709162557674	-0.0396541391510793	-0.0137094572578443	0.0752840046169735
-0.558932178407002	-0.572217367124811	-0.313089065782626	-0.25246582848793	-0.0584771618494554	-0.0860945748624059	-0.00753191444504175	0.00412743741912458
-0.369559209227559	-0.395956458721566	-0.227312143906547	-0.218902911627499	-0.0565191691753612	-0.0441889675350583	-0.0154750537121031	-0.00576527991782227
-0.418396973938391	-0.399056471577374	-0.273759610661122	-0.213378787094484	-0.128740315839177	-0.0525263805269632	-0.0446991200681238	-0.0213488419173469
-0.378394460672942	-0.404912471211137	-0.276380061978045	-0.272209559471963	-0.0730105955321555	-0.034917161982207	-0.0327360932754438	-0.0117531283529821
-0.477402529972623	-0.500235287931964	-0.354848678201904	-0.185788049925308	-0.0678814185817059	-0.0622259638553504	-0.035730773211281	-0.00526678900126609
-0.372760645284417	-0.390186531375951	-0.236932871102321	-0.194924957450101	-0.0703530456750319	-0.0563368519256957	-0.00937648442184447	0.00544082524172751
-0.32521211082408	-0.365564286564709	-0.26102140993322	-0.187128882576917	-0.0622178263798684	-0.0333457804331591	-0.022936646746498	0.0013303101053892
-0.366556197832355	-0.348158958776946	-0.167016908103768	-0.161401589162433	-0.0708627560149044	-0.0478132467216318	0.016851167410934	0.0123148859333522
-0.425604787369493	-0.456410706410706	-0.276250411472793	-0.226911976911977	-0.070681160460166	-0.0751615963944732	-0.0409216387477257	-0.0170411758783852
-0.283907946571556	-0.389228635547086	-0.16407157390993	-0.142404173610608	-0.0647406659471003	-0.0172993294093259	0.00142272076843364	0.0189116018898433
-0.304993616812334	-0.3672201603223	-0.15030059206145	-0.151789051404081	-0.0345589369162795	-0.0346316258621081	-0.0444551994910084	0.0289847113610403
-0.318518518518519	-0.39031339031339	-0.351851851851852	0.0529100529100529	-0.260942760942761	-0.0826210826210826	0.0481481481481482	-0.0393518518518519
-0.395802919708029	-0.3078125	-0.175	-0.115661478599222	-0.045	-0.0374620060790274	0.0164414414414414	0.00670731707317074
-0.39891975308642	-0.335950586264657	-0.302083333333333	-0.261694547707559	-0.104166666666667	-0.0352891156462585	-0.0265804597701149	-0.0193676716917922
-0.30826915866286	-0.315289336461026	-0.169297019690721	-0.12271512935883	-0.0287025243168134	-0.0568234808212426	0.00112145072774994	-0.00097285136655223
-0.326561929847621	-0.314724302886009	-0.189610027603059	-0.128162698400769	-0.0702968147973088	-0.031944728531584	-0.0243764236318335	0.00579139481699043
-0.380984296216863	-0.338289649785913	-0.213089494263684	-0.14707123442493	-0.0532263202389006	-0.0257220807718587	-0.021268796428357	-0.00764200912464397
-0.393153177437833	-0.414095685222446	-0.260267487276601	-0.153398652786283	-0.092361863488624	-0.0905265618607912	-0.030396051522812	0.00532170294494239
-0.388197033145	-0.44657961475106	-0.285585722910814	-0.217998283710367	-0.0733195265717687	-0.0453899456146648	-0.0186660094292713	-0.00383212717299364
-0.392220037536867	-0.402730610922444	-0.244564847577572	-0.154723994099892	-0.0662726880044719	-0.0623872736454801	-0.0282580293957539	0.00703184202314966
-0.339908519153802	-0.33412529698637	-0.195068768869507	-0.185614611122512	-0.0411012628441446	-0.0178991992463495	-0.0299194476409665	-0.0115063680281071
-0.352002490881594	-0.388263214670982	-0.24020677628301	-0.165376344086022	-0.0718173258003767	-0.0557920602011825	-0.0162269217858342	-0.0210651974288338
-0.325383307901131	-0.331062482311434	-0.217792518278599	-0.188735752662693	-0.075131100882995	-0.0210685433288174	-0.0211194183796923	-0.00660354823001941
-0.274785960673041	-0.287609532288223	-0.153655455827305	-0.125852003863203	0.00122142051712459	-0.0187100968939827	0.000250583379152958	0.0457103000475505
-0.372355560659419	-0.390470063718282	-0.263894829388841	-0.210326731938882	-0.0982928650007858	-0.0549645186916602	-0.0303295958783764	-0.0022679860822441
-0.310681109469883	-0.306890259796681	-0.168202476991251	-0.0468496918453624	-0.0856017443905184	-0.0581349583030426	-0.0340777179234395	-0.0218861172946097
-0.295890815069325	-0.247254732108299	-0.213634947088872	-0.122335577529352	-0.0185378776565006	0.017151198566916	-0.0025040472181459	0.0268425274733833
-0.351742457257546	-0.383689458689459	-0.283681806236988	-0.196545487008702	-0.076808778982692	-0.0504599104599104	-0.0267307963125454	0.00120580264206838
-0.330049056290014	-0.410002278423331	-0.297448165869219	-0.233605859308465	-0.125730994152047	-0.0577376276512176	-0.166329284750337	-0.0329205366357069
-0.340014164305949	-0.419112524961687	-0.296457463275021	-0.277544577931253	-0.128555830972616	-0.0793428216205784	-0.0957072336128798	-0.0377295690056879
-0.361492595669811	-0.376005617489722	-0.22947162788242	-0.30941662634032	-0.158810107647009	-0.0104034112472932	-0.0619631555153707	0.00535357380793755
-0.38876275953177	-0.430671227753665	-0.273935344994764	-0.27417960488729	-0.159989140131094	-0.0815942375733415	-0.0567661707263124	-0.00443406622238551
-0.342745042170514	-0.376219502908192	-0.272001235911283	-0.207571773387694	-0.0973138660815347	-0.0521651533301025	-0.0288712774520372	0.00360839575895466
-0.369818220175099	-0.446108608942071	-0.304558741539311	-0.235422492972301	-0.0566580937392038	-0.0468150001955187	-0.0758225819924215	-0.0148250601203798
-0.36349342481418	-0.474013389711064	-0.275364905600508	-0.208333333333333	-0.0894437071444372	-0.120970341715023	-0.0317099567099568	-0.0425222816399288
-0.354864602575023	-0.396356273509878	-0.280490806813944	-0.201458983030895	-0.090709763370206	-0.0638662173165985	-0.029241006992057	0.0107532641363819
-0.412465545943725	-0.364408118139461	-0.286558706498085	-0.225367545066829	-0.116738827680019	-0.0659711861147431	-0.0457470743861668	-0.0080821366873447
-0.400031859534851	-0.32315560128306	-0.270877804137228	-0.258302288212429	-0.0987670865719646	-0.0421719245454927	-0.0205750707356069	-0.0023975470206069
-0.369084591667139	-0.292780109527085	-0.255724715099715	-0.158331641923761	-0.0630522305242113	-0.0443185032177896	-0.0237952502038539	-0.00405193808806625
-0.360790116497557	-0.412686788928511	-0.246393557422969	-0.267923476968796	-0.076082966226138	-0.0602744807121661	-0.0245127287191726	-0.00367869571796031
-0.361350728875625	-0.310548049828924	-0.212666861217751	-0.17045397634975	-0.0741957891183607	-0.0569790828856361	-0.042730729081872	0.00131270907054992
-0.364557627376754	-0.35135707003674	-0.227101263316815	-0.185845421935402	-0.0680073292983208	-0.0253235640660895	-0.0224177897705048	0.00997649124085431
-0.387389765046669	-0.383099894161053	-0.273595237426638	-0.209095325403915	-0.119744361669558	-0.051877334215089	-0.0122269669796483	0.000306333293568883
-0.356686979650782	-0.358545300775177	-0.234453880998883	-0.225282668366409	-0.0933253371114608	-0.0479890651940084	-0.0622801580276375	-0.0137866457099646
-0.322985445509407	-0.441951006124234	-0.20900944933203	-0.255902777777778	-0.0786252354048964	-0.0555357848952155	-0.0215762273901808	-0.00238095238095237
-0.373371502343465	-0.360151818485152	-0.26281131430832	-0.177440517440517	-0.0899061312968598	-0.0867375996686341	-0.0312063215289022	-0.0264849172212593
-0.380850030943231	-0.496550698302686	-0.365710372788507	-0.25292819384442	-0.0829762341067352	-0.0533766740687045	-0.0595416910225012	-0.0146911926836307
-0.374684332823347	-0.382739399628778	-0.256417569104754	-0.16350558505473	-0.0356182429208306	-0.0696335085485462	-0.0295206819452208	0.00387328894875005
-0.346593358295369	-0.466221530927866	-0.252657817720713	-0.180623897717436	-0.0760644462202066	-0.034346394732616	-0.00275298813920943	0.00573729907968412
-0.312184113840243	-0.285037983045249	-0.284094764784544	-0.138162327037972	-0.0557215865886223	-0.00534672840314643	-0.0124573378839591	0.0129524981816147
-0.30701567331272	-0.270723503149654	-0.214484310869853	-0.16121232334181	-0.115802593313362	-0.0430454211211042	-0.00990121623936502	0.0043697517342095
-0.439016840019812	-0.323802772741524	-0.347168520310457	-0.19211207811505	-0.133142523079921	-0.103781708622855	-0.0782041678435033	-0.00534948818699232
-0.349558371735791	-0.455972906403941	-0.385400665642601	-0.211156407900781	-0.161712688270196	-0.0829703832752613	-0.0587998712998713	-0.0297513881877839
-0.410374735808186	-0.465590833434277	-0.315623636561955	-0.310781414679314	-0.119137126999113	-0.091128425266536	-0.0601171325806257	-0.00209424083769638
-0.393698101022901	-0.392419262346672	-0.257701129874256	-0.235356074659311	-0.105852882729783	-0.126155010166927	-0.0936384127556453	-0.00543198505715148
-0.343805874840358	-0.37967332123412	-0.224194460146976	-0.184152604548789	-0.0366151186245318	-0.0358934169278997	-0.0168025078369907	0.0256930358350236
-0.30820411046453	-0.345601361730394	-0.239965084784925	-0.237054283917949	-0.117467664343402	-0.132567388422448	-0.0423748794341443	0.0126638802557782
-0.392172779186509	-0.454637295485906	-0.342324561403509	-0.277373581011352	-0.144548222888828	-0.125337381916329	-0.0761167787309683	-0.00926101224283726
-0.473684210526316	-0.355932203389831	-0.352941176470588	-0.270833333333333	-0.163636363636364	-0.111111111111111	-0.125	-0.0571428571428572
-0.335459662288931	-0.309542266311654	-0.235836736195416	-0.200655122566358	-0.0727535268797327	-0.0482253279957728	-0.0298331333408469	0.000490599810301307
-0.359984739481142	-0.414906640818371	-0.27196364455397	-0.271866717152594	-0.109621103117506	-0.113532737874502	-0.0319967376352726	-0.0115158399596114
-0.382428507596068	-0.517459371793599	-0.244513726298934	-0.244566188755488	-0.241140628808189	-0.113685475266079	-0.0577414193220231	-0.00749069665079427
-0.298656145743524	-0.313343851331531	-0.345474854908817	-0.300694980694981	-0.0861716541229727	-0.0748425633921818	-0.0335795960795962	-0.000302823832235677
-0.389960088081475	-0.39583123988165	-0.265557978916757	-0.264965346238872	-0.101909665468018	-0.0589348370927318	-0.0361682082905105	0.00883954323385716
-0.37339601551313	-0.402366561507545	-0.284020248765139	-0.203377098867179	-0.0758761064726181	-0.042456356494956	-0.0286083809048655	0.000637582088958477
-0.294452483704491	-0.338903444929646	-0.333708823556681	-0.241559271487911	-0.11868959090826	-0.0456555816817825	-0.062849447006489	-0.0137228251727549
-0.320701695551174	-0.347655872204612	-0.199567164780451	-0.164377802070082	-0.0611126300040657	-0.0312546340397071	-0.034048098354284	-0.00194398969860943
-0.336358974358974	-0.316401729703392	-0.329467852080917	-0.178242469504605	-0.0895589743589743	-0.0218909670463601	-0.0146986771190593	-0.00884173297966395
-0.381140205502154	-0.374222456510279	-0.320622251180974	-0.277527259286638	-0.106763999260765	-0.0991500490356325	-0.0350140056022409	0.0124658780709737
-0.237603473014238	-0.322117871659071	-0.126201801680478	-0.122316020740484	-0.0160328561311209	-0.0185225539333188	0.0294052163315767	0.00463491686813111
-0.322260282206011	-0.416520811099253	-0.2639919871177	-0.212727707650977	-0.0821002102408839	-0.0492158465602458	-0.0296270235241026	-0.00965334121973482
-0.3307668471964	-0.389568345323741	-0.25805249072204	-0.244994701912888	-0.0466908524462482	-0.0617636641292293	0.00328879753340183	-0.0435844095807691
-0.336428823737195	-0.287417716833245	-0.222157113048155	-0.204794090313734	-0.0275226945552787	-0.0239029311634559	-0.0116718066136485	0.00594915754488179
-0.339157894736842	-0.598641509433962	-0.566361445783133	-0.265772727272727	-0.118857142857143	-0.227700680272109	-0.0767194244604317	-0.00377777777777777
-0.357151979565773	-0.460605591664088	-0.32843056414485	-0.251216141514649	-0.126869322152341	-0.122676450034941	-0.0523024800999935	0.00961356239443001
-0.40363959404528	-0.323592368543509	-0.237236028254584	-0.244227289178429	-0.0947103809658689	-0.0278530201725813	-0.00651465798045603	-0.04010220601143
-0.301401179941003	-0.32517873100983	-0.297995780590717	-0.216849148418491	-0.0627777777777777	-0.0527286135693215	-0.00434560327198363	-0.017354740061162
-0.364317471839475	-0.359450315523336	-0.298067988005386	-0.26278770082925	-0.114645788468352	-0.0628870981915995	-0.0476795256373039	-0.0264481945844468
-0.308904432327905	-0.298046582075479	-0.234994831806083	-0.226070539775165	-0.120096033596319	-0.0280723060395162	-0.0342361072864461	0.00334690042179386
-0.367944986589054	-0.407464183104838	-0.306249895220372	-0.24317696516749	-0.0953732336477864	-0.0822629409070087	-0.0492665171513659	-0.038548457192525
-0.314052479319639	-0.380352299307337	-0.262719854209833	-0.211640991945349	-0.096093353149231	-0.0616178767620876	-0.0284473746918111	0.0085884719465511
-0.340554928680959	-0.292099644128114	-0.120350469210622	-0.144839857651246	-0.028219472944091	-0.0232191031814573	0.0526890882662523	0.0421000389146754
-0.357463266387791	-0.35639305641104	-0.249809544772578	-0.197327874574482	-0.101319806275392	-0.0939971518131494	-0.0487539851873523	-0.00674743785433929
-0.392595767896808	-0.399149284909383	-0.31534338957675	-0.222239513333805	-0.135083498342808	-0.0802524343264224	-0.00142764438676191	0.00570261174865272
-0.381847008361206	-0.489701308350657	-0.254833608430461	-0.207768089986347	-0.113755240362175	-0.0695605723370429	-0.0564406399760199	-0.00969164578337067
-0.372447847045003	-0.391474571494263	-0.279892958728033	-0.217311102207148	-0.0513725053529217	-0.0408410335482041	-0.0255386797878322	0.0123815719020625
-0.365889276851791	-0.330002541839039	-0.271330202470823	-0.237245978129328	-0.0727077871712255	-0.0502488788980514	-0.0597016188261734	-0.00550721705112645
-0.39589211128855	-0.420546085575605	-0.306182572982004	-0.232860644774759	-0.0847418516407576	-0.0259140005708591	-0.0426140304448474	0.00345999924975771
-0.304020194424992	-0.354659086673484	-0.259158534634458	-0.211362053475843	-0.0808692991634999	-0.0491781013793523	-0.0336898773225645	-0.0100057119830725
-0.243677283140919	-0.504356705241661	-0.307592358477314	-0.244422045307001	-0.107433628318584	-0.0713360673429743	-0.053996128318584	0.0159827417881775
-0.410427372918086	-0.353306451612903	-0.308221705850191	-0.246076721883174	-0.131677335495052	-0.0745264951858879	-0.00959023539668702	0.00484301457926761
-0.355758147921481	-0.387384658772686	-0.26920158488611	-0.216270474896466	-0.121473393439752	-0.0785636049597687	-0.0558468923127525	-0.00475701848226617
-0.252213695673022	-0.28483774902444	-0.130255120710848	-0.135716792625003	0.0183593159650774	0.0328813676077198	0.0779522387655474	0.0260472638954563
-0.291666666666667	-0.830065359477124	-0.477124183006536	-0.408888888888889	-0.222222222222222	-0.14975845410628	-0.111111111111111	-0.0261437908496731
-0.390805870540987	-0.447147664015134	-0.271074246735686	-0.191034407901878	-0.0592776511451211	-0.0382969321830356	-0.0245431112659761	0.00958588452169329
-0.38794999284891	-0.36817890011604	-0.280641944745302	-0.145722238044069	-0.076917499395768	0.00443492204167217	-0.0109888924835545	0.00179639108258556
-0.28955919150361	-0.30487337138941	-0.193265663662371	-0.105119216710834	-0.0449143203776213	-0.0170219430336233	0.000235196226467949	0.0271649875965243
-0.325946100679106	-0.33205505289155	-0.227637130683677	-0.175564545934768	-0.0574211451095326	-0.0387430318460399	-0.0112045490736119	0.00539017408673681
-0.302140841614526	-0.366435261023306	-0.223193473193473	-0.248016168228934	-0.0737356702703238	-0.0229821683862889	-0.022002997002997	0.0227272727272727
-0.291173922164154	-0.323763033014134	-0.205096261286138	-0.173372115636653	-0.0506782085359203	-0.0111111762877103	-0.00244101413113984	0.000568861905995921
-0.377555449187551	-0.375003465342739	-0.201966576461447	-0.149992616217901	-0.0466796233220872	-0.042527521688674	-0.0123620769313566	0.00936282330078819
-0.325700311249444	-0.435101679929266	-0.203725961538462	-0.279352226720648	-0.0043016194331984	-0.0306973400431345	-0.00263435194942052	0.00787330316742074
-0.417383191194693	-0.355632386395162	-0.2366742922505	-0.179784249777636	-0.0551179904349899	-0.0335780531867577	-0.0354389504111318	0.00360968120178984
-0.361979168758762	-0.41651021949089	-0.260500203165914	-0.167418779533287	-0.0429599551902297	-0.0428603633897432	-0.0141619977050761	0.00267756130315755
-0.315172820461164	-0.454168183870048	-0.244064820135617	-0.223802663687414	-0.0715053178277699	-0.0349006359205849	-0.00819531546086028	-0.000119156603746173
-0.332160028393329	-0.241767563127255	-0.230308083845993	-0.119594695010006	-0.0281155390101141	-0.0299647965052108	-0.03052037344556	-0.0607592677656468
-0.523232323232323	-0.426053639846743	-0.427777777777778	-0.23359173126615	-0.0715277777777777	0.0222222222222223	-0.0931623931623932	0.0222222222222223
-0.411455335733845	-0.329645344261808	-0.205146293705256	-0.163298698076452	-0.0465205124081628	-0.0638976416720004	-0.0108577142672817	0.00839658892937867
-0.415890008702459	-0.455497236701247	-0.301646696242243	-0.16162404258358	-0.0803608036080361	-0.0441326878167377	-0.0313823541258083	-0.00287225214985332
-0.34984544249562	-0.348681165816793	-0.219851512631211	-0.200586971843521	-0.0854160053284025	-0.0541291323947506	-0.0217973990282478	-0.00228971786926924
-0.358774176455003	-0.37654367755133	-0.195342457672114	-0.150394906753957	-0.0286083274754377	-0.0342936480388754	0.00418072021489313	0.00324606475817635
-0.267108202058359	-0.295323162436493	-0.103990843264592	-0.138959967707401	-0.00541295916039242	0.0133977717225818	0.046215393330029	0.0440521892177994
-0.309094341098305	-0.262671675219231	-0.171325607604572	-0.135370405110694	-0.0434679988301413	-0.0324658056089059	-0.00664286552821702	0.015942351615182
-0.348694350452637	-0.367332488283722	-0.241554719969735	-0.187559909122024	-0.0889004843432696	-0.0376500572812948	-0.0221751796382192	-0.0130117263391618
-0.270860200317236	-0.293309869627001	-0.186117527217397	-0.153952138119909	-0.0606478750228316	-0.0456128238584124	-0.0328302739194736	-0.00222952457269898
-0.293009706633671	-0.33842459507659	-0.235979038709163	-0.159670491436049	-0.0564822522096232	-0.0395302102788182	-0.0300408918592892	-0.017263829106507
-0.409672054408541	-0.336588459720346	-0.254370843650413	-0.181229773462783	-0.102007762077584	-0.0949978894048121	-0.0217929393684148	-6.58185191034777e-05
-0.31982421690257	-0.375642435628057	-0.256649579518687	-0.280964181551307	-0.119839868440122	-0.0890611678590763	-0.109899385508812	0.0102802465352266
-0.228550000570327	-0.305383504381518	-0.197851375267311	-0.104226783934938	-0.0624629745264742	-0.0481770338822125	-0.020399559107192	-0.0136710116597742
-0.278849174882928	-0.177611319184353	-0.134758309925094	-0.0836380559803205	-0.0321201758671227	0.0865259888553941	0.0270625474335006	0.0397431781701444
-0.376362893560821	-0.347547899280885	-0.288898405521417	-0.189396893255259	-0.0658147102954411	-0.0320934018809708	-0.0353954860603681	0.0199398735129603
-0.320630981921304	-0.456027164685908	-0.240721760707735	-0.319706164164804	-0.0790463138660482	-0.0944964294508741	-0.0759962049335863	-0.0119293002164279
-0.291567601713277	-0.328101267005968	-0.265654120357964	-0.183329656799735	-0.0919867147320953	-0.0562050544867836	-0.0292447062076286	-0.0467878140087425
-0.3921418638666	-0.395506340827172	-0.260807739260831	-0.207694665849172	-0.0905870820749218	-0.0699914599641482	-0.0374580643076774	-0.00993157484764717
-0.402379253499988	-0.527059170962199	-0.370544519878188	-0.284309441067423	-0.240844679428132	-0.0698403632521347	-0.0987378220717025	-0.0390259368352152
-0.360312183841596	-0.25396163469558	-0.244741174318639	-0.232244318181818	-0.0607483283539622	-0.0788102839858847	-0.0570211038961039	-0.0178405212534906
-0.314341116157994	-0.405384625760417	-0.262127998785302	-0.158608255637899	-0.0696593171927232	-0.0643180786596486	-0.0496529291082457	-0.00841178256908592
-0.335529912278466	-0.375570601666508	-0.220827096845723	-0.197777819079464	-0.106306003237177	-0.13771725716517	-0.0397981957921003	-0.0145946038485243
-0.33741935483871	-0.336242884250474	-0.329032258064516	-0.265298142717498	-0.0509551465957596	-0.167741935483871	-0.091705069124424	-0.0237075644456965
-0.378326415277005	-0.42726296307643	-0.339251666182745	-0.217937436426711	-0.149413211358769	-0.0879214997030664	-0.0613471148428335	-0.00535846679562291
-0.417420470047254	-0.379213188401854	-0.277255517717191	-0.283289641728843	-0.0872851032735388	0.00784233531862688	-0.0474453228336768	0.0511502096219439
-0.388540519396904	-0.50514015687283	-0.357362120576878	-0.31965157482291	-0.143332227959638	-0.066481718993429	-0.062603034496998	-0.0160811999567303
-0.337720524723004	-0.411677909097028	-0.28374038775943	-0.269217711819196	-0.13104666492604	-0.0882519684445162	-0.0442901746204201	-0.0108067697329857
-0.322850484484239	-0.324430980071814	-0.200086460144821	-0.155220150212038	-0.0753481803367735	-0.0722433460076046	-0.0124180891513632	-0.0350110785895998
-0.263551961665169	-0.399092970521542	-0.259447802877647	-0.385225885225885	-0.132091532722448	-0.0388471177944862	-0.111111111111111	-0.00534851621808141
-0.342462579259208	-0.355180837126316	-0.228460088499124	-0.197283859802373	-0.128510381613683	-0.10220357756936	-0.0858868907313697	-0.0433493835063599
-0.416753930548972	-0.374021242280662	-0.213150056717885	-0.21568914491905	-0.043342776203966	-0.0609898350274954	-0.037092776203966	-0.0106250981037022
-0.290393567498942	-0.389944695827049	-0.25609243697479	-0.164705882352941	-0.0466294547015887	-0.0774072686399401	-0.0620057859209258	-0.0395173453996984
-0.42867731299223	-0.4263739497172	-0.296646966484565	-0.227026435533373	-0.0738933309394757	-0.0383023992890124	-0.0432976904139966	-0.010471398515141
-0.31794173129323	-0.379362140227451	-0.226110975689224	-0.209640679826711	-0.0627664838746012	-0.0435546641770792	-0.033812432471988	-0.00357825604110962
-0.55211380127693	-0.534397929134178	-0.399157460943658	-0.367729478085139	-0.204275865432516	-0.151967454832922	-0.0583810988396477	-0.022260697501855
-0.395844570971931	-0.382985090027343	-0.268792205286514	-0.176824583866837	-0.122067712830897	-0.0482531552954087	-0.0365682344721068	-0.0310135321734327
-0.354798734780536	-0.421733170880292	-0.287778559699742	-0.246360036551934	-0.117006802721088	-0.088531090828291	-0.167831885229339	-0.0305428790478623
-0.41706481096801	-0.332046476761619	-0.216383034184851	-0.10632183908046	-0.162833310065615	-0.0448139025725233	-0.116162710102235	-0.0419278996865204
-0.307471347325269	-0.267456617099346	-0.236081174508927	-0.121910095885992	-0.0948059701492537	-0.0687028773657486	0.00769480745572293	0.0317822651448639
-0.315393988627132	-0.334139264990329	-0.233827493261456	-0.135284810126582	-0.101223362273086	-0.0814332247557004	-0.00998492840994725	0.00126171593366975
-0.36201489913418	-0.367893042184921	-0.220908765801299	-0.241147049951949	-0.0917170622359621	-0.0669931786996856	-0.0335718009615942	-0.0243051510360323
-0.355274195239593	-0.387886804553471	-0.276339494829388	-0.142657922508669	-0.0749317822777539	-0.057047216349542	-0.00510923185341794	0.013967803030303
-0.324417742782543	-0.380419241620359	-0.226905549978566	-0.156714572484217	-0.0678172432022727	-0.0432868590565039	-0.0143692069844894	-0.0080659238355687
-0.288453692370461	-0.41375497567448	-0.148517846339988	-0.0688259109311741	-0.0294352903535434	-0.0257997936016512	-0.0128706044587451	-0.0147841513897102
-0.331747656055536	-0.451573819319989	-0.232492857617434	-0.201248864229513	-0.0271837988600995	-0.0274006362862392	-0.0206586338842303	-0.0156128955366188
-0.329213466137871	-0.34253444592599	-0.236066866507212	-0.163161465400271	-0.0614826564043892	-0.0376813117511037	-0.0160850676196482	-0.00733198414706127
-0.378453032749795	-0.341787902760831	-0.214893600997149	-0.207127106556577	-0.095703922242205	-0.0444788583798494	-0.025606242959558	-0.00195619603254849
-0.338529034631922	-0.37160278297478	-0.242877384895275	-0.16510533222577	-0.0547293719422437	-0.0417357145488445	-0.0108005229654714	0.00655974992878205
-0.0147855103022611	-0.0039754634784817	-0.0047893946624146	-0.00935617188667032	-0.00525500989077148	0.00684538970962812	0.00389873958555864	-0.0115423244719249
-0.303241937994945	-0.338400425957811	-0.208312456090018	-0.155867396331724	-0.0332083151313978	-0.0252002156225803	-0.0157821478773476	0.010552903597041
-0.324051863175618	-0.299636807224448	-0.194268860399094	-0.172834002350963	-0.0695225840618626	-0.0249234940047011	-0.024432463197246	-0.00661180927455018
-0.323213235911649	-0.279377703972381	-0.203450452345887	-0.109555735651661	-0.0359828141783028	-0.0493086123338224	-0.0374276576302163	0.0058685832976163
-0.366578301717432	-0.328892458671651	-0.191613084912249	-0.117433251781725	-0.0372693551216823	-0.0683589186251867	-0.00945651468966857	0.00515006002400964
-0.353109433962264	-0.352539597315436	-0.178654263565892	-0.185870353302611	-0.0749896260554885	-0.0360125326370757	-0.0197717451523546	-0.00318415841584163
-0.266129616782464	-0.356610970421712	-0.199479173945653	-0.207438056917588	-0.0888658175280443	-0.0526745388257061	-0.0154504386069747	-0.00669424466606017
-0.245576621654208	-0.195415495466962	-0.183726950241283	-0.232117232682524	-0.0240883960244159	-0.0514478337754199	-0.00799545282303904	0.0057611609335747
-0.341432342948802	-0.405022343952717	-0.220279352426345	-0.147501335549356	-0.0608920700815108	-0.0470773236733122	-0.0201051715728584	0.00177374377698036
-0.373869775398872	-0.376595875349643	-0.249965477130932	-0.202190803701979	-0.063706951067481	-0.0491546273130888	-0.0134907980632132	0.00557892151727424
-0.396704329181623	-0.465977723509441	-0.313164213383443	-0.214082249496245	-0.0514102873172763	-0.0390906726768376	-0.049227661869678	0.0157445688360354
-0.322895698904503	-0.441635196954346	-0.283564085580273	-0.211917114887271	-0.0727064956156723	-0.0402895981087471	-0.0161063063381736	-0.019740596293865
-0.484942084942085	-0.440395233943621	-0.257775808595481	-0.257428857428857	-0.127487312640151	-0.0341360816068987	-0.0425457715780296	0.0177841964101506
-0.469254032258065	-0.419744680308644	-0.262724637066479	-0.281243059796791	-0.090149451684113	-0.0362325354427778	-0.0455913534901877	0.00250359684991674
-0.361990087685856	-0.381872391174717	-0.322751790609249	-0.243167543710745	-0.0544140889591329	-0.00976305397103994	0.0128391472868218	-0.0275916436736302
-0.430360248227889	-0.423093302361595	-0.3222785157279	-0.262589327676097	-0.0875112917795845	-0.0862161403685134	-0.0534742547425474	0.00506120111852348
-0.424187097896018	-0.435190855276587	-0.30265757440571	-0.1397616468039	-0.105318478032373	-0.0515720586143121	-0.0682684341342171	-0.0129425199847735
-0.351096767294803	-0.345662382013945	-0.261144909206724	-0.239574019944979	-0.0955202680009669	-0.0104299982058489	-0.105307312024187	-0.0466298261149445
-0.346424067735543	-0.293285425555805	-0.33487764314564	-0.17304189435337	-0.0525145873853847	-0.0316277529392283	-0.0359260551098709	-0.016240232878811
-0.220214250574782	-0.182804607531336	-0.0750872977555214	-0.0555478420059343	0.00337339236769973	-0.0225574100607985	-0.0162428842504744	0.00578726114101558
-0.366801341631358	-0.31383371028012	-0.236440045559876	-0.103622907864689	-0.0426494174844922	-0.0155647458339246	-0.0230484558616659	0.0122692981829571
-0.372545522843949	-0.355593851033978	-0.210025321266037	-0.282433880100728	-0.0742031646639555	-0.0254163362410785	-0.0535228451168182	-0.00936695352502914
-0.410035946759934	-0.44042833035537	-0.210991276494241	-0.176480772143955	-0.10052796803653	-0.0568175249985551	-0.0232791362608288	0.00847895186924175
-0.364718115571358	-0.364420848607424	-0.216751410461796	-0.222365100697097	-0.150865458765681	-0.0320575329107752	-0.0304423139588729	0.0119274294952398
-0.29784383522444	-0.309410392526624	-0.219525372527377	-0.219456765409585	-0.0868896285853014	-0.0777394711212658	-0.0675949614414723	0.0546731454629978
-0.275426389369418	-0.216317767042405	-0.239900689490136	-0.157857345836885	-0.0597481021394065	-0.140905737607387	-0.0486136483578938	-0.00116904774184678
-0.332055161978128	-0.386088192986227	-0.270382212868148	-0.184921230307577	-0.0793010752688172	-0.0546721953767795	-0.00891570462571456	0.00267846745079769
-0.314942528735632	0.218390804597701	-0.0482758620689655	-0.0911330049261084	0.0755336617405583	-0.212981744421907	0.0223123732251521	-0.0107758620689655
-0.317168914204112	-0.384604818650926	-0.253905179501233	-0.193659122889306	-0.122956852996723	-0.0805658536585366	-0.040082834790612	-0.0273826603812257
-0.223859388601567	-0.29089860910431	-0.195022746776071	-0.128499091224082	-0.0250038932320056	-0.0177692208177647	-0.0411807888866929	-0.0244955687039191
-0.269244793059572	-0.291262156280848	-0.203783059682152	-0.188054738302624	-0.0953188089199617	-0.0460611367561734	-0.0341441484075529	0.0168036655417469
-0.353046988217152	-0.382137523702607	-0.279220662563491	-0.212864285680835	-0.10212370843498	-0.0633365927445674	-0.0524897973423665	0.00230879805469164
-0.336472321464791	-0.362279940315301	-0.280352134126046	-0.226400964666265	-0.0889554309794736	-0.0816108077012155	-0.0654868321713435	-0.00510523572741683
-0.381145285220493	-0.301834381551363	-0.322236680401937	-0.24247577401679	-0.0911351842552073	-0.07745166550198	-0.0272247342629199	0.0150792603622792
-0.325811717361313	-0.369555843612143	-0.263261429496553	-0.216898722787022	-0.0999499552066521	-0.0709010945404849	-0.053174022311092	-0.00861580040251353
-0.137064138988116	-0.127978153704295	-0.0786236668700018	-0.0869899869151162	-0.0400314952757087	-0.0131173872306251	-0.0152920882092406	-0.0148346745900432
-0.303896809601761	-0.219933831346875	-0.285314472307183	-0.237426979685347	-0.104744236990614	-0.0495258866780046	-0.0939417678548112	0.018792549874794
-0.286470061503412	-0.327331839824273	-0.244582368350501	-0.21927461527297	-0.0847358998614459	-0.069157889615918	-0.0464673092054808	-0.0478220825658252
-0.367048650690337	-0.360568404325697	-0.273379375031405	-0.207213076099903	-0.0889406075337866	-0.11251082522932	-0.0468139807058027	-0.0249207440205026
-0.371432062561095	-0.468856304985337	-0.332501714302388	-0.272477946501716	-0.0740659140291432	-0.128041257963394	-0.0440511101801424	0.01411215512598
-0.429505135387488	-0.425881946981691	-0.348162071846282	-0.253462235005859	-0.117686748090206	-0.128930097680098	-0.0337345777212147	-0.0129913895078541
-0.291306071871128	-0.370399719546308	-0.337183352136468	-0.216343108908165	-0.10085544448433	-0.0719314406026911	0.00136550880045305	0.012609764230755
-0.365131578947368	-0.392443064182195	-0.248002283105023	-0.239247311827957	-0.0967976710334788	-0.0277777777777778	-0.0326267664172901	0.00458650860852383
-0.381824830714614	-0.425978181928221	-0.330657497794348	-0.274158271474019	-0.12645190175678	-0.110335567759651	-0.0609523527620852	-0.0254747435099212
-0.366826758147513	-0.368889108267417	-0.216713121783876	-0.131559582574994	-0.0601939324283927	-0.0245844435001349	-0.0224768763508225	-0.00613146162399547
-0.34640522875817	-0.466666666666667	-0.251111111111111	-0.234027777777778	-0.0102846648301194	-0.0474747474747474	0.00842911877394636	0.0187134502923977
-0.402814470843693	-0.4296897280076	-0.234774818366889	-0.206452377160222	-0.0831124906297764	-0.0578347421037536	-0.0332232994954772	-0.00716629830553883
-0.462682688191769	-0.354754640223748	-0.301026570048309	-0.256903571503913	-0.0755727746687712	-0.0560302090584984	-0.00543730923938313	0.0262170196952806
-0.455213196389667	-0.27567868595628	-0.321771637948109	-0.247979923333609	-0.0914501301875764	-0.0319989106753813	-0.0468982914803349	0.010461009164298
-0.331408216839104	-0.415531535413346	-0.246024677228557	-0.182897099299015	-0.0621025858414582	-0.0348079470557113	-0.0082159782483453	0.00286070734726585
-0.379720164977364	-0.387522281639929	-0.234244970715559	-0.214624842891272	-0.0845621520696472	-0.071301247771836	-0.0468825526944583	-0.0140350372798191
-0.379261328823861	-0.445057938194072	-0.265074776555264	-0.145298400104625	-0.074830512607911	-0.0542482595774132	-0.0139661829317002	-0.00559567650294124
-0.373116609540131	-0.283234126984127	-0.29744569396386	-0.175441919191919	-0.0653477898879806	-0.0531517094017094	0.00033252907696113	-0.00928330036267722
-0.34150008712753	-0.31592866551829	-0.243164254431194	-0.174620099838497	-0.0150614173760873	-0.0346019958226967	-0.0344302073134392	0.00863668167710219
-0.241351981351981	-0.386857887874837	-0.150742397137746	-0.0952250055420084	-0.0661007957559682	-0.0815439364905557	0.0495302927161334	0.0227907941115488
-0.1714538223597	-0.13782991202346	-0.446920821114369	-0.345622119815668	-0.0967741935483871	-0.0933424845573095	0.14247311827957	-0.00752688172043003
-0.302495516209468	-0.317119449567314	-0.152977255404553	-0.202070798527951	-0.0505677712745171	-0.023269366343989	0.0529015253298214	-0.0068600757498386
-0.348002720309256	-0.342924995965046	-0.231109948841999	-0.192350843115256	-0.00599904965550013	-0.080295724847316	-0.0144634344843623	-0.0234878086049202
-0.348801027439832	-0.335633734003622	-0.254023302205259	-0.162603449742055	-0.0977407082280634	-0.0601135685080755	-0.0189697768627134	-0.00709384816827041
-0.299046012070868	-0.248787168239979	-0.137913152373415	-0.108799208621566	-0.0191371051882766	-0.000286216920623916	0.0398464866656857	0.00108098101506438
-0.369002215684138	-0.328223205990053	-0.264275245599524	-0.219817015657423	-0.129277093442827	-0.0343655323046572	-0.0227762388427207	-0.00865110434488414
-0.331394887265799	-0.325256639338519	-0.164019244794609	-0.137985193839111	-0.0582947942452898	-0.0436937753686809	-0.00163360029122683	0.0103110955146614
-0.359823311180505	-0.334730428049622	-0.22512077294686	-0.227900205148567	-0.077471426888182	-0.0761024800367597	-0.022357038534996	-0.0127847246121882
-0.382130248978075	-0.410153004707837	-0.320108695652174	-0.280863267988172	-0.0450676784249385	-0.0681034898293648	-0.0419246587724849	-0.0154836591771229
-0.264348935291277	-0.333245905117792	-0.201183600869584	-0.208897912123719	-0.0929717681679724	-0.0497103352288746	-0.0776892740185288	-0.0420185926128201
-0.338063417493659	-0.355493469664057	-0.223979309378488	-0.215927052585539	-0.0632633577601492	-0.0389262711639141	-0.0205298515119658	0.00119259800172344
-0.324126801979488	-0.369101853021075	-0.225298378535692	-0.150445803742678	-0.0220440556344684	-0.03245900506281	-0.0298749300042284	-0.0350848379883079
-0.2764536608543	-0.313838930183865	-0.194796905234406	-0.166484615272106	-0.0414688101792716	-0.0665394240475723	-0.0200381168380831	0.0144658675902055
-0.299836819230226	-0.357479943369514	-0.21097820390295	-0.205472588174908	-0.07356385945343	0.000801414911844267	0.00589742000784943	0.0636482617586912
-0.331046663534759	-0.343750580651785	-0.236686138858968	-0.177049320942818	-0.0831970027719167	-0.0410931170887328	-0.0276452554265854	0.00780039445119474
-0.297126804987433	-0.386763433624916	-0.234750949767835	-0.150361495558769	-0.0406882832026932	-0.0991694935080126	0.0334521322354676	-0.0055054254711594
-0.338812207181007	-0.432837543672097	-0.284337579459334	-0.184689395523949	-0.0887025731220322	-0.0618985966768121	-0.0388861490332783	-0.00453066536521873
-0.353157790443119	-0.410113566148895	-0.285492397823252	-0.212275536731918	-0.0862145095765711	-0.093773738302791	-0.0251904771441733	-0.000569573629838005
-0.33536968295927	-0.371069263592134	-0.28056026037944	-0.245115775220041	-0.0625090336470069	-0.0607223325970898	-0.0429261442064955	0.010170067881853
-0.289472723955483	-0.317949272229428	-0.214830322297175	-0.191626409017713	-0.0443230115361263	-0.0314358907559377	-0.0131921770390159	0.00828460038986356
-0.33852926277113	-0.414164289147901	-0.313152645308222	-0.225025438746927	-0.112253679440795	-0.0303063490385052	-0.0281199248635217	0.0185396236416644
-0.314215542326277	-0.276568689972366	-0.291526404741509	-0.182886567061019	-0.0800108415774494	-0.0933603512326916	-0.0590473329145385	0.0145075166351762
-0.301712794184266	-0.203106739384496	-0.190176849595623	-0.199640037388382	-0.0677261165471253	-0.0103061251629033	0.0113935768710389	-0.0276045873041513
-0.359326180754162	-0.347773290400044	-0.193340780797406	-0.355401498698347	-0.0818319641786835	-0.103282522085571	-0.0705506585555794	-0.0252063640861392
-0.262670403873105	-0.277564020894381	-0.172275797242724	-0.186024631235454	-0.051636262359003	-0.021672040534316	0.0246518013696364	0.00324148277321157
-0.423909423909424	-0.348885682219016	-0.271708683473389	-0.206601731601732	-0.0737069947596263	-0.115601731601732	-0.0435283371063188	-0.118835774154923
-0.380970789946681	-0.388064225358052	-0.315394056060154	-0.190907331151234	-0.101584903333231	-0.0561649189625207	-0.0242826520562458	-0.0306017436304562
-0.354475110088252	-0.344132640907142	-0.251833315955931	-0.187800338879476	-0.107843822029755	-0.0326901993421947	-0.00856823438046717	0.00269009884343452
-0.395749691343911	-0.40747990666321	-0.300229600847757	-0.254342912495964	-0.0679174788823911	-0.0806454208916787	-0.0543457267020763	-0.0113151481465646
-0.356	-0.325076923076923	-0.326086378737542	-0.182597014925373	-0.116784053156146	-0.184478632478632	-0.183970260223048	-0.223532846715329
-0.40133786433932	-0.409072607517808	-0.238180994924681	-0.172473096871756	-0.100314846598403	-0.0828011267681521	-0.0461076535652304	-0.0155755740830603
-0.383586807928913	-0.413894537833417	-0.294372294372294	-0.225420036889008	-0.0565569844893594	-0.0643325180420932	-0.0638116144889181	0.00113033840883614
-0.397542954826239	-0.405802251895409	-0.220004910496279	-0.211456720332375	-0.0624678077256877	-0.0466199514816515	-0.0183935510107593	0.00557051300757028
-0.316733903083244	-0.381447541703248	-0.283748108101502	-0.1779153376824	-0.0584708663353202	-0.0482643224855575	-0.0360312276956311	-0.00608946219130591
-0.336231460259883	-0.39152956102939	-0.244212698562346	-0.179066552839376	-0.0745834444984118	-0.067092123790305	-0.0277324547197377	0.00275243230051114
-0.344047678669805	-0.348857407439362	-0.222565196744009	-0.22433487115212	-0.069574944911389	0.00728145259903556	-0.0120453608064538	-0.0167210821934283
-0.422301769788183	-0.392601960580896	-0.275919096850136	-0.179149971259299	-0.130821816957994	-0.0716862394851525	-0.0164084127683723	0.0179737862751932
-0.318393507472778	-0.437464310087884	-0.218389700486959	-0.200079036185756	-0.0572943607055244	-0.0739097406509619	-0.0346242237393096	0.00565200755673523
-0.385856851701254	-0.369076335494246	-0.264076530472993	-0.212326284564245	-0.0670181130035145	-0.0398115885920765	0.00671315411199802	0.00602056559701425
-0.450784112412932	-0.319402650737353	-0.283714119858949	-0.24910866611501	-0.0555390143737167	-0.0184546315021801	-0.0382479280227417	0.00111869171947332
-0.365603962636077	-0.426449210845811	-0.263803945998299	-0.244438079120394	-0.0504040187795297	-0.0235414350772761	-0.0116613320579326	0.0201105523647744
-0.420889886723135	-0.334351877226637	-0.280878759607268	-0.266547729605553	-0.0660664878900098	-0.0611863896416741	-0.0129400959281559	-0.00399488894734856
-0.355077714413508	-0.438910746723361	-0.20875180273365	-0.155327201768258	-0.0400968269280498	-0.0555664533576128	-0.0133534293089409	0.00448694627791346
-0.340597532427911	-0.405257809598895	-0.249809053605708	-0.163583896198728	-0.0882372089876338	-0.0617253148233775	-0.0148037791507685	0.00969066214870185
-0.294875304136253	-0.336944177863084	-0.317787506209637	-0.161501141552511	-0.0945833333333334	-0.075090579710145	-0.00611157253599115	0.0126893939393939
-0.341928859507394	-0.398947698625449	-0.243913857677903	-0.159931510845088	-0.0862134357369744	-0.0435250814777675	-0.0488164413288981	-0.002039722131568
-0.433603115647362	-0.457947404655584	-0.324791250627708	-0.297209315326512	-0.111013012059553	-0.0619457441857755	-0.0638058764417359	0.00266825491363909
-0.371204212530692	-0.507787911980652	-0.357428898332789	-0.31276054139393	-0.163814247934337	-0.0740762386876048	-0.0611458520072974	0.00556912917603991
-0.324919871794872	-0.375347222222222	-0.127038043478261	-0.304476351351351	-0.0583881578947368	-0.000744047619047672	-0.104640151515151	0.0358859890109891
-0.462841087670841	-0.432586736934563	-0.35395111601953	-0.28913239150002	-0.166641278291336	-0.10066883176825	-0.0716374381211865	-0.0226250511108081
-0.426918477699065	-0.344501277726111	-0.284376708417868	-0.252303005947054	-0.102210961775736	-0.06105186401898	-0.0284988715331665	0.00731238917138055
-0.340554957652894	-0.463374270533926	-0.313171200781893	-0.223314612813828	-0.0950868189902115	-0.0739806471339413	-0.0462050540883808	-0.00863188770165513
-0.361670954831332	-0.357592838196286	-0.240122841965471	-0.160209320695103	-0.0526129943502824	-0.0818185058454519	-0.0460846685516808	-0.0110815602836879
-0.34832183370366	-0.444492201891195	-0.293802521008403	-0.283088235294118	-0.0996204933586338	-0.0233460290591057	-0.0342245989304812	-0.00305576776165006
-0.551872332752299	-0.514321081043909	-0.365896073335661	-0.276653949184187	-0.152702392783426	-0.072275687761252	-0.0115148224026855	-0.0599300087489064
-0.381524314208474	-0.355218853546217	-0.308979541872367	-0.222349438026769	-0.0772524040515269	-0.0521327339075688	-0.0444967132717603	0.00588808455354661
-0.307792137298732	-0.3771997332102	-0.308416898232049	-0.224809349758585	-0.0672801854824326	-0.047407358013166	-0.0783012130133236	0.009322131119884
-0.395134084525907	-0.408676579777459	-0.292009652740685	-0.2544065763739	-0.0765780558114655	-0.0756671118677347	-0.0463961516229388	-0.00864123915688175
-0.4293938674665	-0.413152889193436	-0.343293758313217	-0.23744701476499	-0.0859632720878525	-0.103389523005687	-0.0598346388163621	-0.0110190719804907
-0.389705882352941	-0.33942462230794	-0.268634404116256	-0.221609930003043	-0.112704333292569	-0.0832488167680865	-0.0225816088208136	0.00427371623185535
-0.432168827240031	-0.478668832556748	-0.31644409831184	-0.304134726097736	-0.138357820908157	-0.114845784281366	-0.0338285067402881	0.000889118338782802
-0.339615418508522	-0.39109829787558	-0.338720558791249	-0.204712950802349	-0.127111758060311	-0.0990822005444078	-0.0350570629157283	0.0100107879384563
-0.298629480857364	-0.424373962820011	-0.235290181345417	-0.310770679414747	-0.159092471167196	-0.101450525438105	-0.0294390289121123	0.00860557081256685
-0.41298640829622	-0.388328510908447	-0.373279202520627	-0.29611836924734	-0.143387431241105	-0.0991762446436749	-0.0351409442907535	0.00446450449390845
-0.392916045259781	-0.400937703698402	-0.278474755323697	-0.230659879508278	-0.111049750057564	-0.0729810253225278	-0.0259014928619627	-0.00557718240254723
-0.390635760315476	-0.356025945925635	-0.354894628558719	-0.286123901517903	-0.118498128356126	-0.0610334751034343	-0.0583358904568152	-0.00728559696531228
-0.249284249857457	-0.223856470208969	-0.202532993750144	-0.160444847750314	-0.0334183473718358	-0.0352157903457494	-0.0205829101666507	0.00207758943989045
-0.319600852621055	-0.343467873469481	-0.276046845652414	-0.261718990616594	-0.0943841253156605	-0.00123598672940561	-0.0655358119706486	-0.00711913068153358
-0.334369517588183	-0.387506140449577	-0.286963404152437	-0.219643856903727	-0.0882212448845238	-0.0899424216557987	-0.0571735716422375	-0.00696316386604023
-0.332155210039886	-0.427969861489179	-0.250534411652336	-0.172256821124292	-0.0673228760922202	-0.0696419506146846	-0.028223936061278	0.0207177037956028
-0.484134453184651	-0.468863292184847	-0.141215036825748	-0.253761029178392	-0.045639457196306	-0.0165645360886225	-0.0588447393091512	0.0262210627125921
-0.335507060333761	-0.358684603886398	-0.272801822323462	-0.189875930521092	-0.0932981530343008	-0.0352580195258019	-0.0457057057057056	-0.0198245614035087
-0.182626239555378	-0.202658560072506	-0.205773373545885	-0.089409737182249	0.0845675355450237	0.0353436793358733	0.0911963234238116	0.113373401466811
-0.429062245849202	-0.360481695640888	-0.275733121530272	-0.169253551193151	-0.114456708673237	-0.0719607459745975	-0.0458151778861577	-0.000210476779546442
-0.304255040586541	-0.344767177309267	-0.250747727753118	-0.251385629679294	-0.0538159915918829	-0.0585682957393483	-0.013387191382712	-0.00253977968176256
-0.344479275513758	-0.410152168234065	-0.35331670594696	-0.293542319749216	-0.193138279345176	-0.124846667575303	-0.0255299930928219	-0.00865496220879758
-0.33858261234637	-0.477805422269613	-0.255797884461302	-0.254255291362303	-0.133751183658745	-0.0773599554422859	-0.0407027273103505	0.0164756234820213
-0.363790730582101	-0.419187471856707	-0.29981017048151	-0.261734804239671	-0.110852654917139	-0.0771055031924597	-0.0320893666673042	-0.00162980985551686
-0.483462966855861	-0.403555019959328	-0.306995305164319	-0.220328638497652	-0.127902991529711	-0.033092866139929	-0.0492861144921656	-0.0268593617167934
-0.389417730634302	-0.378310029503931	-0.25813938377765	-0.260078219013237	-0.0786388250738431	-0.0859394145552836	-0.0574323238599235	0.00234868157155821
-0.41825068773737	-0.44905168028899	-0.311485249002062	-0.237540660282333	-0.106151444080204	-0.102484284248661	-0.0509035629702539	0.00751752101397418
-0.380131990579634	-0.394846877888144	-0.271638801811216	-0.247870903043317	-0.0779433729462952	-0.105165807900647	-0.0342958601999813	0.00568391777038724
-0.427325581395349	-0.423969876697362	-0.340087296250782	-0.267612413207604	-0.0990560965868944	-0.0963396659023911	-0.0348770688095364	-0.0244871534477505
-0.502425645690344	-0.788923719958203	-0.176842911877395	-0.180842911877395	-0.0832525504316115	0.00673472787415819	-0.063260494294977	-0.00125107514270073
-0.374163141802513	-0.391822821838988	-0.282260712186966	-0.250160160743146	-0.116616420586639	-0.0999855027816537	-0.0393969811177818	0.00962044882070079
-0.460075919235684	-0.434725399239848	-0.274667481804609	-0.21480312390139	-0.10994294795748	-0.0759424682892973	-0.0635101115964752	-0.00626412007348021
-0.373439856755043	-0.412585100651418	-0.342613926883289	-0.242716733724227	-0.0873714640822629	-0.0623599856470135	-0.0509276717223995	-0.0051154461229399
-0.393056769170134	-0.422885275053472	-0.317652038503254	-0.245689399613847	-0.101303186754495	-0.0893924954706825	-0.0634144259229762	-0.00864001411827053
-0.411005255202044	-0.381125124606543	-0.275856207704176	-0.232772739738713	-0.0781613749768405	-0.0626658662434671	-0.0467111892907188	0.0038156930084039
-0.291219096334186	-0.464280817221994	-0.30052790346908	-0.266906762705082	-0.0965867828612927	-0.0906544435956201	-0.0579271708683474	-0.0110987791342952
-0.418797469609535	-0.433248465535461	-0.306598914404287	-0.212898678865695	-0.0830747561122988	-0.0430994837086208	-0.0324655015995798	0.00404016298535426
-0.445780480213766	-0.451189213755492	-0.302484778094534	-0.193797909407666	-0.0408538704782251	-0.0659163604327224	-0.0832231967639874	-0.0102171233814646
-0.359859881101711	-0.407948699962589	-0.25481080576866	-0.20248784137673	-0.0995491521589713	-0.0658995003392367	-0.0295222029352828	-0.0180869169359652
-0.573023308526312	-0.512411170053048	-0.28932768815242	-0.260891212347523	-0.141233092689403	-0.0506968368305669	-0.0414162428725535	-0.00416655644030584
-0.414835164835165	-0.232142857142857	-0.0910138248847926	-0.0654761904761905	-0.145604395604396	0.122586872586873	0.0178571428571429	0.0026132404181185
-0.382216247400666	-0.373660900992943	-0.27928151663788	-0.206824054563006	-0.114476208518095	-0.0704477105265606	-0.0195714717769369	8.17801001032903e-05
-0.37316500468425	-0.376413051901505	-0.292703929643178	-0.247372955538382	-0.0857278128440528	-0.0593577770973669	-0.0448605813988409	0.00157688791170507
-0.333717357910906	-0.331403060016105	-0.196414583778395	-0.156314144210308	-0.082686555097421	-0.0422064177461688	-0.0320302533260434	-0.000537634408602217
-0.368569316676102	-0.411345366797594	-0.305421166746282	-0.27246807002443	-0.127038567555253	-0.146141316955231	-0.0655131657507707	0.000918386591555742
-0.398023913294898	-0.440293544510019	-0.319430201315146	-0.278271193336916	-0.126744123053354	-0.0975776604267515	-0.036859705122359	-0.00311899634476376
-0.430301028746383	-0.486363527792458	-0.373650600241336	-0.307580794680817	-0.145919377804294	-0.0603318988493009	-0.0808367428854762	0.0058939031031261
-0.356267499898551	-0.347387986695363	-0.239507422402159	-0.214899265969077	-0.0978187084219577	-0.0999424791486914	-0.0276315789473685	0.0062141041333208
-0.339158849730085	-0.394308467827339	-0.252268134547537	-0.193532668881506	-0.0847761898209125	-0.0704004810066783	-0.0758580702086091	-0.0157592339261287
-0.299088447927968	-0.340673575129534	-0.188538343812808	-0.163807903487743	-0.0751026408734783	-0.129804009912142	-0.037967022422981	-0.0932116461955235
-0.261062560688029	-0.279320987654321	-0.206952566601689	-0.202336352571094	-0.104108823580771	-0.0503359316144705	-0.0445105082786242	-0.0144835892803372
-0.360057560988854	-0.402874042420137	-0.22163465362557	-0.163526238179357	-0.0268788781811792	-0.107620586198938	-0.00204052867257221	0.00275174018078173
-0.380772208416207	-0.413242048875205	-0.310339171634207	-0.267078635393639	-0.125800594170118	-0.101143032952395	-0.0709192602254776	-0.00403305767452677
-0.347854344241208	-0.417724131072547	-0.253756782018388	-0.2364109898951	-0.0904001782355985	-0.0837173997811824	-0.0475309530369133	-0.00944875195538319
-0.202010156580618	-0.309506302521008	-0.137899159663866	-0.165864527629233	-0.0543056397816859	-0.013794531897266	0.0298868000808571	0.0298868000808571
-0.304225152201387	-0.322667766854653	-0.230807957600726	-0.177267112968237	-0.0925605469137709	-0.11546975364646	-0.0154285780750604	-0.0335716318625393
-0.311893987310229	-0.403369010967117	-0.28126342980842	-0.255244991493377	-0.14427836937066	-0.0871687957796164	-0.0486640467922962	-0.00583203837033608
-0.506429054816152	-0.481531890927864	-0.320911156354194	-0.1912258145442	-0.110480982432202	-0.048041958041958	-0.0485181485181485	-0.0245239525017918
-0.397913710664366	-0.394339321569618	-0.263854203595016	-0.21346907180221	-0.0356188589709791	-0.028306689164069	-0.0184603038604029	0.00642625447967737
-0.445725772323318	-0.985294117647059	-0.24655537890832	-0.195820433436533	-0.421657754010695	-0.0227941176470589	-0.0441176470588236	-0.0123211446740858
-0.346223546482901	-0.383576856895946	-0.216535250068106	-0.223687982121703	-0.103081271806388	-0.0818455553537634	-0.0524054103694374	-0.00647299346703289
-0.430305973773677	-0.399625768511093	-0.278258554120623	-0.130465694987558	-0.0674589889521259	-0.0634553857092073	0.00651073064866159	-0.0193289005721355
-0.511303097886087	-0.269267983186613	-0.0964187560066768	-0.136269826659044	-0.0554426054623181	0.0169924708157768	-0.0298455098658343	-0.00376151286086523
-0.334376197165113	-0.302307543145239	-0.233885224722921	-0.131937172774869	-0.0623719553835648	-0.0652705061082024	-0.0180027465453609	0.0132683066771857
-0.355106631016988	-0.397377811529168	-0.234745772527161	-0.207056521206587	-0.0715977748767551	-0.0479281585937156	-0.0302298597219391	-0.00262196857304797
-0.317604617604618	-0.298418972332016	-0.195931275370528	-0.224747474747475	-0.0430205671169526	-0.0710777499768325	0.0100240988565862	-0.0138779095300834
-0.400949400141268	-0.42779168992157	-0.215688425114148	-0.171242014561844	-0.0685022940841489	-0.0652681494319276	-0.0296200012837795	-0.00725791109691587
-0.57716011339825	-0.295739348370927	-0.543801363874803	-0.151085260320613	-0.0906111432427221	-0.0567456376791033	-0.0607666707752988	-0.00938588080940606
-0.349645136567678	-0.311413896798574	-0.332693510928237	-0.255198010061533	-0.091941443023808	-0.0488098888295123	-0.0680958465545373	0.0027310377044909
-0.452685950413223	-0.324102034329307	-0.285408153860334	-0.245052846465378	-0.131677081233622	-0.0427729910321787	-0.0137725500438408	-0.00495867768595049
-0.377705670926518	-0.425275115370962	-0.385656408191933	-0.209612958749396	-0.159402099497946	-0.0685019038032298	-0.0780528931487398	-0.0281492829138993
-0.342126789366053	-0.481430271953118	-0.313852979842244	-0.252746258392602	-0.0783233252444555	-0.11241407783516	-0.0245785106087064	-0.00310079397283169
-0.343281962231387	-0.329283887468031	-0.185080988917306	-0.237254901960784	-0.11391071086415	-0.0923273657289002	0.0135889798957558	0.00900360144057621
-0.399056296036305	-0.368740257697313	-0.241005521176594	-0.198316316689388	-0.0576539211392215	-0.0605091278358605	-0.0242885760819763	0.004853718059881
-0.357152138402138	-0.357582997987928	-0.186791974719771	-0.0976698606271778	-0.073150877433507	-0.0629058441558442	-0.0110644617189792	0.00432929651342173
-0.224839743589744	-0.146029874213836	-0.22817144373673	-0.402892969984202	-0.0953525641025641	-0.00131472491909379	-0.0697115384615384	0.028827519379845
-0.396424741076694	-0.360773891668104	-0.322447520263511	-0.226655157967728	-0.0644711724672163	-0.0106268328445748	-0.00033837130611325	0.0100223919616267
-0.337828459881891	-0.343104465866614	-0.240540363302512	-0.123689282994733	-0.0609754582747195	-0.0759476031215162	-0.0283886805625936	0.00101194175838271
-0.317277277277277	-0.343435966086569	-0.189726991645287	-0.166642771804062	-0.0816582948228518	-0.0484501977705861	-0.0292406372853301	-0.000882230545151907
-0.453095975232198	-0.46417004048583	-0.2125	-0.179752066115702	-0.0871428571428571	-0.0468253968253968	-0.0262711864406779	0.00224719101123605
-0.527840909090909	-0.528552934407365	-0.240821678321678	-0.241215482469749	-0.0369503862150921	-0.0875329380764163	-0.0245710415412402	-0.0037337662337662
-0.366266020780436	-0.34475435660878	-0.327662240156936	-0.217390750792553	-0.105384798151068	-0.106669647489283	-0.0714868560109795	-0.0105138998681301
-0.305324675324675	-0.409469454312504	-0.241271519178496	-0.220740453576274	-0.133362720830084	-0.0159170098194489	-0.0286957267155287	0.0101148851148851
-0.350882678652856	-0.36244228516298	-0.253720840562946	-0.16038702333523	-0.1005944032592	-0.0697771745277683	0.00847365562194458	0.00402486701275395
-0.378204818695379	-0.437056852712776	-0.289019359225263	-0.25974477828034	-0.0721668765507524	-0.0672700079693452	-0.0783523096344049	0.00634112179283131
-0.417961953611698	-0.393134700205009	-0.309535225534789	-0.245547723674946	-0.0844016411704349	-0.0748740285528825	-0.037665963437736	-0.00391461702635187
-0.321434069148117	-0.380826404635928	-0.309948260847293	-0.28701545368212	-0.0894431846812799	-0.0597045132564258	0.00613150352733682	0.00797771514282419
-0.414972424719717	-0.3989818585709	-0.278550799603431	-0.223962202289198	-0.131079096717863	-0.0692387251299638	-0.0545004625762353	0.0266120052636907
-0.175126345858053	-0.357451622025613	-0.222683498545567	-0.165878378378378	-0.0429810615569129	-0.0599875737806772	-0.0412997266929851	-0.0487080487080487
-0.244359836606085	-0.216041744602074	-0.239607210891094	-0.206396383496635	-0.134773378810229	-0.0652625128716657	0.0208575761622251	0.021660740937673
-0.386538557028651	-0.326011760636458	-0.194421768707483	-0.284204806182828	-0.11895287362856	-0.171813073055309	-0.0941043083900227	-0.0451625094482238
-0.315004233700254	-0.367766879614651	-0.215661993206934	-0.271627610323631	-0.0822665911147027	-0.0874502768657217	-0.0265401814126723	-0.00103016810147449
-0.335280167073732	-0.427579908675799	-0.178168143969917	-0.214899255995146	-0.0879188917266465	-0.044409176968482	-0.0510661472079091	0.00112906287781145
-0.153158602150538	-0.290877139364303	-0.120601851851852	-0.0851467611336032	-0.03125	0.0163493377483444	0.0766570981210856	-0.01625
-0.316049803854682	-0.383917400866553	-0.281141120363735	-0.270139400073611	-0.141058016058016	-0.0671162171162172	-0.0504495504495505	0.0135716135716135
-0.446312766351677	-0.370263424518744	-0.406894100923952	-0.247853239656518	-0.250417710944027	-0.158424908424908	-0.0891248391248392	-0.0394161198048124
-0.447309136420526	-0.400705301516398	-0.356552833899517	-0.27946267580238	-0.0983527796842828	-0.102282398452611	-0.0559952276794592	0.0174925497262457
-0.360551431601273	-0.373364561460184	-0.214978929894011	-0.304252657911194	-0.118848318660701	-0.0254065040650406	-0.00300281897291332	0.00406504065040658
-0.465359789624671	-0.230624510060099	-0.338975015407955	-0.145162149209223	-0.0867021892737171	-0.0736697053211787	-0.122314533543169	-0.024948255470136
-0.426606946408927	-0.455897055503596	-0.468731488533469	-0.180575200377181	-0.131478320245818	-0.10209900990099	-0.0491396003068941	-0.00965891210147907
-0.334800118037112	-0.3457130482584	-0.296513524445778	-0.225585640401582	-0.0403093656024346	-0.0143009445120021	-0.0341668760995225	-0.00296828620528045
-0.322568032530497	-0.370880632604398	-0.285161060340916	-0.222899646384587	-0.0983282737971473	-0.0543138008677028	-0.107882253149445	-0.0054134909893867
-0.321901444503559	-0.377026427366969	-0.28576296494663	-0.236625821800414	-0.12771545558393	-0.103643506526512	-0.0567301861267901	0.00571277413206661
-0.225295995474199	-0.340580215083734	-0.32418568545257	-0.179264361524192	-0.0975373055451462	-0.0257161988526341	-0.020037078641424	0.0148999849277609
-0.557840572126286	-0.606449106449106	-0.425021092403067	-0.289234406255683	-0.0982905982905983	-0.122159202804364	-0.0510571300044984	-0.00273853130995982
-0.348506442071145	-0.393387287680102	-0.308676791260566	-0.258410038196494	-0.114426137591477	-0.10210949337654	-0.0762957725338531	-0.0135546101182287
-0.453491108663522	-0.315673981191223	-0.257912832440085	-0.198697853870268	-0.0693025723010731	-0.0242039267447616	0.00627588724805173	0.0131786137878837
-0.461117742810635	-0.306456515620602	-0.242628977716119	-0.125154732324373	-0.0717374080362196	-0.0466075300611078	0.00994454326671546	0.0123660502607871
-0.389527220175327	-0.330284658758081	-0.289955273833051	-0.299217135015258	-0.124375375413754	-0.069646171425552	-0.0969197541119787	0.00184589883972075
-0.317709262452677	-0.407800040891433	-0.263727658006265	-0.14772855181108	-0.0454628697005769	-0.0570260551924888	-0.0112377351893533	0.0244084455769931
-0.369760730726227	-0.396902948247619	-0.2714144569496	-0.221952980632337	-0.110493081744738	-0.0630505434760943	-0.0318021400340107	0.00525603893893878
-0.385969579155583	-0.322966791421612	-0.285054296056392	-0.296226216062976	-0.0994607947301318	-0.0398472663666034	-0.0177300254993625	-0.0064044418790028
-0.239104180998242	-0.260385798154878	-0.246058790488673	-0.154325643300799	-0.121790061316006	-0.0867409540503318	-0.0054841689762325	0.0134372850263701
-0.368666861742023	-0.392082415013691	-0.253259611736842	-0.211353387943201	-0.118888826034289	-0.13162383613406	-0.0563095092161651	-0.00907276173214677
-0.38752711660656	-0.404909289617486	-0.314371912534647	-0.265545216515609	-0.121821429857734	-0.0807260685406238	-0.0483036965605914	-0.004115918602973
-0.424908424908425	-0.399373401456468	-0.271179141027608	-0.290431571562278	-0.149390350417496	-0.101464097781473	-0.0452272977300786	-0.006560714471465
-0.398748921484038	-0.39970067348466	-0.332421052631579	-0.201754385964912	-0.181810173970491	-0.0669432201192637	-0.0314131786158309	-0.0268626110731374
-0.424075521000115	-0.357754852246896	-0.293277506913517	-0.287909370742292	-0.0839813575033473	-0.0670571778282916	-0.0684902584073287	0.0131335533077298
-0.329373998852848	-0.30569396688911	-0.25560258694181	-0.167838930207158	-0.0772717954384531	-0.0612049017276676	-0.0237463896938082	-0.0146125845033801
[truncated: 6,285 more rows]
