# Supplementary material for: De novo DNA methyltransferase activity in colorectal cancer is directed towards H3K36me3 marked CpG islands
Source: Nat Commun. 2021 Jan 29;12:694. doi: 10.1038/s41467-020-20716-w (PMC7846778; doi:10.1038/s41467-020-20716-w)
Supplement: Supplementary file 4 — Source Data [file 41467_2020_20716_MOESM4_ESM.zip › source_data_for_figures/figure_s4/panel_a/fig_s4_panel_a_source_data.txt]

day	relative_%mC
0	100
3	49.89478934
6	52.38881337
13	86.52099909
16	86.96671052
22	100.6263302
28	109.6500522
34	105.3818248
40	108.7189478
