# Supplementary material for: De novo DNA methyltransferase activity in colorectal cancer is directed towards H3K36me3 marked CpG islands
Source: Nat Commun. 2021 Jan 29;12:694. doi: 10.1038/s41467-020-20716-w (PMC7846778; doi:10.1038/s41467-020-20716-w)
Supplement: Supplementary file 4 — Source Data [file 41467_2020_20716_MOESM4_ESM.zip › source_data_for_figures/figure_s3/panel_c/h3k36me3_data.txt]

rep_1	rep_2
BRCA2	3.134065058	2.022584594
TNFRSF1A	12.67374115	17.08227163
VWA1	7.383884466	17.55683632
MIDN	23.67715529	11.89815336
MAP1S	38.0562927	43.18651713
