# Supplementary material for: De novo DNA methyltransferase activity in colorectal cancer is directed towards H3K36me3 marked CpG islands
Source: Nat Commun. 2021 Jan 29;12:694. doi: 10.1038/s41467-020-20716-w (PMC7846778; doi:10.1038/s41467-020-20716-w)
Supplement: Supplementary file 4 — Source Data [file 41467_2020_20716_MOESM4_ESM.zip › source_data_for_figures/figure_s3/panel_c/IgG_data.txt]

rep_1	rep_2
BRCA2	0.001526731	0.000259161
TNFRSF1A	0.003127425	0.000746378
VWA1	0.000965634	0.000172336
MIDN	0.004299829	0.003034846
MAP1S	0.005161474	0.004270517
