# Supplementary material for: De novo DNA methyltransferase activity in colorectal cancer is directed towards H3K36me3 marked CpG islands
Source: Nat Commun. 2021 Jan 29;12:694. doi: 10.1038/s41467-020-20716-w (PMC7846778; doi:10.1038/s41467-020-20716-w)
Supplement: Supplementary file 4 — Source Data [file 41467_2020_20716_MOESM4_ESM.zip › source_data_for_figures/figure_s3/panel_d/RKO_data.txt]

rep_1	rep_2
BRCA2	0.011669254	0.033005636
TNFRSF1A	0.003304978	0.006748844
VWA1	0.001031426	0.001423695
MIDN	0.006748844	0.022079575
MAP1S	0.003943948	0.007258344
