# Supplementary material for: De novo DNA methyltransferase activity in colorectal cancer is directed towards H3K36me3 marked CpG islands
Source: Nat Commun. 2021 Jan 29;12:694. doi: 10.1038/s41467-020-20716-w (PMC7846778; doi:10.1038/s41467-020-20716-w)
Supplement: Supplementary file 4 — Source Data [file 41467_2020_20716_MOESM4_ESM.zip › source_data_for_figures/figure_s3/panel_d/T7_DNMT3B_data.txt]

rep_1	rep_2
BRCA2	0.080708039	0.120228947
TNFRSF1A	4.836140605	6.079093421
VWA1	0.237147438	0.205734577
MIDN	13.44367988	13.30462728
MAP1S	9.572237482	9.572237482
