# Supplementary material for: De novo DNA methyltransferase activity in colorectal cancer is directed towards H3K36me3 marked CpG islands
Source: Nat Commun. 2021 Jan 29;12:694. doi: 10.1038/s41467-020-20716-w (PMC7846778; doi:10.1038/s41467-020-20716-w)
Supplement: Supplementary file 4 — Source Data [file 41467_2020_20716_MOESM4_ESM.zip › source_data_for_figures/figure_s3/panel_b/brca2_data.txt]

HCT116	T7_DNMT3B
rep_1	0.0021575745	0.00310761533333333
rep_2	0.00564494233333333	0.00425774966666667
rep_3	0.003529895	0.00459141366666667
