# Supplementary material for: De novo DNA methyltransferase activity in colorectal cancer is directed towards H3K36me3 marked CpG islands
Source: Nat Commun. 2021 Jan 29;12:694. doi: 10.1038/s41467-020-20716-w (PMC7846778; doi:10.1038/s41467-020-20716-w)
Supplement: Supplementary file 4 — Source Data [file 41467_2020_20716_MOESM4_ESM.zip › source_data_for_figures/figure_s3/panel_b/tnfrsf1a_data.txt]

HCT116	T7_DNMT3B
rep_1	0.000769583	0.0284937246666667
rep_2	0.000577396	0.0190227273333333
rep_3	0.003999889	0.0249195846666667
